# Supplementary material for: Adverse biobehavioral effects in infants resulting from pregnant rhesus macaques’ exposure to wildfire smoke
Source: Nat Commun. 2022 Apr 1;13:1774. doi: 10.1038/s41467-022-29436-9 (PMC8975955; doi:10.1038/s41467-022-29436-9)
Supplement: Supplementary file 4 — Dataset 1 [file 41467_2022_29436_MOESM4_ESM.xlsx]

## Sheet: PM2.5 data
Date	period	PM25	lpm25	SiteName	cohort
2000-10-10	0	4	0.69897	Woodland-Gibson Road	0
2000-10-12	0	8	0.954243	Woodland-Gibson Road	0
2000-10-15	0	7	0.90309	Woodland-Gibson Road	0
2000-10-18	0	11	1.07918	Woodland-Gibson Road	0
2000-10-21	0	8	0.954243	Woodland-Gibson Road	0
2000-10-24	0	11	1.07918	Woodland-Gibson Road	0
2000-10-27	0	4	0.69897	Woodland-Gibson Road	0
2000-11-03	0	5	0.778151	Woodland-Gibson Road	0
2000-11-05	0	12	1.11394	Woodland-Gibson Road	0
2000-11-08	0	26	1.43136	Woodland-Gibson Road	0
2000-11-14	1	17	1.25527	Woodland-Gibson Road	0
2000-11-17	1	12	1.11394	Woodland-Gibson Road	0
2000-11-20	1	40	1.61278	Woodland-Gibson Road	0
2000-11-23	2	32	1.51851	Woodland-Gibson Road	0
2000-11-26	2	25	1.41497	Woodland-Gibson Road	0
2000-11-29	2	23	1.38021	Woodland-Gibson Road	0
2000-12-02	2	19	1.30103	Woodland-Gibson Road	0
2000-12-05	2	20	1.32222	Woodland-Gibson Road	0
2000-12-08	2	22	1.36173	Woodland-Gibson Road	0
2000-12-11	2	23	1.38021	Woodland-Gibson Road	0
2000-12-14	2	19	1.30103	Woodland-Gibson Road	0
2000-12-17	2	7	0.90309	Woodland-Gibson Road	0
2000-12-20	2	15	1.20412	Woodland-Gibson Road	0
2000-12-23	2	14	1.17609	Woodland-Gibson Road	0
2000-12-26	2	32	1.51851	Woodland-Gibson Road	0
2001-10-10	0	8	0.954243	Woodland-Gibson Road	0
2001-10-13	0	5	0.778151	Woodland-Gibson Road	0
2001-10-16	0	12	1.11394	Woodland-Gibson Road	0
2001-10-19	0	14	1.17609	Woodland-Gibson Road	0
2001-10-22	0	11	1.07918	Woodland-Gibson Road	0
2001-10-25	0	22	1.36173	Woodland-Gibson Road	0
2001-10-28	0	12	1.11394	Woodland-Gibson Road	0
2001-11-10	1	27	1.44716	Woodland-Gibson Road	0
2001-11-12	1	5	0.778151	Woodland-Gibson Road	0
2001-11-15	1	22	1.36173	Woodland-Gibson Road	0
2001-11-18	1	9	1	Woodland-Gibson Road	0
2001-11-21	1	32	1.51851	Woodland-Gibson Road	0
2001-11-26	2	8	0.954243	Woodland-Gibson Road	0
2001-11-27	2	8	0.954243	Woodland-Gibson Road	0
2001-12-06	2	20	1.32222	Woodland-Gibson Road	0
2001-12-15	2	9	1	Woodland-Gibson Road	0
2002-10-11	0	7	0.90309	Woodland-Gibson Road	0
2002-10-14	0	10	1.04139	Woodland-Gibson Road	0
2002-10-17	0	10	1.04139	Woodland-Gibson Road	0
2002-10-20	0	11	1.07918	Woodland-Gibson Road	0
2002-10-23	0	7	0.90309	Woodland-Gibson Road	0
2002-10-26	0	11	1.07918	Woodland-Gibson Road	0
2002-10-29	0	11	1.07918	Woodland-Gibson Road	0
2002-11-01	0	7	0.90309	Woodland-Gibson Road	0
2002-11-04	0	16	1.23045	Woodland-Gibson Road	0
2002-11-10	1	4	0.69897	Woodland-Gibson Road	0
2002-11-13	1	8	0.954243	Woodland-Gibson Road	0
2002-11-16	1	34	1.54407	Woodland-Gibson Road	0
2002-11-19	1	31	1.50515	Woodland-Gibson Road	0
2002-11-22	1	21	1.34242	Woodland-Gibson Road	0
2002-11-25	2	6	0.845098	Woodland-Gibson Road	0
2002-11-28	2	69	1.8451	Woodland-Gibson Road	0
2002-12-04	2	26	1.43136	Woodland-Gibson Road	0
2002-12-07	2	27	1.44716	Woodland-Gibson Road	0
2002-12-10	2	15	1.20412	Woodland-Gibson Road	0
2002-12-13	2	15	1.20412	Woodland-Gibson Road	0
2002-12-22	2	1	0.30103	Woodland-Gibson Road	0
2002-12-25	2	23	1.38021	Woodland-Gibson Road	0
2003-10-09	0	7	0.90309	Davis-UCD Campus	0
2003-10-10	0	6.7	0.886491	Davis-UCD Campus	0
2003-10-11	0	4.5	0.740363	Davis-UCD Campus	0
2003-10-12	0	5.4	0.80618	Davis-UCD Campus	0
2003-10-13	0	4.8	0.763428	Davis-UCD Campus	0
2003-10-14	0	11.1	1.08279	Davis-UCD Campus	0
2003-10-15	0	7.6	0.934498	Davis-UCD Campus	0
2003-10-16	0	7.8	0.944483	Davis-UCD Campus	0
2003-10-17	0	9.9	1.03743	Davis-UCD Campus	0
2003-10-18	0	10.2	1.04922	Davis-UCD Campus	0
2003-10-19	0	6.6	0.880814	Davis-UCD Campus	0
2003-10-20	0	11.6	1.10037	Davis-UCD Campus	0
2003-10-21	0	11.5	1.09691	Davis-UCD Campus	0
2003-10-22	0	7.2	0.913814	Davis-UCD Campus	0
2003-10-23	0	5.6	0.819544	Davis-UCD Campus	0
2003-10-24	0	5.1	0.78533	Davis-UCD Campus	0
2003-10-25	0	8.3	0.968483	Davis-UCD Campus	0
2003-10-26	0	3.9	0.690196	Davis-UCD Campus	0
2003-10-27	0	9.2	1.0086	Davis-UCD Campus	0
2003-10-28	0	14.2	1.18184	Davis-UCD Campus	0
2003-10-29	0	11.2	1.08636	Davis-UCD Campus	0
2003-10-30	0	4.3	0.724276	Davis-UCD Campus	0
2003-10-31	0	4.2	0.716003	Davis-UCD Campus	0
2003-11-01	0	4.5	0.740363	Davis-UCD Campus	0
2003-11-02	0	7.7	0.939519	Davis-UCD Campus	0
2003-11-03	0	8.5	0.977724	Davis-UCD Campus	0
2003-11-04	0	10.6	1.06446	Davis-UCD Campus	0
2003-11-05	0	14.4	1.18752	Davis-UCD Campus	0
2003-11-06	0	31.7	1.51455	Davis-UCD Campus	0
2003-11-07	0	37.7	1.58771	Davis-UCD Campus	0
2003-11-08	0	15.4	1.21484	Davis-UCD Campus	0
2003-11-09	1	6.2	0.857332	Davis-UCD Campus	0
2003-11-10	1	5	0.778151	Davis-UCD Campus	0
2003-11-11	1	6.5	0.875061	Davis-UCD Campus	0
2003-11-12	1	16.1	1.233	Davis-UCD Campus	0
2003-11-13	1	41.7	1.63043	Davis-UCD Campus	0
2003-11-14	1	22.4	1.36922	Davis-UCD Campus	0
2003-11-15	1	4	0.69897	Davis-UCD Campus	0
2003-11-16	1	6.7	0.886491	Davis-UCD Campus	0
2003-11-17	1	5.6	0.819544	Davis-UCD Campus	0
2003-11-18	1	10.6	1.06446	Davis-UCD Campus	0
2003-11-19	1	26.7	1.44248	Davis-UCD Campus	0
2003-11-20	1	28.1	1.46389	Davis-UCD Campus	0
2003-11-21	1	6.5	0.875061	Davis-UCD Campus	0
2003-11-22	1	3.7	0.672098	Davis-UCD Campus	0
2003-11-23	2	13.9	1.17319	Davis-UCD Campus	0
2003-11-24	2	21.3	1.3483	Davis-UCD Campus	0
2003-11-25	2	14.1	1.17898	Davis-UCD Campus	0
2003-11-26	2	11.7	1.1038	Davis-UCD Campus	0
2003-11-27	2	27	1.44716	Davis-UCD Campus	0
2003-11-28	2	20	1.32222	Davis-UCD Campus	0
2003-11-29	2	7.7	0.939519	Davis-UCD Campus	0
2003-11-30	2	15.5	1.21748	Davis-UCD Campus	0
2003-12-01	2	24.4	1.40483	Davis-UCD Campus	0
2003-12-02	2	6.7	0.886491	Davis-UCD Campus	0
2003-12-03	2	5.9	0.838849	Davis-UCD Campus	0
2003-12-04	2	29	1.47712	Davis-UCD Campus	0
2003-12-05	2	36.1	1.56937	Davis-UCD Campus	0
2003-12-06	2	26.6	1.44091	Davis-UCD Campus	0
2003-12-07	2	1.5	0.39794	Davis-UCD Campus	0
2003-12-08	2	2.5	0.544068	Davis-UCD Campus	0
2003-12-09	2	21.8	1.35793	Davis-UCD Campus	0
2003-12-10	2	2.3	0.518514	Davis-UCD Campus	0
2003-12-11	2	1.6	0.414973	Davis-UCD Campus	0
2003-12-12	2	14.7	1.1959	Davis-UCD Campus	0
2003-12-13	2	22.8	1.37658	Davis-UCD Campus	0
2003-12-14	2	3.9	0.690196	Davis-UCD Campus	0
2003-12-15	2	6	0.845098	Davis-UCD Campus	0
2003-12-16	2	5.7	0.826075	Davis-UCD Campus	0
2003-12-17	2	10.7	1.06819	Davis-UCD Campus	0
2003-12-18	2	11.6	1.10037	Davis-UCD Campus	0
2003-12-19	2	11.9	1.11059	Davis-UCD Campus	0
2003-12-20	2	11.3	1.08991	Davis-UCD Campus	0
2003-12-21	2	3.4	0.643453	Davis-UCD Campus	0
2003-12-22	2	8.7	0.986772	Davis-UCD Campus	0
2003-12-23	2	4.8	0.763428	Davis-UCD Campus	0
2004-10-09	0	1.7	0.431364	Davis-UCD Campus	0
2004-10-10	0	7.8	0.944483	Davis-UCD Campus	0
2004-10-11	0	11.7	1.1038	Davis-UCD Campus	0
2004-10-12	0	8.2	0.963788	Davis-UCD Campus	0
2004-10-13	0	10.2	1.04922	Davis-UCD Campus	0
2004-10-14	0	20	1.32222	Davis-UCD Campus	0
2004-10-15	0	14.7	1.1959	Davis-UCD Campus	0
2004-10-16	0	6.9	0.897627	Davis-UCD Campus	0
2004-10-17	0	3.6	0.662758	Davis-UCD Campus	0
2004-10-18	0	2.9	0.591065	Davis-UCD Campus	0
2004-10-19	0	6.1	0.851258	Davis-UCD Campus	0
2004-10-20	0	3	0.60206	Davis-UCD Campus	0
2004-10-21	0	2.1	0.491362	Davis-UCD Campus	0
2004-10-22	0	12	1.11394	Davis-UCD Campus	0
2004-10-23	0	10.3	1.05308	Davis-UCD Campus	0
2004-10-24	0	8	0.954243	Davis-UCD Campus	0
2004-10-25	0	3.3	0.633468	Davis-UCD Campus	0
2004-10-26	0	3.1	0.612784	Davis-UCD Campus	0
2004-10-27	0	2.6	0.556303	Davis-UCD Campus	0
2004-10-28	0	8	0.954243	Davis-UCD Campus	0
2004-10-29	0	10.7	1.06819	Davis-UCD Campus	0
2004-10-30	0	14.7	1.1959	Davis-UCD Campus	0
2004-10-31	0	5.5	0.812913	Davis-UCD Campus	0
2004-11-01	0	4.9	0.770852	Davis-UCD Campus	0
2004-11-02	0	22.6	1.37291	Davis-UCD Campus	0
2004-11-03	0	7.5	0.929419	Davis-UCD Campus	0
2004-11-04	0	5.9	0.838849	Davis-UCD Campus	0
2004-11-05	0	5.3	0.799341	Davis-UCD Campus	0
2004-11-06	0	12.3	1.12385	Davis-UCD Campus	0
2004-11-07	0	27.1	1.44871	Davis-UCD Campus	0
2004-11-08	0	18.6	1.29226	Davis-UCD Campus	0
2004-11-09	1	10.8	1.07188	Davis-UCD Campus	0
2004-11-10	1	22.6	1.37291	Davis-UCD Campus	0
2004-11-11	1	14.9	1.2014	Davis-UCD Campus	0
2004-11-12	1	8.2	0.963788	Davis-UCD Campus	0
2004-11-13	1	12.1	1.11727	Davis-UCD Campus	0
2004-11-14	1	24	1.39794	Davis-UCD Campus	0
2004-11-15	1	21	1.34242	Davis-UCD Campus	0
2004-11-16	1	21.9	1.35984	Davis-UCD Campus	0
2004-11-17	1	22.2	1.36549	Davis-UCD Campus	0
2004-11-18	1	32.2	1.52114	Davis-UCD Campus	0
2004-11-19	1	15	1.20412	Davis-UCD Campus	0
2004-11-20	1	7.3	0.919078	Davis-UCD Campus	0
2004-11-21	1	5.2	0.792392	Davis-UCD Campus	0
2004-11-22	1	15.8	1.22531	Davis-UCD Campus	0
2004-11-23	2	33.7	1.54033	Davis-UCD Campus	0
2004-11-24	2	46.7	1.67852	Davis-UCD Campus	0
2004-11-25	2	48.7	1.69636	Davis-UCD Campus	0
2004-11-26	2	26.4	1.43775	Davis-UCD Campus	0
2004-11-27	2	12.5	1.13033	Davis-UCD Campus	0
2004-11-28	2	4.4	0.732394	Davis-UCD Campus	0
2004-11-29	2	12.8	1.13988	Davis-UCD Campus	0
2004-11-30	2	18.5	1.29003	Davis-UCD Campus	0
2004-12-01	2	14	1.17609	Davis-UCD Campus	0
2004-12-02	2	6.7	0.886491	Davis-UCD Campus	0
2004-12-03	2	12.2	1.12057	Davis-UCD Campus	0
2004-12-04	2	49.5	1.70329	Davis-UCD Campus	0
2004-12-05	2	38.3	1.59439	Davis-UCD Campus	0
2004-12-06	2	14.2	1.18184	Davis-UCD Campus	0
2004-12-07	2	14.5	1.19033	Davis-UCD Campus	0
2004-12-08	2	14.7	1.1959	Davis-UCD Campus	0
2004-12-09	2	15.7	1.22272	Davis-UCD Campus	0
2004-12-10	2	8.5	0.977724	Davis-UCD Campus	0
2004-12-11	2	6.5	0.875061	Davis-UCD Campus	0
2004-12-12	2	28.3	1.46687	Davis-UCD Campus	0
2004-12-13	2	26.3	1.43616	Davis-UCD Campus	0
2004-12-14	2	8.5	0.977724	Davis-UCD Campus	0
2004-12-15	2	13.8	1.17026	Davis-UCD Campus	0
2004-12-16	2	25.9	1.42975	Davis-UCD Campus	0
2004-12-17	2	15.7	1.22272	Davis-UCD Campus	0
2004-12-18	2	20.9	1.34044	Davis-UCD Campus	0
2004-12-19	2	20	1.32222	Davis-UCD Campus	0
2004-12-20	2	17.2	1.26007	Davis-UCD Campus	0
2004-12-21	2	11.6	1.10037	Davis-UCD Campus	0
2004-12-22	2	19.6	1.31387	Davis-UCD Campus	0
2004-12-23	2	8.6	0.982271	Davis-UCD Campus	0
2004-12-24	2	31.7	1.51455	Davis-UCD Campus	0
2004-12-25	2	19.4	1.30963	Davis-UCD Campus	0
2004-12-26	2	26.8	1.44404	Davis-UCD Campus	0
2004-12-27	2	10.1	1.04532	Davis-UCD Campus	0
2005-10-09	0	4.8	0.763428	Davis-UCD Campus	0
2005-10-10	0	5.5	0.812913	Davis-UCD Campus	0
2005-10-11	0	9.7	1.02938	Davis-UCD Campus	0
2005-10-12	0	11.8	1.10721	Davis-UCD Campus	0
2005-10-13	0	14.3	1.18469	Davis-UCD Campus	0
2005-10-14	0	12.5	1.13033	Davis-UCD Campus	0
2005-10-15	0	5.9	0.838849	Davis-UCD Campus	0
2005-10-16	0	4.9	0.770852	Davis-UCD Campus	0
2005-10-17	0	7.1	0.908485	Davis-UCD Campus	0
2005-10-18	0	9.1	1.00432	Davis-UCD Campus	0
2005-10-19	0	11.3	1.08991	Davis-UCD Campus	0
2005-10-20	0	15	1.20412	Davis-UCD Campus	0
2005-10-21	0	12.8	1.13988	Davis-UCD Campus	0
2005-10-22	0	13.6	1.16435	Davis-UCD Campus	0
2005-10-23	0	10	1.04139	Davis-UCD Campus	0
2005-10-24	0	10.5	1.0607	Davis-UCD Campus	0
2005-10-25	0	5.9	0.838849	Davis-UCD Campus	0
2005-10-26	0	7	0.90309	Davis-UCD Campus	0
2005-10-27	0	8	0.954243	Davis-UCD Campus	0
2005-10-28	0	11.8	1.10721	Davis-UCD Campus	0
2005-10-29	0	8.9	0.995635	Davis-UCD Campus	0
2005-10-30	0	4.9	0.770852	Davis-UCD Campus	0
2005-10-31	0	7.3	0.919078	Davis-UCD Campus	0
2005-11-01	0	16.1	1.233	Davis-UCD Campus	0
2005-11-02	0	5.9	0.838849	Davis-UCD Campus	0
2005-11-03	0	5.8	0.832509	Davis-UCD Campus	0
2005-11-04	0	5.8	0.832509	Davis-UCD Campus	0
2005-11-05	0	6.5	0.875061	Davis-UCD Campus	0
2005-11-06	0	4.7	0.755875	Davis-UCD Campus	0
2005-11-07	0	14.5	1.19033	Davis-UCD Campus	0
2005-11-08	0	3.7	0.672098	Davis-UCD Campus	0
2005-11-09	1	5.2	0.792392	Davis-UCD Campus	0
2005-11-10	1	10.7	1.06819	Davis-UCD Campus	0
2005-11-11	1	8.1	0.959041	Davis-UCD Campus	0
2005-11-12	1	7	0.90309	Davis-UCD Campus	0
2005-11-13	1	7.8	0.944483	Davis-UCD Campus	0
2005-11-14	1	4.7	0.755875	Davis-UCD Campus	0
2005-11-15	1	3.9	0.690196	Davis-UCD Campus	0
2005-11-16	1	6.3	0.863323	Davis-UCD Campus	0
2005-11-17	1	9.2	1.0086	Davis-UCD Campus	0
2005-11-18	1	8.4	0.973128	Davis-UCD Campus	0
2005-11-19	1	9.7	1.02938	Davis-UCD Campus	0
2005-11-20	1	12.9	1.14301	Davis-UCD Campus	0
2005-11-21	1	9.7	1.02938	Davis-UCD Campus	0
2005-11-22	1	8.1	0.959041	Davis-UCD Campus	0
2005-11-23	2	8.3	0.968483	Davis-UCD Campus	0
2005-11-24	2	16.9	1.25285	Davis-UCD Campus	0
2005-11-25	2	14.1	1.17898	Davis-UCD Campus	0
2005-11-26	2	5	0.778151	Davis-UCD Campus	0
2005-11-27	2	5.3	0.799341	Davis-UCD Campus	0
2005-11-28	2	16.5	1.24304	Davis-UCD Campus	0
2005-11-29	2	13.3	1.15534	Davis-UCD Campus	0
2005-11-30	2	8.6	0.982271	Davis-UCD Campus	0
2005-12-01	2	15	1.20412	Davis-UCD Campus	0
2005-12-02	2	2.3	0.518514	Davis-UCD Campus	0
2005-12-03	2	5	0.778151	Davis-UCD Campus	0
2005-12-04	2	7.9	0.94939	Davis-UCD Campus	0
2005-12-05	2	7.8	0.944483	Davis-UCD Campus	0
2005-12-06	2	8.2	0.963788	Davis-UCD Campus	0
2005-12-07	2	30.9	1.50379	Davis-UCD Campus	0
2005-12-08	2	21.2	1.34635	Davis-UCD Campus	0
2005-12-09	2	2.8	0.579784	Davis-UCD Campus	0
2005-12-10	2	30.4	1.49693	Davis-UCD Campus	0
2005-12-11	2	23.1	1.38202	Davis-UCD Campus	0
2005-12-12	2	11.6	1.10037	Davis-UCD Campus	0
2005-12-13	2	21	1.34242	Davis-UCD Campus	0
2005-12-14	2	19.8	1.31806	Davis-UCD Campus	0
2005-12-15	2	22	1.36173	Davis-UCD Campus	0
2005-12-16	2	37.9	1.58995	Davis-UCD Campus	0
2005-12-17	2	23.7	1.3927	Davis-UCD Campus	0
2005-12-18	2	3.3	0.633468	Davis-UCD Campus	0
2005-12-19	2	5.8	0.832509	Davis-UCD Campus	0
2005-12-20	2	17.5	1.26717	Davis-UCD Campus	0
2005-12-21	2	21.5	1.35218	Davis-UCD Campus	0
2005-12-22	2	15.4	1.21484	Davis-UCD Campus	0
2005-12-23	2	6.8	0.892095	Davis-UCD Campus	0
2005-12-24	2	11	1.07918	Davis-UCD Campus	0
2005-12-25	2	11.5	1.09691	Davis-UCD Campus	0
2005-12-26	2	6.4	0.869232	Davis-UCD Campus	0
2005-12-27	2	7.2	0.913814	Davis-UCD Campus	0
2006-10-09	0	8.7	0.986772	Davis-UCD Campus	0
2006-10-10	0	2.3	0.518514	Davis-UCD Campus	0
2006-10-11	0	4.5	0.740363	Davis-UCD Campus	0
2006-10-12	0	9	1	Davis-UCD Campus	0
2006-10-13	0	8.6	0.982271	Davis-UCD Campus	0
2006-10-14	0	10	1.04139	Davis-UCD Campus	0
2006-10-15	0	5.4	0.80618	Davis-UCD Campus	0
2006-10-16	0	4.4	0.732394	Davis-UCD Campus	0
2006-10-17	0	2.3	0.518514	Davis-UCD Campus	0
2006-10-18	0	3.8	0.681241	Davis-UCD Campus	0
2006-10-19	0	13	1.14613	Davis-UCD Campus	0
2006-10-20	0	9.1	1.00432	Davis-UCD Campus	0
2006-10-21	0	2	0.477121	Davis-UCD Campus	0
2006-10-22	0	3.9	0.690196	Davis-UCD Campus	0
2006-10-23	0	7.6	0.934498	Davis-UCD Campus	0
2006-10-24	0	9.1	1.00432	Davis-UCD Campus	0
2006-10-25	0	12.9	1.14301	Davis-UCD Campus	0
2006-10-26	0	7.9	0.94939	Davis-UCD Campus	0
2006-10-27	0	7.5	0.929419	Davis-UCD Campus	0
2006-10-28	0	13.2	1.15229	Davis-UCD Campus	0
2006-10-29	0	13.3	1.15534	Davis-UCD Campus	0
2006-10-30	0	10	1.04139	Davis-UCD Campus	0
2006-10-31	0	13.5	1.16137	Davis-UCD Campus	0
2006-11-01	0	28.6	1.47129	Davis-UCD Campus	0
2006-11-02	0	25	1.41497	Davis-UCD Campus	0
2006-11-03	0	7.5	0.929419	Davis-UCD Campus	0
2006-11-04	0	10.3	1.05308	Davis-UCD Campus	0
2006-11-05	0	6.2	0.857332	Davis-UCD Campus	0
2006-11-06	0	6.1	0.851258	Davis-UCD Campus	0
2006-11-07	0	7.8	0.944483	Davis-UCD Campus	0
2006-11-08	0	0.4	0.146128	Davis-UCD Campus	0
2006-11-09	1	1.5	0.39794	Davis-UCD Campus	0
2006-11-10	1	3.1	0.612784	Davis-UCD Campus	0
2006-11-11	1	3.4	0.643453	Davis-UCD Campus	0
2006-11-12	1	5.6	0.819544	Davis-UCD Campus	0
2006-11-13	1	13.7	1.16732	Davis-UCD Campus	0
2006-11-14	1	5	0.778151	Davis-UCD Campus	0
2006-11-15	1	9.4	1.01703	Davis-UCD Campus	0
2006-11-16	1	4.5	0.740363	Davis-UCD Campus	0
2006-11-17	1	10	1.04139	Davis-UCD Campus	0
2006-11-18	1	7.3	0.919078	Davis-UCD Campus	0
2006-11-19	1	14.9	1.2014	Davis-UCD Campus	0
2006-11-20	1	16.7	1.24797	Davis-UCD Campus	0
2006-11-21	1	13.2	1.15229	Davis-UCD Campus	0
2006-11-22	1	5.4	0.80618	Davis-UCD Campus	0
2006-11-23	2	1.1	0.322219	Davis-UCD Campus	0
2006-11-24	2	5.5	0.812913	Davis-UCD Campus	0
2006-11-25	2	7.2	0.913814	Davis-UCD Campus	0
2006-11-26	2	6.5	0.875061	Davis-UCD Campus	0
2006-11-27	2	5	0.778151	Davis-UCD Campus	0
2006-11-28	2	1.8	0.447158	Davis-UCD Campus	0
2006-11-29	2	3.5	0.653213	Davis-UCD Campus	0
2006-11-30	2	10.5	1.0607	Davis-UCD Campus	0
2006-12-01	2	5	0.778151	Davis-UCD Campus	0
2006-12-02	2	8.2	0.963788	Davis-UCD Campus	0
2006-12-03	2	8	0.954243	Davis-UCD Campus	0
2006-12-04	2	8.2	0.963788	Davis-UCD Campus	0
2006-12-05	2	21.3	1.3483	Davis-UCD Campus	0
2006-12-06	2	9.5	1.02119	Davis-UCD Campus	0
2006-12-07	2	16.2	1.23553	Davis-UCD Campus	0
2006-12-08	2	16.2	1.23553	Davis-UCD Campus	0
2006-12-09	2	1.2	0.342423	Davis-UCD Campus	0
2006-12-10	2	3.8	0.681241	Davis-UCD Campus	0
2006-12-11	2	11.9	1.11059	Davis-UCD Campus	0
2006-12-12	2	12.9	1.14301	Davis-UCD Campus	0
2006-12-13	2	20.7	1.33646	Davis-UCD Campus	0
2006-12-14	2	8.4	0.973128	Davis-UCD Campus	0
2006-12-15	2	1.2	0.342423	Davis-UCD Campus	0
2006-12-16	2	3.3	0.633468	Davis-UCD Campus	0
2006-12-17	2	10.3	1.05308	Davis-UCD Campus	0
2006-12-18	2	1.8	0.447158	Davis-UCD Campus	0
2006-12-19	2	19.6	1.31387	Davis-UCD Campus	0
2006-12-20	2	30.2	1.49415	Davis-UCD Campus	0
2006-12-21	2	40.5	1.61805	Davis-UCD Campus	0
2006-12-22	2	8.1	0.959041	Davis-UCD Campus	0
2006-12-23	2	20	1.32222	Davis-UCD Campus	0
2006-12-24	2	25.3	1.41996	Davis-UCD Campus	0
2006-12-25	2	35.4	1.5611	Davis-UCD Campus	0
2006-12-26	2	24	1.39794	Davis-UCD Campus	0
2006-12-27	2	2.1	0.491362	Davis-UCD Campus	0
2007-10-09	0	5	0.778151	Davis-UCD Campus	0
2007-10-10	0	4.7	0.755875	Davis-UCD Campus	0
2007-10-11	0	4.6	0.748188	Davis-UCD Campus	0
2007-10-12	0	5.5	0.812913	Davis-UCD Campus	0
2007-10-13	0	5.3	0.799341	Davis-UCD Campus	0
2007-10-14	0	14.2	1.18184	Davis-UCD Campus	0
2007-10-15	0	4.2	0.716003	Davis-UCD Campus	0
2007-10-16	0	4.8	0.763428	Davis-UCD Campus	0
2007-10-17	0	4.5	0.740363	Davis-UCD Campus	0
2007-10-18	0	7.5	0.929419	Davis-UCD Campus	0
2007-10-19	0	4.6	0.748188	Davis-UCD Campus	0
2007-10-20	0	3.5	0.653213	Davis-UCD Campus	0
2007-10-21	0	12.7	1.13672	Davis-UCD Campus	0
2007-10-22	0	5.6	0.819544	Davis-UCD Campus	0
2007-10-23	0	7.5	0.929419	Davis-UCD Campus	0
2007-10-24	0	10.6	1.06446	Davis-UCD Campus	0
2007-10-25	0	9.7	1.02938	Davis-UCD Campus	0
2007-10-26	0	7.7	0.939519	Davis-UCD Campus	0
2007-10-27	0	12.3	1.12385	Davis-UCD Campus	0
2007-10-28	0	19.7	1.31597	Davis-UCD Campus	0
2007-10-29	0	13.4	1.15836	Davis-UCD Campus	0
2007-10-30	0	15.1	1.20683	Davis-UCD Campus	0
2007-10-31	0	15.7	1.22272	Davis-UCD Campus	0
2007-11-01	0	12.4	1.1271	Davis-UCD Campus	0
2007-11-02	0	9.2	1.0086	Davis-UCD Campus	0
2007-11-03	0	11.7	1.1038	Davis-UCD Campus	0
2007-11-04	0	8.3	0.968483	Davis-UCD Campus	0
2007-11-05	0	9.4	1.01703	Davis-UCD Campus	0
2007-11-06	0	13	1.14613	Davis-UCD Campus	0
2007-11-07	0	8.5	0.977724	Davis-UCD Campus	0
2007-11-08	0	15	1.20412	Davis-UCD Campus	0
2007-11-09	1	9.8	1.03342	Davis-UCD Campus	0
2007-11-10	1	11.7	1.1038	Davis-UCD Campus	0
2007-11-11	1	5.9	0.838849	Davis-UCD Campus	0
2007-11-12	1	7.5	0.929419	Davis-UCD Campus	0
2007-11-13	1	7.1	0.908485	Davis-UCD Campus	0
2007-11-14	1	6.8	0.892095	Davis-UCD Campus	0
2007-11-15	1	18.1	1.28103	Davis-UCD Campus	0
2007-11-16	1	7.1	0.908485	Davis-UCD Campus	0
2007-11-17	1	9.7	1.02938	Davis-UCD Campus	0
2007-11-18	1	6.1	0.851258	Davis-UCD Campus	0
2007-11-19	1	8	0.954243	Davis-UCD Campus	0
2007-11-20	1	3.7	0.672098	Davis-UCD Campus	0
2007-11-21	1	5.3	0.799341	Davis-UCD Campus	0
2007-11-22	1	3.7	0.672098	Davis-UCD Campus	0
2007-11-23	2	3	0.60206	Davis-UCD Campus	0
2007-11-24	2	17.1	1.25768	Davis-UCD Campus	0
2007-11-25	2	20.8	1.33846	Davis-UCD Campus	0
2007-11-26	2	17.7	1.27184	Davis-UCD Campus	0
2007-11-27	2	17.8	1.27416	Davis-UCD Campus	0
2007-11-28	2	8.1	0.959041	Davis-UCD Campus	0
2007-11-29	2	9.2	1.0086	Davis-UCD Campus	0
2007-11-30	2	10.3	1.05308	Davis-UCD Campus	0
2007-12-01	2	7.6	0.934498	Davis-UCD Campus	0
2007-12-02	2	8.1	0.959041	Davis-UCD Campus	0
2007-12-03	2	6	0.845098	Davis-UCD Campus	0
2007-12-04	2	5.1	0.78533	Davis-UCD Campus	0
2007-12-05	2	2.3	0.518514	Davis-UCD Campus	0
2007-12-06	2	16.7	1.24797	Davis-UCD Campus	0
2007-12-07	2	1.1	0.322219	Davis-UCD Campus	0
2007-12-08	2	1.7	0.431364	Davis-UCD Campus	0
2007-12-09	2	1.8	0.447158	Davis-UCD Campus	0
2007-12-10	2	7.1	0.908485	Davis-UCD Campus	0
2007-12-11	2	7.6	0.934498	Davis-UCD Campus	0
2007-12-12	2	11.6	1.10037	Davis-UCD Campus	0
2007-12-13	2	17.7	1.27184	Davis-UCD Campus	0
2007-12-14	2	34.3	1.54777	Davis-UCD Campus	0
2007-12-15	2	38.4	1.5955	Davis-UCD Campus	0
2007-12-16	2	30.5	1.49831	Davis-UCD Campus	0
2007-12-17	2	36.6	1.57519	Davis-UCD Campus	0
2007-12-18	2	8.3	0.968483	Davis-UCD Campus	0
2007-12-19	2	4.1	0.70757	Davis-UCD Campus	0
2007-12-20	2	2.3	0.518514	Davis-UCD Campus	0
2007-12-21	2	1.5	0.39794	Davis-UCD Campus	0
2007-12-22	2	8.2	0.963788	Davis-UCD Campus	0
2007-12-23	2	5.4	0.80618	Davis-UCD Campus	0
2007-12-24	2	17.6	1.26951	Davis-UCD Campus	0
2007-12-25	2	0.8	0.255273	Davis-UCD Campus	0
2007-12-26	2	6.5	0.875061	Davis-UCD Campus	0
2007-12-27	2	0.4	0.146128	Davis-UCD Campus	0
2008-10-09	0	14	1.17609	Davis-UCD Campus	0
2008-10-10	0	7.4	0.924279	Davis-UCD Campus	0
2008-10-11	0	6	0.845098	Davis-UCD Campus	0
2008-10-12	0	7.4	0.924279	Davis-UCD Campus	0
2008-10-13	0	4.6	0.748188	Davis-UCD Campus	0
2008-10-14	0	10.5	1.0607	Davis-UCD Campus	0
2008-10-15	0	11.7	1.1038	Davis-UCD Campus	0
2008-10-16	0	10.3	1.05308	Davis-UCD Campus	0
2008-10-17	0	13.9	1.17319	Davis-UCD Campus	0
2008-10-18	0	8.9	0.995635	Davis-UCD Campus	0
2008-10-19	0	7.7	0.939519	Davis-UCD Campus	0
2008-10-20	0	7.9	0.94939	Davis-UCD Campus	0
2008-10-21	0	6.8	0.892095	Davis-UCD Campus	0
2008-10-26	0	14.1	1.17898	Davis-UCD Campus	0
2008-10-27	0	14.6	1.19312	Davis-UCD Campus	0
2008-10-28	0	14.4	1.18752	Davis-UCD Campus	0
2008-10-29	0	15.8	1.22531	Davis-UCD Campus	0
2008-10-30	0	21.6	1.35411	Davis-UCD Campus	0
2008-10-31	0	11.2	1.08636	Davis-UCD Campus	0
2008-11-01	0	9.3	1.01284	Davis-UCD Campus	0
2008-11-02	0	5.4	0.80618	Davis-UCD Campus	0
2008-11-03	0	4.7	0.755875	Davis-UCD Campus	0
2008-11-04	0	3.4	0.643453	Davis-UCD Campus	0
2008-11-05	0	6	0.845098	Davis-UCD Campus	0
2008-11-06	0	4.3	0.724276	Davis-UCD Campus	0
2008-11-07	0	11.3	1.08991	Davis-UCD Campus	0
2008-11-08	0	9.3	1.01284	Davis-UCD Campus	0
2008-11-09	1	3.5	0.653213	Davis-UCD Campus	0
2008-11-10	1	5.7	0.826075	Davis-UCD Campus	0
2008-11-11	1	15	1.20412	Davis-UCD Campus	0
2008-11-12	1	13.7	1.16732	Davis-UCD Campus	0
2008-11-13	1	6	0.845098	Davis-UCD Campus	0
2008-11-14	1	5	0.778151	Davis-UCD Campus	0
2008-11-15	1	9.8	1.03342	Davis-UCD Campus	0
2008-11-16	1	18.2	1.2833	Davis-UCD Campus	0
2008-11-17	1	8.7	0.986772	Davis-UCD Campus	0
2008-11-18	1	10	1.04139	Davis-UCD Campus	0
2008-11-19	1	18	1.27875	Davis-UCD Campus	0
2008-11-20	1	9.2	1.0086	Davis-UCD Campus	0
2008-11-21	1	7.4	0.924279	Davis-UCD Campus	0
2008-11-22	1	22.7	1.37475	Davis-UCD Campus	0
2008-11-23	2	19.7	1.31597	Davis-UCD Campus	0
2008-11-24	2	12.7	1.13672	Davis-UCD Campus	0
2008-11-25	2	25.7	1.42651	Davis-UCD Campus	0
2008-11-26	2	18.6	1.29226	Davis-UCD Campus	0
2008-11-27	2	12.9	1.14301	Davis-UCD Campus	0
2008-11-28	2	13.4	1.15836	Davis-UCD Campus	0
2008-11-29	2	15.6	1.22011	Davis-UCD Campus	0
2008-11-30	2	23.4	1.38739	Davis-UCD Campus	0
2008-12-01	2	23.9	1.3962	Davis-UCD Campus	0
2008-12-02	2	17.5	1.26717	Davis-UCD Campus	0
2008-12-03	2	16.6	1.24551	Davis-UCD Campus	0
2008-12-04	2	20.2	1.32634	Davis-UCD Campus	0
2008-12-05	2	17.2	1.26007	Davis-UCD Campus	0
2008-12-06	2	25.8	1.42813	Davis-UCD Campus	0
2008-12-07	2	29.7	1.48714	Davis-UCD Campus	0
2008-12-08	2	16.5	1.24304	Davis-UCD Campus	0
2008-12-09	2	20.7	1.33646	Davis-UCD Campus	0
2008-12-10	2	16.2	1.23553	Davis-UCD Campus	0
2008-12-11	2	39.7	1.60959	Davis-UCD Campus	0
2008-12-12	2	26.7	1.44248	Davis-UCD Campus	0
2008-12-13	2	5.6	0.819544	Davis-UCD Campus	0
2008-12-14	2	7.9	0.94939	Davis-UCD Campus	0
2008-12-15	2	5.9	0.838849	Davis-UCD Campus	0
2008-12-16	2	8.2	0.963788	Davis-UCD Campus	0
2008-12-17	2	9.5	1.02119	Davis-UCD Campus	0
2008-12-18	2	17.8	1.27416	Davis-UCD Campus	0
2008-12-19	2	15	1.20412	Davis-UCD Campus	0
2008-12-20	2	4.7	0.755875	Davis-UCD Campus	0
2008-12-21	2	12.9	1.14301	Davis-UCD Campus	0
2008-12-22	2	4.7	0.755875	Davis-UCD Campus	0
2008-12-23	2	6.6	0.880814	Davis-UCD Campus	0
2008-12-24	2	9.6	1.02531	Davis-UCD Campus	0
2008-12-25	2	4	0.69897	Davis-UCD Campus	0
2008-12-26	2	4.5	0.740363	Davis-UCD Campus	0
2008-12-27	2	8.7	0.986772	Davis-UCD Campus	0
2009-10-09	0	10	1.04139	Davis-UCD Campus	0
2009-10-10	0	10.3	1.05308	Davis-UCD Campus	0
2009-10-11	0	7.4	0.924279	Davis-UCD Campus	0
2009-10-12	0	9.7	1.02938	Davis-UCD Campus	0
2009-10-13	0	4.2	0.716003	Davis-UCD Campus	0
2009-10-14	0	5.7	0.826075	Davis-UCD Campus	0
2009-10-15	0	5.9	0.838849	Davis-UCD Campus	0
2009-10-16	0	3.7	0.672098	Davis-UCD Campus	0
2009-10-17	0	9.5	1.02119	Davis-UCD Campus	0
2009-10-18	0	2.9	0.591065	Davis-UCD Campus	0
2009-10-19	0	4.1	0.70757	Davis-UCD Campus	0
2009-10-20	0	1.5	0.39794	Davis-UCD Campus	0
2009-10-21	0	4.4	0.732394	Davis-UCD Campus	0
2009-10-22	0	5.5	0.812913	Davis-UCD Campus	0
2009-10-23	0	6.3	0.863323	Davis-UCD Campus	0
2009-10-24	0	5.2	0.792392	Davis-UCD Campus	0
2009-10-25	0	2	0.477121	Davis-UCD Campus	0
2009-10-26	0	5.1	0.78533	Davis-UCD Campus	0
2009-10-27	0	4.5	0.740363	Davis-UCD Campus	0
2009-10-28	0	4.1	0.70757	Davis-UCD Campus	0
2009-10-29	0	5.2	0.792392	Davis-UCD Campus	0
2009-10-30	0	12.2	1.12057	Davis-UCD Campus	0
2009-10-31	0	19.7	1.31597	Davis-UCD Campus	0
2009-11-01	0	11.8	1.10721	Davis-UCD Campus	0
2009-11-02	0	15.2	1.20952	Davis-UCD Campus	0
2009-11-03	0	9.3	1.01284	Davis-UCD Campus	0
2009-11-04	0	8.6	0.982271	Davis-UCD Campus	0
2009-11-05	0	5.9	0.838849	Davis-UCD Campus	0
2009-11-06	0	5.2	0.792392	Davis-UCD Campus	0
2009-11-07	0	5.1	0.78533	Davis-UCD Campus	0
2009-11-08	0	5.2	0.792392	Davis-UCD Campus	0
2009-11-09	1	12.6	1.13354	Davis-UCD Campus	0
2009-11-10	1	8.2	0.963788	Davis-UCD Campus	0
2009-11-11	1	11.5	1.09691	Davis-UCD Campus	0
2009-11-12	1	6.2	0.857332	Davis-UCD Campus	0
2009-11-13	1	3.7	0.672098	Davis-UCD Campus	0
2009-11-14	1	6	0.845098	Davis-UCD Campus	0
2009-11-15	1	4.6	0.748188	Davis-UCD Campus	0
2009-11-16	1	14.1	1.17898	Davis-UCD Campus	0
2009-11-17	1	15.9	1.22789	Davis-UCD Campus	0
2009-11-18	1	6.1	0.851258	Davis-UCD Campus	0
2009-11-19	1	10.4	1.0569	Davis-UCD Campus	0
2009-11-20	1	10.6	1.06446	Davis-UCD Campus	0
2009-11-21	1	4.7	0.755875	Davis-UCD Campus	0
2009-11-22	1	6.4	0.869232	Davis-UCD Campus	0
2009-11-23	2	3.8	0.681241	Davis-UCD Campus	0
2009-11-26	2	20.8	1.33846	Davis-UCD Campus	0
2009-11-27	2	7.1	0.908485	Davis-UCD Campus	0
2009-11-28	2	3.5	0.653213	Davis-UCD Campus	0
2009-11-29	2	3.3	0.633468	Davis-UCD Campus	0
2009-11-30	2	19	1.30103	Davis-UCD Campus	0
2009-12-01	2	15.5	1.21748	Davis-UCD Campus	0
2009-12-02	2	12.3	1.12385	Davis-UCD Campus	0
2009-12-03	2	18.1	1.28103	Davis-UCD Campus	0
2009-12-04	2	36.4	1.57287	Davis-UCD Campus	0
2009-12-05	2	17.4	1.26482	Davis-UCD Campus	0
2009-12-06	2	5.2	0.792392	Davis-UCD Campus	0
2009-12-07	2	5.9	0.838849	Davis-UCD Campus	0
2009-12-08	2	10.4	1.0569	Davis-UCD Campus	0
2009-12-09	2	19.7	1.31597	Davis-UCD Campus	0
2009-12-10	2	22.2	1.36549	Davis-UCD Campus	0
2009-12-11	2	9.1	1.00432	Davis-UCD Campus	0
2009-12-12	2	8.6	0.982271	Davis-UCD Campus	0
2009-12-13	2	3.4	0.643453	Davis-UCD Campus	0
2009-12-14	2	10	1.04139	Davis-UCD Campus	0
2009-12-15	2	17.8	1.27416	Davis-UCD Campus	0
2009-12-16	2	18.9	1.29885	Davis-UCD Campus	0
2009-12-17	2	4.5	0.740363	Davis-UCD Campus	0
2009-12-18	2	10	1.04139	Davis-UCD Campus	0
2009-12-19	2	19.8	1.31806	Davis-UCD Campus	0
2009-12-20	2	30.2	1.49415	Davis-UCD Campus	0
2009-12-21	2	19.2	1.30535	Davis-UCD Campus	0
2009-12-22	2	1.8	0.447158	Davis-UCD Campus	0
2009-12-23	2	3.2	0.623249	Davis-UCD Campus	0
2009-12-24	2	20.8	1.33846	Davis-UCD Campus	0
2009-12-25	2	22.8	1.37658	Davis-UCD Campus	0
2009-12-26	2	25.8	1.42813	Davis-UCD Campus	0
2009-12-27	2	25.2	1.4183	Davis-UCD Campus	0
2010-11-02	0	4.2	0.716003	Davis-UCD Campus	0
2010-11-03	0	18.8	1.29667	Davis-UCD Campus	0
2010-11-04	0	5	0.778151	Davis-UCD Campus	0
2010-11-05	0	3.3	0.633468	Davis-UCD Campus	0
2010-11-06	0	4.6	0.748188	Davis-UCD Campus	0
2010-11-07	0	7.3	0.919078	Davis-UCD Campus	0
2010-11-08	0	4.6	0.748188	Davis-UCD Campus	0
2010-11-09	1	4.1	0.70757	Davis-UCD Campus	0
2010-11-10	1	6.5	0.875061	Davis-UCD Campus	0
2010-11-11	1	4.4	0.732394	Davis-UCD Campus	0
2010-11-12	1	8.9	0.995635	Davis-UCD Campus	0
2010-11-13	1	5.2	0.792392	Davis-UCD Campus	0
2010-11-14	1	2	0.477121	Davis-UCD Campus	0
2010-11-15	1	4.7	0.755875	Davis-UCD Campus	0
2010-11-16	1	4.1	0.70757	Davis-UCD Campus	0
2010-11-17	1	7.4	0.924279	Davis-UCD Campus	0
2010-12-09	2	13.9	1.17319	Davis-UCD Campus	0
2010-12-10	2	24.1	1.39967	Davis-UCD Campus	0
2010-12-11	2	15.9	1.22789	Davis-UCD Campus	0
2010-12-12	2	11.5	1.09691	Davis-UCD Campus	0
2010-12-13	2	14	1.17609	Davis-UCD Campus	0
2010-12-14	2	12.2	1.12057	Davis-UCD Campus	0
2010-12-15	2	2.7	0.568202	Davis-UCD Campus	0
2010-12-16	2	7.8	0.944483	Davis-UCD Campus	0
2010-12-17	2	9.4	1.01703	Davis-UCD Campus	0
2010-12-18	2	3.4	0.643453	Davis-UCD Campus	0
2010-12-19	2	0.6	0.20412	Davis-UCD Campus	0
2010-12-20	2	3.9	0.690196	Davis-UCD Campus	0
2010-12-21	2	8.2	0.963788	Davis-UCD Campus	0
2010-12-22	2	4.7	0.755875	Davis-UCD Campus	0
2010-12-23	2	5.3	0.799341	Davis-UCD Campus	0
2010-12-24	2	14.5	1.19033	Davis-UCD Campus	0
2010-12-25	2	13.9	1.17319	Davis-UCD Campus	0
2010-12-26	2	4.3	0.724276	Davis-UCD Campus	0
2010-12-27	2	3.5	0.653213	Davis-UCD Campus	0
2011-10-09	0	12.7	1.13672	Davis-UCD Campus	0
2011-10-10	0	10.6	1.06446	Davis-UCD Campus	0
2011-10-11	0	12.4	1.1271	Davis-UCD Campus	0
2011-10-12	0	13.6	1.16435	Davis-UCD Campus	0
2011-10-13	0	17.1	1.25768	Davis-UCD Campus	0
2011-10-14	0	20.5	1.33244	Davis-UCD Campus	0
2011-10-15	0	20	1.32222	Davis-UCD Campus	0
2011-10-16	0	14.5	1.19033	Davis-UCD Campus	0
2011-10-17	0	15.6	1.22011	Davis-UCD Campus	0
2011-10-18	0	12.9	1.14301	Davis-UCD Campus	0
2011-10-19	0	17.5	1.26717	Davis-UCD Campus	0
2011-10-20	0	17.8	1.27416	Davis-UCD Campus	0
2011-10-21	0	13.4	1.15836	Davis-UCD Campus	0
2011-10-22	0	11.6	1.10037	Davis-UCD Campus	0
2011-10-23	0	16	1.23045	Davis-UCD Campus	0
2011-10-24	0	14.2	1.18184	Davis-UCD Campus	0
2011-10-25	0	11.4	1.09342	Davis-UCD Campus	0
2011-10-26	0	6.2	0.857332	Davis-UCD Campus	0
2011-10-27	0	12.4	1.1271	Davis-UCD Campus	0
2011-10-28	0	9.3	1.01284	Davis-UCD Campus	0
2011-10-29	0	12	1.11394	Davis-UCD Campus	0
2011-10-30	0	16.7	1.24797	Davis-UCD Campus	0
2011-10-31	0	12.2	1.12057	Davis-UCD Campus	0
2011-11-01	0	11.1	1.08279	Davis-UCD Campus	0
2011-11-02	0	6.2	0.857332	Davis-UCD Campus	0
2011-11-03	0	10.5	1.0607	Davis-UCD Campus	0
2011-11-04	0	6.4	0.869232	Davis-UCD Campus	0
2011-11-05	0	6.7	0.886491	Davis-UCD Campus	0
2011-11-06	0	6.1	0.851258	Davis-UCD Campus	0
2011-11-07	0	4.4	0.732394	Davis-UCD Campus	0
2011-11-08	0	15.4	1.21484	Davis-UCD Campus	0
2011-11-09	1	18.2	1.2833	Davis-UCD Campus	0
2011-11-10	1	19.4	1.30963	Davis-UCD Campus	0
2011-11-11	1	14.4	1.18752	Davis-UCD Campus	0
2011-11-12	1	15.1	1.20683	Davis-UCD Campus	0
2011-11-13	1	13.4	1.15836	Davis-UCD Campus	0
2011-11-14	1	13.2	1.15229	Davis-UCD Campus	0
2011-11-15	1	11.9	1.11059	Davis-UCD Campus	0
2011-11-16	1	5.2	0.792392	Davis-UCD Campus	0
2011-11-17	1	5.2	0.792392	Davis-UCD Campus	0
2011-11-18	1	3.8	0.681241	Davis-UCD Campus	0
2011-11-19	1	2.7	0.568202	Davis-UCD Campus	0
2011-11-20	1	3.5	0.653213	Davis-UCD Campus	0
2011-11-21	1	8	0.954243	Davis-UCD Campus	0
2011-11-22	1	12.6	1.13354	Davis-UCD Campus	0
2011-11-23	2	21	1.34242	Davis-UCD Campus	0
2011-11-24	2	20.7	1.33646	Davis-UCD Campus	0
2011-11-25	2	7.2	0.913814	Davis-UCD Campus	0
2011-11-26	2	11.2	1.08636	Davis-UCD Campus	0
2011-11-27	2	8.3	0.968483	Davis-UCD Campus	0
2011-11-28	2	9.6	1.02531	Davis-UCD Campus	0
2011-11-29	2	12.2	1.12057	Davis-UCD Campus	0
2011-11-30	2	6.4	0.869232	Davis-UCD Campus	0
2011-12-06	2	24	1.39794	Davis-UCD Campus	0
2011-12-07	2	28.2	1.46538	Davis-UCD Campus	0
2011-12-08	2	27.6	1.45637	Davis-UCD Campus	0
2011-12-09	2	40	1.61278	Davis-UCD Campus	0
2011-12-10	2	43.3	1.6464	Davis-UCD Campus	0
2011-12-11	2	40	1.61278	Davis-UCD Campus	0
2011-12-12	2	33.6	1.53908	Davis-UCD Campus	0
2011-12-13	2	12.3	1.12385	Davis-UCD Campus	0
2011-12-14	2	21.6	1.35411	Davis-UCD Campus	0
2011-12-15	2	11.7	1.1038	Davis-UCD Campus	0
2011-12-16	2	11.8	1.10721	Davis-UCD Campus	0
2011-12-17	2	35.9	1.56703	Davis-UCD Campus	0
2011-12-18	2	32.5	1.52504	Davis-UCD Campus	0
2011-12-19	2	15.9	1.22789	Davis-UCD Campus	0
2011-12-20	2	41.9	1.63246	Davis-UCD Campus	0
2011-12-21	2	16.9	1.25285	Davis-UCD Campus	0
2011-12-22	2	2.5	0.544068	Davis-UCD Campus	0
2011-12-23	2	18.2	1.2833	Davis-UCD Campus	0
2011-12-24	2	22.7	1.37475	Davis-UCD Campus	0
2011-12-25	2	34.5	1.55023	Davis-UCD Campus	0
2011-12-26	2	21.5	1.35218	Davis-UCD Campus	0
2011-12-27	2	12.5	1.13033	Davis-UCD Campus	0
2012-10-09	0	6.2	0.857332	Davis-UCD Campus	0
2012-10-10	0	8	0.954243	Davis-UCD Campus	0
2012-10-11	0	8.7	0.986772	Davis-UCD Campus	0
2012-10-12	0	6.6	0.880814	Davis-UCD Campus	0
2012-10-13	0	6	0.845098	Davis-UCD Campus	0
2012-10-14	0	5.8	0.832509	Davis-UCD Campus	0
2012-10-15	0	7.2	0.913814	Davis-UCD Campus	0
2012-10-16	0	5.9	0.838849	Davis-UCD Campus	0
2012-10-17	0	10.6	1.06446	Davis-UCD Campus	0
2012-10-18	0	8.8	0.991226	Davis-UCD Campus	0
2012-10-19	0	6.5	0.875061	Davis-UCD Campus	0
2012-10-20	0	5.7	0.826075	Davis-UCD Campus	0
2012-10-21	0	5.7	0.826075	Davis-UCD Campus	0
2012-10-22	0	2.8	0.579784	Davis-UCD Campus	0
2012-10-23	0	2.7	0.568202	Davis-UCD Campus	0
2012-10-24	0	5.6	0.819544	Davis-UCD Campus	0
2012-10-25	0	5.4	0.80618	Davis-UCD Campus	0
2012-10-26	0	14.7	1.1959	Davis-UCD Campus	0
2012-10-27	0	13.5	1.16137	Davis-UCD Campus	0
2012-10-28	0	12.2	1.12057	Davis-UCD Campus	0
2012-11-01	0	7	0.90309	Davis-UCD Campus	0
2012-11-02	0	7.6	0.934498	Davis-UCD Campus	0
2012-11-03	0	8.3	0.968483	Davis-UCD Campus	0
2012-11-04	0	9.8	1.03342	Davis-UCD Campus	0
2012-11-05	0	12.5	1.13033	Davis-UCD Campus	0
2012-11-06	0	13.8	1.17026	Davis-UCD Campus	0
2012-11-07	0	16.3	1.23805	Davis-UCD Campus	0
2012-11-08	0	7.3	0.919078	Davis-UCD Campus	0
2012-11-09	1	5.1	0.78533	Davis-UCD Campus	0
2012-11-10	1	7.7	0.939519	Davis-UCD Campus	0
2012-11-11	1	11.7	1.1038	Davis-UCD Campus	0
2012-11-12	1	16.8	1.25042	Davis-UCD Campus	0
2012-11-13	1	14.6	1.19312	Davis-UCD Campus	0
2012-11-14	1	11.2	1.08636	Davis-UCD Campus	0
2012-11-15	1	18.8	1.29667	Davis-UCD Campus	0
2012-11-16	1	29.5	1.4843	Davis-UCD Campus	0
2012-11-17	1	10.1	1.04532	Davis-UCD Campus	0
2012-11-18	1	6.5	0.875061	Davis-UCD Campus	0
2012-11-19	1	8.6	0.982271	Davis-UCD Campus	0
2012-11-20	1	11.4	1.09342	Davis-UCD Campus	0
2012-11-21	1	8.6	0.982271	Davis-UCD Campus	0
2012-11-22	1	5.1	0.78533	Davis-UCD Campus	0
2012-11-23	2	8.2	0.963788	Davis-UCD Campus	0
2012-11-24	2	9.4	1.01703	Davis-UCD Campus	0
2012-11-25	2	10.5	1.0607	Davis-UCD Campus	0
2012-11-26	2	19.5	1.31175	Davis-UCD Campus	0
2012-11-27	2	21.7	1.35603	Davis-UCD Campus	0
2012-11-28	2	28	1.4624	Davis-UCD Campus	0
2012-11-29	2	12	1.11394	Davis-UCD Campus	0
2012-11-30	2	7.7	0.939519	Davis-UCD Campus	0
2012-12-01	2	8	0.954243	Davis-UCD Campus	0
2012-12-02	2	7.2	0.913814	Davis-UCD Campus	0
2012-12-03	2	6.7	0.886491	Davis-UCD Campus	0
2012-12-04	2	19.6	1.31387	Davis-UCD Campus	0
2012-12-05	2	14	1.17609	Davis-UCD Campus	0
2012-12-06	2	6.1	0.851258	Davis-UCD Campus	0
2012-12-07	2	7.9	0.94939	Davis-UCD Campus	0
2012-12-08	2	8.8	0.991226	Davis-UCD Campus	0
2012-12-09	2	5.5	0.812913	Davis-UCD Campus	0
2012-12-10	2	20.7	1.33646	Davis-UCD Campus	0
2012-12-11	2	18.3	1.28556	Davis-UCD Campus	0
2012-12-12	2	7.1	0.908485	Davis-UCD Campus	0
2012-12-14	2	14.2	1.18184	Davis-UCD Campus	0
2012-12-15	2	19.4	1.30963	Davis-UCD Campus	0
2012-12-16	2	26.7	1.44248	Davis-UCD Campus	0
2012-12-17	2	13.1	1.14922	Davis-UCD Campus	0
2012-12-18	2	6.6	0.880814	Davis-UCD Campus	0
2012-12-19	2	5.9	0.838849	Davis-UCD Campus	0
2012-12-20	2	18.3	1.28556	Davis-UCD Campus	0
2012-12-21	2	17.1	1.25768	Davis-UCD Campus	0
2012-12-22	2	9.1	1.00432	Davis-UCD Campus	0
2012-12-23	2	8.1	0.959041	Davis-UCD Campus	0
2012-12-24	2	6	0.845098	Davis-UCD Campus	0
2012-12-25	2	11.8	1.10721	Davis-UCD Campus	0
2012-12-26	2	8.7	0.986772	Davis-UCD Campus	0
2013-10-09	0	3.9	0.690196	Davis-UCD Campus	0
2013-10-10	0	9.9	1.03743	Davis-UCD Campus	0
2013-10-11	0	9.5	1.02119	Davis-UCD Campus	0
2013-10-12	0	7.8	0.944483	Davis-UCD Campus	0
2013-10-13	0	4.2	0.716003	Davis-UCD Campus	0
2013-10-14	0	4.4	0.732394	Davis-UCD Campus	0
2013-10-15	0	5	0.778151	Davis-UCD Campus	0
2013-10-16	0	7	0.90309	Davis-UCD Campus	0
2013-10-17	0	7.3	0.919078	Davis-UCD Campus	0
2013-10-18	0	13.1	1.14922	Davis-UCD Campus	0
2013-10-19	0	11.5	1.09691	Davis-UCD Campus	0
2013-10-20	0	6.1	0.851258	Davis-UCD Campus	0
2013-10-21	0	9.6	1.02531	Davis-UCD Campus	0
2013-10-22	0	14.6	1.19312	Davis-UCD Campus	0
2013-10-23	0	8.5	0.977724	Davis-UCD Campus	0
2013-10-24	0	6.9	0.897627	Davis-UCD Campus	0
2013-10-25	0	12.1	1.11727	Davis-UCD Campus	0
2013-10-26	0	12.6	1.13354	Davis-UCD Campus	0
2013-10-27	0	10.8	1.07188	Davis-UCD Campus	0
2013-10-28	0	7.1	0.908485	Davis-UCD Campus	0
2013-10-29	0	8.1	0.959041	Davis-UCD Campus	0
2013-10-30	0	15.2	1.20952	Davis-UCD Campus	0
2013-10-31	0	14.2	1.18184	Davis-UCD Campus	0
2013-11-01	0	16.6	1.24551	Davis-UCD Campus	0
2013-11-02	0	12.4	1.1271	Davis-UCD Campus	0
2013-11-03	0	7.2	0.913814	Davis-UCD Campus	0
2013-11-04	0	0.9	0.278754	Davis-UCD Campus	0
2013-11-05	0	3.4	0.643453	Davis-UCD Campus	0
2013-11-06	0	12	1.11394	Davis-UCD Campus	0
2013-11-07	0	12.4	1.1271	Davis-UCD Campus	0
2013-11-08	0	17	1.25527	Davis-UCD Campus	0
2013-11-14	1	6.2	0.857332	Davis-UCD Campus	0
2013-11-15	1	4.2	0.716003	Davis-UCD Campus	0
2013-11-16	1	4.9	0.770852	Davis-UCD Campus	0
2013-11-17	1	6.9	0.897627	Davis-UCD Campus	0
2013-11-18	1	4	0.69897	Davis-UCD Campus	0
2013-11-19	1	3.6	0.662758	Davis-UCD Campus	0
2013-11-20	1	7.5	0.929419	Davis-UCD Campus	0
2013-11-21	1	5.3	0.799341	Davis-UCD Campus	0
2013-11-22	1	2	0.477121	Davis-UCD Campus	0
2013-11-23	2	17.5	1.26717	Davis-UCD Campus	0
2013-11-24	2	20.7	1.33646	Davis-UCD Campus	0
2013-11-25	2	15.4	1.21484	Davis-UCD Campus	0
2013-11-28	2	3.5	0.653213	Davis-UCD Campus	0
2013-11-29	2	4.6	0.748188	Davis-UCD Campus	0
2013-11-30	2	9.2	1.0086	Davis-UCD Campus	0
2013-12-01	2	13.2	1.15229	Davis-UCD Campus	0
2013-12-02	2	17.4	1.26482	Davis-UCD Campus	0
2013-12-04	2	1.5	0.39794	Davis-UCD Campus	0
2013-12-05	2	1.9	0.462398	Davis-UCD Campus	0
2013-12-06	2	10.6	1.06446	Davis-UCD Campus	0
2013-12-07	2	10	1.04139	Davis-UCD Campus	0
2013-12-08	2	3.4	0.643453	Davis-UCD Campus	0
2013-12-09	2	3.9	0.690196	Davis-UCD Campus	0
2013-12-10	2	6.9	0.897627	Davis-UCD Campus	0
2013-12-11	2	15.4	1.21484	Davis-UCD Campus	0
2013-12-12	2	8.8	0.991226	Davis-UCD Campus	0
2013-12-13	2	7.5	0.929419	Davis-UCD Campus	0
2013-12-14	2	19	1.30103	Davis-UCD Campus	0
2013-12-15	2	16.5	1.24304	Davis-UCD Campus	0
2013-12-16	2	11.3	1.08991	Davis-UCD Campus	0
2013-12-17	2	8.2	0.963788	Davis-UCD Campus	0
2013-12-18	2	4.1	0.70757	Davis-UCD Campus	0
2013-12-19	2	3.6	0.662758	Davis-UCD Campus	0
2013-12-21	2	18.4	1.2878	Davis-UCD Campus	0
2013-12-22	2	28.4	1.46835	Davis-UCD Campus	0
2013-12-23	2	31	1.50515	Davis-UCD Campus	0
2013-12-24	2	8.8	0.991226	Davis-UCD Campus	0
2013-12-25	2	18.5	1.29003	Davis-UCD Campus	0
2013-12-26	2	2.9	0.591065	Davis-UCD Campus	0
2013-12-27	2	2	0.477121	Davis-UCD Campus	0
2014-10-09	0	7.8	0.944483	Davis-UCD Campus	0
2014-10-10	0	12.3	1.12385	Davis-UCD Campus	0
2014-10-11	0	10.1	1.04532	Davis-UCD Campus	0
2014-10-12	0	7	0.90309	Davis-UCD Campus	0
2014-10-13	0	7.2	0.913814	Davis-UCD Campus	0
2014-10-14	0	10	1.04139	Davis-UCD Campus	0
2014-10-15	0	7.4	0.924279	Davis-UCD Campus	0
2014-10-16	0	5.4	0.80618	Davis-UCD Campus	0
2014-10-17	0	6.5	0.875061	Davis-UCD Campus	0
2014-10-18	0	8.6	0.982271	Davis-UCD Campus	0
2014-10-19	0	7.2	0.913814	Davis-UCD Campus	0
2014-10-20	0	6	0.845098	Davis-UCD Campus	0
2014-10-21	0	9.4	1.01703	Davis-UCD Campus	0
2014-10-22	0	6	0.845098	Davis-UCD Campus	0
2014-10-23	0	9.2	1.0086	Davis-UCD Campus	0
2014-10-24	0	8.3	0.968483	Davis-UCD Campus	0
2014-10-25	0	6.2	0.857332	Davis-UCD Campus	0
2014-10-26	0	4	0.69897	Davis-UCD Campus	0
2014-10-27	0	11.5	1.09691	Davis-UCD Campus	0
2014-10-28	0	7	0.90309	Davis-UCD Campus	0
2014-10-29	0	10.2	1.04922	Davis-UCD Campus	0
2014-10-30	0	12.4	1.1271	Davis-UCD Campus	0
2014-10-31	0	7.2	0.913814	Davis-UCD Campus	0
2014-11-01	0	6.2	0.857332	Davis-UCD Campus	0
2014-11-02	0	4.3	0.724276	Davis-UCD Campus	0
2014-11-03	0	15.7	1.22272	Davis-UCD Campus	0
2014-11-04	0	14.7	1.1959	Davis-UCD Campus	0
2014-11-05	0	17.6	1.26951	Davis-UCD Campus	0
2014-11-06	0	27.9	1.4609	Davis-UCD Campus	0
2014-11-07	0	16.2	1.23553	Davis-UCD Campus	0
2014-11-08	0	13.5	1.16137	Davis-UCD Campus	0
2014-11-09	1	10.6	1.06446	Davis-UCD Campus	0
2014-11-10	1	7.9	0.94939	Davis-UCD Campus	0
2014-11-11	1	8	0.954243	Davis-UCD Campus	0
2014-11-12	1	8.3	0.968483	Davis-UCD Campus	0
2014-11-13	1	10.3	1.05308	Davis-UCD Campus	0
2014-11-14	1	6.2	0.857332	Davis-UCD Campus	0
2014-11-15	1	11.1	1.08279	Davis-UCD Campus	0
2014-11-16	1	4.9	0.770852	Davis-UCD Campus	0
2014-11-17	1	5.1	0.78533	Davis-UCD Campus	0
2014-11-18	1	6.1	0.851258	Davis-UCD Campus	0
2014-11-19	1	8.9	0.995635	Davis-UCD Campus	0
2014-11-20	1	11.2	1.08636	Davis-UCD Campus	0
2014-11-21	1	11.3	1.08991	Davis-UCD Campus	0
2014-11-22	1	17	1.25527	Davis-UCD Campus	0
2014-11-23	2	5.6	0.819544	Davis-UCD Campus	0
2014-11-24	2	3.8	0.681241	Davis-UCD Campus	0
2014-11-25	2	8.9	0.995635	Davis-UCD Campus	0
2014-11-26	2	8.6	0.982271	Davis-UCD Campus	0
2014-11-27	2	12.5	1.13033	Davis-UCD Campus	0
2014-11-28	2	10	1.04139	Davis-UCD Campus	0
2014-11-29	2	11.5	1.09691	Davis-UCD Campus	0
2014-11-30	2	10	1.04139	Davis-UCD Campus	0
2014-12-01	2	6.4	0.869232	Davis-UCD Campus	0
2014-12-02	2	7	0.90309	Davis-UCD Campus	0
2014-12-03	2	6	0.845098	Davis-UCD Campus	0
2014-12-04	2	6.5	0.875061	Davis-UCD Campus	0
2014-12-05	2	9.4	1.01703	Davis-UCD Campus	0
2014-12-06	2	6.1	0.851258	Davis-UCD Campus	0
2014-12-07	2	5.9	0.838849	Davis-UCD Campus	0
2014-12-08	2	16	1.23045	Davis-UCD Campus	0
2014-12-09	2	15.7	1.22272	Davis-UCD Campus	0
2014-12-10	2	19.3	1.3075	Davis-UCD Campus	0
2014-12-11	2	9.4	1.01703	Davis-UCD Campus	0
2014-12-12	2	2.8	0.579784	Davis-UCD Campus	0
2014-12-13	2	7.4	0.924279	Davis-UCD Campus	0
2014-12-14	2	9.8	1.03342	Davis-UCD Campus	0
2014-12-15	2	7.2	0.913814	Davis-UCD Campus	0
2014-12-16	2	5	0.778151	Davis-UCD Campus	0
2014-12-17	2	6	0.845098	Davis-UCD Campus	0
2014-12-18	2	7.7	0.939519	Davis-UCD Campus	0
2014-12-19	2	6.9	0.897627	Davis-UCD Campus	0
2014-12-20	2	10.9	1.07555	Davis-UCD Campus	0
2014-12-21	2	8	0.954243	Davis-UCD Campus	0
2014-12-22	2	4.2	0.716003	Davis-UCD Campus	0
2014-12-23	2	5.2	0.792392	Davis-UCD Campus	0
2014-12-24	2	5.2	0.792392	Davis-UCD Campus	0
2014-12-25	2	1.1	0.322219	Davis-UCD Campus	0
2014-12-26	2	1.4	0.380211	Davis-UCD Campus	0
2014-12-27	2	10.8	1.07188	Davis-UCD Campus	0
2015-10-09	0	9.7	1.02938	Davis-UCD Campus	0
2015-10-10	0	5.7	0.826075	Davis-UCD Campus	0
2015-10-11	0	4.7	0.755875	Davis-UCD Campus	0
2015-10-12	0	11.9	1.11059	Davis-UCD Campus	0
2015-10-13	0	9.7	1.02938	Davis-UCD Campus	0
2015-10-14	0	9.1	1.00432	Davis-UCD Campus	0
2015-10-15	0	7.3	0.919078	Davis-UCD Campus	0
2015-10-16	0	7	0.90309	Davis-UCD Campus	0
2015-10-17	0	3.9	0.690196	Davis-UCD Campus	0
2015-10-18	0	4.6	0.748188	Davis-UCD Campus	0
2015-10-19	0	8.2	0.963788	Davis-UCD Campus	0
2015-10-20	0	3.4	0.643453	Davis-UCD Campus	0
2015-10-21	0	3.4	0.643453	Davis-UCD Campus	0
2015-10-22	0	14.5	1.19033	Davis-UCD Campus	0
2015-10-23	0	11.5	1.09691	Davis-UCD Campus	0
2015-10-24	0	13.9	1.17319	Davis-UCD Campus	0
2015-10-25	0	5.5	0.812913	Davis-UCD Campus	0
2015-10-26	0	7.2	0.913814	Davis-UCD Campus	0
2015-10-27	0	12.6	1.13354	Davis-UCD Campus	0
2015-10-28	0	6.7	0.886491	Davis-UCD Campus	0
2015-10-29	0	4.4	0.732394	Davis-UCD Campus	0
2015-10-30	0	5.4	0.80618	Davis-UCD Campus	0
2015-10-31	0	11.3	1.08991	Davis-UCD Campus	0
2015-11-01	0	3	0.60206	Davis-UCD Campus	0
2015-11-02	0	2	0.477121	Davis-UCD Campus	0
2015-11-03	0	2.3	0.518514	Davis-UCD Campus	0
2015-11-04	0	2.8	0.579784	Davis-UCD Campus	0
2015-11-05	0	7.6	0.934498	Davis-UCD Campus	0
2015-11-06	0	6.4	0.869232	Davis-UCD Campus	0
2015-11-07	0	13.8	1.17026	Davis-UCD Campus	0
2015-11-08	0	13.2	1.15229	Davis-UCD Campus	0
2015-11-09	1	3.2	0.623249	Davis-UCD Campus	0
2015-11-10	1	6.3	0.863323	Davis-UCD Campus	0
2015-11-11	1	9	1	Davis-UCD Campus	0
2015-11-12	1	9.2	1.0086	Davis-UCD Campus	0
2015-11-13	1	17	1.25527	Davis-UCD Campus	0
2015-11-14	1	20.1	1.32428	Davis-UCD Campus	0
2015-11-15	1	6.1	0.851258	Davis-UCD Campus	0
2015-11-16	1	3.1	0.612784	Davis-UCD Campus	0
2015-11-17	1	4.8	0.763428	Davis-UCD Campus	0
2015-11-18	1	12.6	1.13354	Davis-UCD Campus	0
2015-11-19	1	14	1.17609	Davis-UCD Campus	0
2015-11-20	1	6.5	0.875061	Davis-UCD Campus	0
2015-11-21	1	19.5	1.31175	Davis-UCD Campus	0
2015-11-22	1	9.1	1.00432	Davis-UCD Campus	0
2015-11-23	2	9.9	1.03743	Davis-UCD Campus	0
2015-11-24	2	2.2	0.50515	Davis-UCD Campus	0
2015-11-25	2	4.3	0.724276	Davis-UCD Campus	0
2015-11-26	2	3.7	0.672098	Davis-UCD Campus	0
2015-11-27	2	1.5	0.39794	Davis-UCD Campus	0
2015-11-28	2	3.1	0.612784	Davis-UCD Campus	0
2015-11-29	2	4	0.69897	Davis-UCD Campus	0
2015-11-30	2	5.9	0.838849	Davis-UCD Campus	0
2015-12-01	2	4.4	0.732394	Davis-UCD Campus	0
2015-12-02	2	16.8	1.25042	Davis-UCD Campus	0
2015-12-03	2	21.1	1.34439	Davis-UCD Campus	0
2015-12-04	2	5.5	0.812913	Davis-UCD Campus	0
2015-12-05	2	7.5	0.929419	Davis-UCD Campus	0
2015-12-06	2	18.3	1.28556	Davis-UCD Campus	0
2015-12-07	2	9	1	Davis-UCD Campus	0
2015-12-08	2	7.8	0.944483	Davis-UCD Campus	0
2015-12-09	2	13.8	1.17026	Davis-UCD Campus	0
2015-12-10	2	11.1	1.08279	Davis-UCD Campus	0
2015-12-11	2	1.2	0.342423	Davis-UCD Campus	0
2015-12-12	2	5.9	0.838849	Davis-UCD Campus	0
2015-12-13	2	3.2	0.623249	Davis-UCD Campus	0
2015-12-14	2	1.1	0.322219	Davis-UCD Campus	0
2015-12-15	2	0	0	Davis-UCD Campus	0
2015-12-16	2	9.6	1.02531	Davis-UCD Campus	0
2015-12-17	2	17.3	1.26245	Davis-UCD Campus	0
2015-12-18	2	27.9	1.4609	Davis-UCD Campus	0
2015-12-19	2	13.9	1.17319	Davis-UCD Campus	0
2015-12-20	2	3.8	0.681241	Davis-UCD Campus	0
2015-12-21	2	7.8	0.944483	Davis-UCD Campus	0
2015-12-22	2	1.6	0.414973	Davis-UCD Campus	0
2015-12-23	2	4.4	0.732394	Davis-UCD Campus	0
2015-12-24	2	1.9	0.462398	Davis-UCD Campus	0
2015-12-25	2	4.2	0.716003	Davis-UCD Campus	0
2015-12-26	2	3.7	0.672098	Davis-UCD Campus	0
2015-12-27	2	13.8	1.17026	Davis-UCD Campus	0
2016-10-09	0	9.9	1.03743	Davis-UCD Campus	0
2016-10-10	0	4.2	0.716003	Davis-UCD Campus	0
2016-10-11	0	6.2	0.857332	Davis-UCD Campus	0
2016-10-12	0	7.9	0.94939	Davis-UCD Campus	0
2016-10-13	0	3	0.60206	Davis-UCD Campus	0
2016-10-14	0	3.7	0.672098	Davis-UCD Campus	0
2016-10-15	0	6.9	0.897627	Davis-UCD Campus	0
2016-10-16	0	5.7	0.826075	Davis-UCD Campus	0
2016-10-17	0	6.4	0.869232	Davis-UCD Campus	0
2016-10-18	0	3.3	0.633468	Davis-UCD Campus	0
2016-10-19	0	2.6	0.556303	Davis-UCD Campus	0
2016-10-20	0	6.2	0.857332	Davis-UCD Campus	0
2016-10-21	0	8.2	0.963788	Davis-UCD Campus	0
2016-10-22	0	5.6	0.819544	Davis-UCD Campus	0
2016-10-23	0	7.8	0.944483	Davis-UCD Campus	0
2016-11-03	0	8.2	0.963788	Davis-UCD Campus	0
2016-11-04	0	9.4	1.01703	Davis-UCD Campus	0
2016-11-05	0	9.5	1.02119	Davis-UCD Campus	0
2016-11-06	0	5.6	0.819544	Davis-UCD Campus	0
2016-11-07	0	5.8	0.832509	Davis-UCD Campus	0
2016-11-08	0	5.2	0.792392	Davis-UCD Campus	0
2016-11-09	1	7.6	0.934498	Davis-UCD Campus	0
2016-11-10	1	9.2	1.0086	Davis-UCD Campus	0
2016-11-11	1	19.1	1.3032	Davis-UCD Campus	0
2016-11-12	1	10.7	1.06819	Davis-UCD Campus	0
2016-11-13	1	10.2	1.04922	Davis-UCD Campus	0
2016-11-14	1	12.6	1.13354	Davis-UCD Campus	0
2016-11-15	1	5.5	0.812913	Davis-UCD Campus	0
2016-11-16	1	5.1	0.78533	Davis-UCD Campus	0
2016-11-17	1	4	0.69897	Davis-UCD Campus	0
2016-11-18	1	21	1.34242	Davis-UCD Campus	0
2016-11-19	1	12.9	1.14301	Davis-UCD Campus	0
2016-11-20	1	4	0.69897	Davis-UCD Campus	0
2016-11-21	1	4.7	0.755875	Davis-UCD Campus	0
2016-11-22	1	8.5	0.977724	Davis-UCD Campus	0
2016-11-23	2	3.7	0.672098	Davis-UCD Campus	0
2016-11-24	2	4	0.69897	Davis-UCD Campus	0
2016-11-25	2	16	1.23045	Davis-UCD Campus	0
2016-11-26	2	9.2	1.0086	Davis-UCD Campus	0
2016-11-27	2	3.9	0.690196	Davis-UCD Campus	0
2016-11-28	2	3.7	0.672098	Davis-UCD Campus	0
2016-11-29	2	2.7	0.568202	Davis-UCD Campus	0
2016-11-30	2	11.5	1.09691	Davis-UCD Campus	0
2016-12-01	2	3.7	0.672098	Davis-UCD Campus	0
2016-12-02	2	2.5	0.544068	Davis-UCD Campus	0
2016-12-03	2	13.3	1.15534	Davis-UCD Campus	0
2016-12-04	2	30.5	1.49831	Davis-UCD Campus	0
2016-12-05	2	18.6	1.29226	Davis-UCD Campus	0
2016-12-06	2	6.8	0.892095	Davis-UCD Campus	0
2016-12-07	2	5.5	0.812913	Davis-UCD Campus	0
2016-12-08	2	5.3	0.799341	Davis-UCD Campus	0
2016-12-09	2	9.2	1.0086	Davis-UCD Campus	0
2016-12-10	2	5.1	0.78533	Davis-UCD Campus	0
2016-12-11	2	5.2	0.792392	Davis-UCD Campus	0
2016-12-12	2	4.3	0.724276	Davis-UCD Campus	0
2016-12-13	2	10.4	1.0569	Davis-UCD Campus	0
2016-12-14	2	18.2	1.2833	Davis-UCD Campus	0
2016-12-15	2	14.5	1.19033	Davis-UCD Campus	0
2016-12-16	2	1.7	0.431364	Davis-UCD Campus	0
2016-12-17	2	5	0.778151	Davis-UCD Campus	0
2016-12-18	2	4	0.69897	Davis-UCD Campus	0
2016-12-19	2	10.6	1.06446	Davis-UCD Campus	0
2016-12-20	2	8.8	0.991226	Davis-UCD Campus	0
2016-12-21	2	15.3	1.21219	Davis-UCD Campus	0
2016-12-24	2	3.6	0.662758	Davis-UCD Campus	0
2016-12-25	2	10.8	1.07188	Davis-UCD Campus	0
2016-12-26	2	4	0.69897	Davis-UCD Campus	0
2016-12-27	2	4	0.69897	Davis-UCD Campus	0
2017-10-09	0	15.1	1.20683	Davis-UCD Campus	0
2017-10-10	0	59.2	1.7796	Davis-UCD Campus	0
2017-10-11	0	40.3	1.61595	Davis-UCD Campus	0
2017-10-12	0	7.5	0.929419	Davis-UCD Campus	0
2017-10-13	0	6.2	0.857332	Davis-UCD Campus	0
2017-10-14	0	6.8	0.892095	Davis-UCD Campus	0
2017-10-15	0	7.3	0.919078	Davis-UCD Campus	0
2017-10-16	0	27.3	1.45179	Davis-UCD Campus	0
2017-10-17	0	24.5	1.40654	Davis-UCD Campus	0
2017-10-18	0	20.2	1.32634	Davis-UCD Campus	0
2017-10-19	0	5.1	0.78533	Davis-UCD Campus	0
2017-10-20	0	1.1	0.322219	Davis-UCD Campus	0
2017-10-21	0	2.5	0.544068	Davis-UCD Campus	0
2017-10-22	0	2.2	0.50515	Davis-UCD Campus	0
2017-11-09	1	3.7	0.672098	Davis-UCD Campus	0
2017-11-10	1	4.7	0.755875	Davis-UCD Campus	0
2017-11-11	1	5.1	0.78533	Davis-UCD Campus	0
2017-11-12	1	6.6	0.880814	Davis-UCD Campus	0
2017-11-13	1	5.8	0.832509	Davis-UCD Campus	0
2017-11-14	1	2.8	0.579784	Davis-UCD Campus	0
2017-11-15	1	5	0.778151	Davis-UCD Campus	0
2017-11-16	1	2	0.477121	Davis-UCD Campus	0
2017-11-17	1	0.1	0.0413927	Davis-UCD Campus	0
2017-11-18	1	3.1	0.612784	Davis-UCD Campus	0
2017-11-19	1	5	0.778151	Davis-UCD Campus	0
2017-11-20	1	16.5	1.24304	Davis-UCD Campus	0
2017-11-21	1	5.1	0.78533	Davis-UCD Campus	0
2017-11-22	1	8.8	0.991226	Davis-UCD Campus	0
2017-11-23	2	8.2	0.963788	Davis-UCD Campus	0
2017-11-24	2	10	1.04139	Davis-UCD Campus	0
2017-11-25	2	10.6	1.06446	Davis-UCD Campus	0
2017-11-26	2	9.3	1.01284	Davis-UCD Campus	0
2017-11-27	2	2.4	0.531479	Davis-UCD Campus	0
2017-11-28	2	4.2	0.716003	Davis-UCD Campus	0
2017-11-29	2	3.8	0.681241	Davis-UCD Campus	0
2017-11-30	2	7.5	0.929419	Davis-UCD Campus	0
2017-12-01	2	8.1	0.959041	Davis-UCD Campus	0
2017-12-02	2	16	1.23045	Davis-UCD Campus	0
2017-12-03	2	2.3	0.518514	Davis-UCD Campus	0
2017-12-04	2	5.1	0.78533	Davis-UCD Campus	0
2017-12-05	2	3.8	0.681241	Davis-UCD Campus	0
2017-12-06	2	12.6	1.13354	Davis-UCD Campus	0
2017-12-07	2	9.2	1.0086	Davis-UCD Campus	0
2017-12-08	2	25.2	1.4183	Davis-UCD Campus	0
2017-12-09	2	17	1.25527	Davis-UCD Campus	0
2017-12-10	2	8.7	0.986772	Davis-UCD Campus	0
2017-12-11	2	4.2	0.716003	Davis-UCD Campus	0
2017-12-12	2	5.9	0.838849	Davis-UCD Campus	0
2017-12-13	2	15.3	1.21219	Davis-UCD Campus	0
2017-12-14	2	22	1.36173	Davis-UCD Campus	0
2017-12-15	2	19.5	1.31175	Davis-UCD Campus	0
2017-12-16	2	4.5	0.740363	Davis-UCD Campus	0
2017-12-17	2	7	0.90309	Davis-UCD Campus	0
2017-12-18	2	18.2	1.2833	Davis-UCD Campus	0
2017-12-19	2	16.2	1.23553	Davis-UCD Campus	0
2017-12-20	2	2.6	0.556303	Davis-UCD Campus	0
2017-12-21	2	2.7	0.568202	Davis-UCD Campus	0
2017-12-22	2	26.8	1.44404	Davis-UCD Campus	0
2017-12-23	2	14.6	1.19312	Davis-UCD Campus	0
2017-12-24	2	12.9	1.14301	Davis-UCD Campus	0
2017-12-25	2	8.4	0.973128	Davis-UCD Campus	0
2017-12-26	2	9.3	1.01284	Davis-UCD Campus	0
2017-12-27	2	5.3	0.799341	Davis-UCD Campus	0
2018-10-09	0	6.7	0.886491	Davis-UCD Campus	1
2018-10-10	0	5.3	0.799341	Davis-UCD Campus	1
2018-10-11	0	10.4	1.0569	Davis-UCD Campus	1
2018-10-12	0	3.1	0.612784	Davis-UCD Campus	1
2018-10-13	0	5	0.778151	Davis-UCD Campus	1
2018-10-14	0	4.7	0.755875	Davis-UCD Campus	1
2018-10-15	0	2.9	0.591065	Davis-UCD Campus	1
2018-10-16	0	5.7	0.826075	Davis-UCD Campus	1
2018-10-17	0	11.5	1.09691	Davis-UCD Campus	1
2018-10-18	0	13.2	1.15229	Davis-UCD Campus	1
2018-10-19	0	12.8	1.13988	Davis-UCD Campus	1
2018-10-20	0	13	1.14613	Davis-UCD Campus	1
2018-10-21	0	11.5	1.09691	Davis-UCD Campus	1
2018-10-22	0	10.3	1.05308	Davis-UCD Campus	1
2018-10-23	0	7.6	0.934498	Davis-UCD Campus	1
2018-10-24	0	9.7	1.02938	Davis-UCD Campus	1
2018-10-25	0	8.6	0.982271	Davis-UCD Campus	1
2018-10-26	0	7.5	0.929419	Davis-UCD Campus	1
2018-10-30	0	3.3	0.633468	Davis-UCD Campus	1
2018-10-31	0	3.5	0.653213	Davis-UCD Campus	1
2018-11-01	0	11.8	1.10721	Davis-UCD Campus	1
2018-11-02	0	13	1.14613	Davis-UCD Campus	1
2018-11-03	0	2.3	0.518514	Davis-UCD Campus	1
2018-11-04	0	4.2	0.716003	Davis-UCD Campus	1
2018-11-05	0	2.9	0.591065	Davis-UCD Campus	1
2018-11-06	0	4	0.69897	Davis-UCD Campus	1
2018-11-07	0	8.2	0.963788	Davis-UCD Campus	1
2018-11-08	0	19.5	1.31175	Davis-UCD Campus	1
2018-11-09	1	11.3	1.08991	Davis-UCD Campus	1
2018-11-10	1	78.7	1.90146	Davis-UCD Campus	1
2018-11-11	1	37.5	1.58546	Davis-UCD Campus	1
2018-11-12	1	89.6	1.95713	Davis-UCD Campus	1
2018-11-13	1	68.5	1.84198	Davis-UCD Campus	1
2018-11-14	1	65	1.81954	Davis-UCD Campus	1
2018-11-15	1	184.7	2.26881	Davis-UCD Campus	1
2018-11-16	1	153.2	2.18808	Davis-UCD Campus	1
2018-11-17	1	104.1	2.0216	Davis-UCD Campus	1
2018-11-18	1	104.6	2.02366	Davis-UCD Campus	1
2018-11-19	1	55.5	1.75205	Davis-UCD Campus	1
2018-11-20	1	45.6	1.66839	Davis-UCD Campus	1
2018-11-21	1	53.4	1.7356	Davis-UCD Campus	1
2018-11-22	1	4.6	0.748188	Davis-UCD Campus	1
2018-11-23	2	3.5	0.653213	Davis-UCD Campus	1
2018-11-24	2	1.8	0.447158	Davis-UCD Campus	1
2018-11-25	2	3.9	0.690196	Davis-UCD Campus	1
2018-11-26	2	6.3	0.863323	Davis-UCD Campus	1
2018-11-27	2	17	1.25527	Davis-UCD Campus	1
2018-11-28	2	14.1	1.17898	Davis-UCD Campus	1
2018-11-29	2	3.4	0.643453	Davis-UCD Campus	1
2018-11-30	2	3.5	0.653213	Davis-UCD Campus	1
2018-12-01	2	2.5	0.544068	Davis-UCD Campus	1
2018-12-02	2	5.7	0.826075	Davis-UCD Campus	1
2018-12-03	2	5.2	0.792392	Davis-UCD Campus	1
2018-12-04	2	11.8	1.10721	Davis-UCD Campus	1
2018-12-05	2	7.7	0.939519	Davis-UCD Campus	1
2018-12-06	2	5.5	0.812913	Davis-UCD Campus	1
2018-12-07	2	9.2	1.0086	Davis-UCD Campus	1
2018-12-08	2	15.2	1.20952	Davis-UCD Campus	1
2018-12-09	2	22.5	1.37107	Davis-UCD Campus	1
2018-12-10	2	15.2	1.20952	Davis-UCD Campus	1
2018-12-11	2	10.1	1.04532	Davis-UCD Campus	1
2018-12-12	2	15.9	1.22789	Davis-UCD Campus	1
2018-12-13	2	22.7	1.37475	Davis-UCD Campus	1
2018-12-14	2	16.6	1.24551	Davis-UCD Campus	1
2018-12-15	2	9.3	1.01284	Davis-UCD Campus	1
2018-12-16	2	21.2	1.34635	Davis-UCD Campus	1
2018-12-17	2	3.5	0.653213	Davis-UCD Campus	1
2018-12-18	2	5.3	0.799341	Davis-UCD Campus	1
2018-12-19	2	4.1	0.70757	Davis-UCD Campus	1
2018-12-20	2	13.1	1.14922	Davis-UCD Campus	1
2018-12-21	2	9	1	Davis-UCD Campus	1
2018-12-22	2	2.9	0.591065	Davis-UCD Campus	1
2018-12-23	2	5.7	0.826075	Davis-UCD Campus	1
2018-12-24	2	8.8	0.991226	Davis-UCD Campus	1
2018-12-25	2	2.7	0.568202	Davis-UCD Campus	1
2018-12-26	2	2.7	0.568202	Davis-UCD Campus	1
2018-12-27	2	4.1	0.70757	Davis-UCD Campus	1

## Sheet: codes
This sheet lists and describes each variable.
Date: date that the measurement was taken.
Period: 0=presmoke (conception dates 9 Oct through 8 Nov of each year); 1=smoke (conception dates from 9-22 Nov of each year); 2=postsmoke (conceptions from 23 Nov to 27 Dec of each year).
PM25: PM2.5 values in ug/m3.
lpm25: log-transformed value: lpm25=log10(pm25+1).
Sitename: where PM25 readings were made: Woodland, CA or Davis, CA.
cohort: designates dates for values for the control cohort (0) or the target cohort (1).

## Sheet: SPSS syntax
compute lpm25=lg10(pm25+1).
***next syntax is what was reported in the paper -- using the log-transformed values.
glm lpm25 by cohort period/PRINT = DESCRIPTIVE ETASQ HOMOGENEITY
/emmeans=table(period) compare(period) adj (bonferroni)
/emmeans=table(cohort * period) compare(cohort) adj (bonferroni)
/emmeans=table(cohort * period) compare(period) adj (bonferroni).
***next syntax was used to get data for the figure -- using the raw (untransformed) data.
glm pm25 by cohort period/PRINT = DESCRIPTIVE ETASQ HOMOGENEITY
/emmeans=table(period) compare(period) adj (bonferroni)
/emmeans=table(cohort * period) compare(cohort) adj (bonferroni)
/emmeans=table(cohort * period) compare(period) adj (bonferroni).
