# Supplementary material for: Adverse biobehavioral effects in infants resulting from pregnant rhesus macaques’ exposure to wildfire smoke
Source: Nat Commun. 2022 Apr 1;13:1774. doi: 10.1038/s41467-022-29436-9 (PMC8975955; doi:10.1038/s41467-022-29436-9)
Supplement: Supplementary file 5 — Dataset 2 [file 41467_2022_29436_MOESM5_ESM.xlsx]

## Sheet: Data file
ID	cohort	timing	conceptiondate	DOB	Testdate	spfvar	sex	age	CRPmgL	lcrpmgl	cortmean	lcortmean	VRM	meanpassive	meanvbr	meanactive	meanavoid	meanvcr	meansit	meaneer	meanstp	lmeanstp	meanhang	meanacp	HImeanvbr	active	aggressive	bold	calm	confident	curious	depressed	fearful	flexible	gentle	nervous	playful	slow	tense	timid	vigilant
1	0	1	2000-10-09	2001-03-23	2001-07-18	0	1	117	#NULL!	#NULL!	76.197	1.88194	0.40211	0.936495	0.39887	0.0635052	0	2.39282	0.196417	0	0.00225952	0.000980191	0	0.0524783	0	6	1	6	5	6	6	1	1	6	6	1	3	1	1	1	7
2	0	1	2000-10-09	2001-03-23	2001-07-11	0	1	110	#NULL!	#NULL!	105.371	2.02272	0.273135	0.81114	0	0.18886	0	0	0.889481	0	0	0	0	0	0	1	1	1	3	1	1	4	4	1	5	4	1	4	4	5	7
3	0	1	2000-10-10	2001-03-24	2001-07-05	0	1	103	#NULL!	#NULL!	91.058	1.95932	0.862626	0.70512	0	0.29488	0	0	1	0	0	0	0	0	0	3	1	1	3	1	2	2	2	2	4	3	1	3	3	4	7
4	0	1	2000-10-10	2001-03-24	2001-07-05	0	0	103	#NULL!	#NULL!	94.7715	1.97668	0.401799	0.687387	0.0998668	0.312613	0	0	0.338476	1.98998	0.192106	0.0763148	0.16473	0.299676	3.30189	3	1	1	3	3	2	2	4	3	4	3	1	3	3	3	7
5	0	1	2000-10-10	2001-03-24	2001-07-20	0	0	118	#NULL!	#NULL!	104.845	2.02055	0.437755	0.50383	0	0	0.49617	0	0.710904	0	0	0	0.221719	0.0189076	0	2	1	1	4	1	1	4	1	4	6	1	2	3	1	3	7
6	0	1	2000-10-10	2001-03-24	2001-07-20	0	1	118	#NULL!	#NULL!	82.699	1.9175	0.541196	0.903494	0.599002	0.0965058	0	0	0	0	1	0.30103	0	0	0	2	1	1	3	3	2	4	3	4	5	1	1	3	1	1	7
7	0	1	2000-10-11	2001-03-25	2001-07-09	1	0	106	#NULL!	#NULL!	52.7595	1.7223	0.429023	0.865736	0	0.134264	0	0	0.889838	0	0.0299867	0.0128316	0	0.0104374	0	2	1	1	2	2	1	1	5	2	3	3	1	3	3	5	7
8	0	1	2000-10-11	2001-03-25	2001-07-13	0	0	110	#NULL!	#NULL!	76.2085	1.882	0.533028	0.850132	7.59095	0.149868	0	8.3944	0.958727	0	0	0	0	0.0323726	0	4	2	3	3	5	5	3	4	4	6	3	2	4	1	2	7
9	0	1	2000-10-11	2001-03-25	2001-07-13	0	0	110	#NULL!	#NULL!	67.3105	1.82808	0.557452	0.908336	0	0.0669213	0.0247426	0	0.9886	0	0	0	0	0	0	2	1	1	3	2	1	3	3	4	6	3	1	5	1	1	7
10	0	1	2000-10-11	2001-03-25	2001-07-25	0	0	122	#NULL!	#NULL!	61.494	1.78883	0.545954	0.528378	0.2997	0.471622	0	7.39015	0.849425	0.23977	0.111893	0.0460628	0	0.0210997	0	6	6	6	1	6	3	1	1	3	1	5	2	1	2	1	7
11	0	1	2000-10-12	2001-03-26	2001-07-09	1	0	105	#NULL!	#NULL!	75.2345	1.87642	0.724939	0.821654	0	0.178346	0	0	0.738748	0	0.247931	0.0961906	0	0	0	3	1	1	2	1	1	1	3	3	4	3	1	3	2	3	7
12	0	1	2000-10-12	2001-03-26	2001-07-09	1	0	105	#NULL!	#NULL!	77.669	1.89025	0.690922	0.667205	0.3996	0.332795	0	4.1958	0.638011	1.19164	0.116839	0.0479906	0.0447012	0.166697	0	5	1	1	2	2	3	1	3	4	5	3	1	2	2	3	7
13	0	1	2000-10-13	2001-03-27	2001-07-11	0	1	106	#NULL!	#NULL!	85.6805	1.93288	0.62088	0.664557	0	0.335443	0	0	0.988748	0	0	0	0	0	0	4	1	1	1	1	2	1	3	2	4	2	1	3	3	3	7
14	0	1	2000-10-13	2001-03-27	2001-07-13	0	1	108	#NULL!	#NULL!	58.3955	1.76638	0.4091	0.943079	0.99734	0.0569212	0	3.19149	0	0	0	0	1	0	0	4	2	3	2	4	4	2	2	3	4	2	2	5	2	2	6
15	0	1	2000-10-13	2001-03-27	2001-07-20	0	0	115	#NULL!	#NULL!	101.322	2.0057	0.321734	0.919634	0.0998336	0.0803661	0	0	0.0104235	0	0.16987	0.0681375	0	0.0177524	0	1	5	5	1	5	1	5	1	3	2	1	1	1	1	1	7
16	0	1	2000-10-14	2001-03-28	2001-07-25	0	0	119	#NULL!	#NULL!	115.375	2.06211	0.477812	0.839535	0	0.160465	0	0	0.289194	4.21822	0.4788	0.169909	0.00953846	0.210837	1.15385	2	5	6	2	7	1	1	1	3	1	5	1	4	1	1	7
17	0	1	2000-10-14	2001-03-28	2001-07-05	0	0	99	#NULL!	#NULL!	112.792	2.05228	0.582924	0.761734	0	0.238266	0	0	0.518147	0.228519	0.260888	0.100677	0.0117307	0.209234	0	2	1	1	4	2	2	2	4	3	4	2	1	3	3	4	7
18	0	1	2000-10-14	2001-03-28	2001-07-27	0	0	121	#NULL!	#NULL!	67.9565	1.83223	0.598934	0.921837	0.8	0.0781629	0	0	0.0721616	0.962155	0.0718409	0.0301303	0	0.0599743	0	1	1	1	1	3	1	5	1	3	4	1	1	4	4	1	7
19	0	1	2000-10-14	2001-03-28	2001-07-18	0	0	112	#NULL!	#NULL!	77.069	1.88688	0.6251	0.746819	0.0999667	0.253181	0	0.199933	0.577783	1.9207	0.0611807	0.0257893	0.141869	0.219168	0.718391	7	1	7	2	5	7	1	1	3	5	2	4	1	2	3	7
20	0	1	2000-10-14	2001-03-28	2001-07-11	0	0	105	#NULL!	#NULL!	88.479	1.94684	0.306095	0.650252	0.299601	0.349748	0	2.99601	0.25941	0	0	0	0	0.00486198	0	7	3	1	4	3	4	1	1	4	4	3	1	1	1	1	7
21	0	1	2000-10-15	2001-03-29	2001-07-09	1	0	102	#NULL!	#NULL!	84.811	1.92845	0.538429	0.851895	0	0.148105	0	0	0.969608	0	0	0	0	0	0	3	1	1	3	3	2	1	2	2	4	2	1	2	3	3	7
22	0	1	2000-10-15	2001-03-29	2001-07-13	0	1	106	#NULL!	#NULL!	94.7755	1.9767	0.669956	0.902459	2.09372	0.0975407	0	0	0.958682	0	0	0	0	0.0413176	0	5	3	3	3	5	3	1	2	5	5	3	2	2	1	1	7
23	0	1	2000-10-15	2001-03-29	2001-07-13	0	1	106	#NULL!	#NULL!	79.5445	1.90061	0.593429	0.810173	1.99468	0.189827	0	5.78457	0.668988	7.21988	0.104808	0.043287	0.000162549	0.144966	0	6	3	4	3	5	7	1	1	6	4	1	3	1	1	1	7
24	0	1	2000-10-15	2001-03-29	2001-07-27	0	1	120	#NULL!	#NULL!	141.34	2.15027	0.657245	0.387713	1.0982	0.608291	0.003996	1.1976	0.28171	0.729953	0.394761	0.1445	0.0483355	0.169974	0	5	1	1	4	4	4	2	1	4	5	1	3	1	1	1	6
25	0	1	2000-10-15	2001-03-29	2001-07-13	0	0	106	#NULL!	#NULL!	122.64	2.08863	0.547391	0.965924	0	0	0.0340758	0	1	0	0	0	0	0	0	1	1	1	3	1	1	7	1	3	5	3	1	6	2	5	7
26	0	1	2000-10-15	2001-03-29	2001-07-18	0	0	111	#NULL!	#NULL!	126.21	2.10109	0.572545	0.436357	0	0.563643	0	1.7982	0.093144	5.64162	0.181782	0.0725374	0.108266	0.565203	0.241624	5	1	3	3	2	3	1	1	6	6	3	4	1	1	1	7
27	0	1	2000-10-15	2001-03-29	2001-07-11	0	0	104	#NULL!	#NULL!	129.63	2.11271	0.472297	0.648994	0.399136	0.351006	0	15.3744	0.566451	0.492449	0.10025	0.0414914	0	0.0965582	0	5	1	1	2	2	3	1	2	2	5	3	1	1	3	3	7
28	0	1	2000-10-16	2001-03-30	2001-07-30	1	0	122	#NULL!	#NULL!	57.847	1.76228	0.473701	0.768799	0	0.156967	0.0742344	0	0.930793	0	0	0	0.0169028	0.00889392	0	5	4	4	2	5	3	4	2	5	3	1	2	2	1	1	6
29	0	1	2000-10-16	2001-03-30	2001-07-25	0	1	117	#NULL!	#NULL!	105.979	2.02522	0.710508	0.718209	0	0.281791	0	4.59387	0.510594	0	0.0088293	0.00381769	0.0739045	0.13934	0	1	2	2	1	3	1	4	1	3	5	4	1	6	1	1	-1
30	0	1	2000-10-16	2001-03-30	2001-07-20	0	1	112	#NULL!	#NULL!	80.926	1.90809	0.443956	0.600276	0.399036	0.399724	0	0.798403	0.208645	0	0.0491564	0.0208402	0	0.0483452	0	7	1	4	4	5	7	1	2	6	6	1	7	1	1	1	7
31	0	1	2000-10-17	2001-03-31	2001-07-30	1	0	121	#NULL!	#NULL!	90.9025	1.95858	0.549694	0.831135	0.498637	0.168865	0	4.78564	0.697342	9.06	0.0760903	0.0318487	0.0191093	0.207458	0	6	2	6	3	6	6	1	1	6	6	1	5	1	1	1	7
32	0	1	2000-10-17	2001-03-31	2001-07-25	0	1	116	#NULL!	#NULL!	65.4595	1.81597	0.566065	0.475348	0	0.524652	0	3.39321	0.0346215	0.737706	0.661992	0.220629	0.0321733	0.163037	0	7	2	7	2	7	6	1	1	5	6	1	3	1	1	1	6
33	0	1	2000-10-17	2001-03-31	2001-07-05	0	0	96	#NULL!	#NULL!	97.406	1.98859	0.640048	0.972204	0	0.0277963	0	0	0.824176	0	0	0	0	0.175824	0	1	1	1	3	1	1	1	3	3	4	3	1	1	3	4	7
34	0	1	2000-10-18	2001-04-01	2001-07-18	0	1	108	#NULL!	#NULL!	79.254	1.89902	0.346967	0.700388	3.09027	0.299612	0	0.398539	0.200802	8.26301	0.238215	0.092796	0.0880118	0.472971	0	5	1	5	4	3	3	1	1	4	2	2	3	1	2	2	7
35	0	1	2000-10-19	2001-04-02	2001-07-30	1	1	119	#NULL!	#NULL!	67.319	1.82814	0.539875	1	0	0	0	0	0.498707	3.23276	0.05742	0.0242475	0.0971367	0.0974354	0	1	1	1	4	1	1	6	4	3	4	2	1	5	3	4	7
36	0	1	2000-10-19	2001-04-02	2001-07-30	1	1	119	#NULL!	#NULL!	101.268	2.00547	0.503131	0.974858	0.0999001	0.0251415	0	0	0.807229	0.951173	0.0621433	0.0261831	0.0142676	0.11636	0	3	2	3	2	2	1	3	2	4	5	3	2	2	1	1	7
37	0	1	2000-10-19	2001-04-02	2001-08-01	0	0	121	#NULL!	#NULL!	90.4855	1.95658	0.568125	0.939394	0	0.0606061	0	0	0.809633	0.954806	0.0869295	0.0362014	0	0.103437	0	5	4	4	3	5	3	2	2	4	2	1	1	2	1	1	4
38	0	1	2000-10-19	2001-04-02	2001-08-01	0	0	121	#NULL!	#NULL!	79.3795	1.89971	0.597613	0.839161	2.4975	0.160839	0	0	0.89798	0	0.0522483	0.0221182	0	0.0441735	2.13743	3	1	1	1	1	1	5	6	3	5	4	2	1	2	1	5
39	0	1	2000-10-20	2001-04-03	2001-07-11	0	1	99	#NULL!	#NULL!	90.5785	1.95703	0.400897	0.817539	0.0997009	0.182461	0	0	0.257178	0	0.0041234	0.00178709	0	0.0200061	0	3	1	1	3	2	3	1	3	3	3	2	1	3	3	4	7
40	0	1	2000-10-21	2001-04-04	2001-07-13	0	0	100	#NULL!	#NULL!	109.735	2.04035	0.416506	0.422299	0.899434	0.577701	0	2.59913	0.949905	0.242092	0.0409578	0.0174331	0	0.00913674	0	7	2	5	2	5	5	2	1	5	6	3	1	1	3	3	7
41	0	1	2000-10-21	2001-04-04	2001-07-25	0	1	112	#NULL!	#NULL!	99.443	1.99757	0.739453	0.676559	0.996546	0.323441	0	2.19707	0.951161	0.241779	0.00402966	0.00174654	0	0.0448098	0	4	2	3	3	2	5	1	2	4	6	1	4	1	1	2	7
42	0	1	2000-10-21	2001-04-04	2001-07-25	0	1	112	#NULL!	#NULL!	107.93	2.03314	0.568325	0.862092	3.8974	0.137908	0	0	0.480782	2.87669	0.428292	0.154817	0	0.0778614	0	2	2	2	3	3	2	3	4	5	6	1	1	1	2	3	7
43	0	1	2000-10-21	2001-04-04	2001-07-05	0	0	92	#NULL!	#NULL!	125.328	2.09805	0.520142	0.664966	0	0.335034	0	0	0.321503	3.77349	0.0442761	0.0188153	0.147112	0.237395	0	3	1	3	3	2	3	1	2	2	4	3	1	1	2	4	7
44	0	1	2000-10-21	2001-04-04	2001-07-18	0	0	105	#NULL!	#NULL!	128.275	2.10814	0.654755	1	0.299501	0	0	5.39101	0.726848	0	0.147345	0.0596939	0	0.0532707	1.21438	2	2	2	4	2	3	2	2	6	7	1	1	5	3	5	7
45	0	1	2000-10-22	2001-04-05	2001-08-10	0	1	127	#NULL!	#NULL!	104.683	2.01987	0.5822	0.941409	1.8979	0.0585913	0	3.7962	0.856923	0.230769	0.0987692	0.0409065	0	0.0443077	0	5	3	4	4	4	5	3	3	4	5	3	4	4	3	4	4
46	0	1	2000-10-23	2001-04-06	2001-08-03	0	0	119	#NULL!	#NULL!	133.065	2.12406	0.515471	1	0	0	0	0	0.794486	0.712025	0.0126582	0.0054629	0.0161392	0.119472	0	2	1	1	2	1	1	4	2	3	5	2	1	2	1	3	6
47	0	1	2000-10-23	2001-04-06	2001-08-01	0	0	117	#NULL!	#NULL!	78.965	1.89743	0.499074	0.967178	0.199933	0.0328224	0	0	0.866313	0.482625	0.0711068	0.0298328	0.00370013	0.0498713	0	1	1	1	1	1	1	4	2	2	3	2	1	5	5	5	6
48	0	1	2000-10-23	2001-04-06	2001-08-01	0	1	117	#NULL!	#NULL!	76.1545	1.8817	0.460963	1	0	0	0	0	0.521618	3.33122	0.0374365	0.0159615	0	0.052326	0	2	3	4	2	5	1	2	1	3	1	1	1	3	1	1	6
49	0	1	2000-10-23	2001-04-06	2001-08-08	0	1	124	#NULL!	#NULL!	71.816	1.85622	0.549169	0.573702	4.49657	0.426298	0	7.19281	0.259003	5.68116	0.0655991	0.0275939	0.17801	0.493036	7.68767	4	4	4	4	4	4	3	5	4	3	4	4	4	4	4	4
50	0	1	2000-10-24	2001-04-07	2001-07-30	1	0	114	#NULL!	#NULL!	71.736	1.85574	0.614201	0.478117	1.2978	0.521883	0	2.59481	0.246374	1.1675	0.0688547	0.0289187	0	0.158387	1.6345	6	3	4	2	4	4	1	1	4	5	1	2	1	2	1	6
51	0	1	2000-10-24	2001-04-07	2001-08-01	0	0	116	#NULL!	#NULL!	92.695	1.96706	0.462077	0.804679	0	0.195321	0	0	0.262849	0.240539	0.460785	0.164586	0.0957344	0.0971975	0	2	2	1	2	1	2	3	2	3	4	2	1	3	3	1	6
52	0	1	2000-10-25	2001-04-08	2001-07-30	1	1	113	#NULL!	#NULL!	126.76	2.10298	0.430788	0.869093	0	0.128576	0.002331	0	0.799915	0.236742	0.146122	0.059231	0	0.0539627	0	1	1	1	1	1	1	5	2	3	5	4	1	6	5	6	6
53	0	1	2000-10-25	2001-04-08	2001-07-30	1	1	113	#NULL!	#NULL!	114.358	2.05827	0.658019	0.556793	0	0.443207	0	5.58696	0.322952	0.490218	0.395696	0.144791	0.00480769	0.259877	0	5	3	3	4	3	5	1	1	5	5	1	5	1	1	1	6
54	0	1	2000-10-25	2001-04-08	2001-07-25	0	0	108	#NULL!	#NULL!	64.503	1.80958	0.433086	0.733684	0	0.188497	0.0778191	6.99301	0.504278	5.62573	0.0814083	0.0339897	0.0178314	0.260326	0	5	1	5	5	5	6	1	1	6	7	1	4	2	1	1	6
55	0	1	2000-10-25	2001-04-08	2001-07-27	0	0	110	#NULL!	#NULL!	110.454	2.04318	0.696454	0.86891	0	0.13109	0	0	0.587456	0.486694	0.109518	0.0451344	0.0146876	0.253827	0.478011	4	1	4	3	4	4	2	1	5	5	1	2	4	1	2	7
56	0	1	2000-10-25	2001-04-08	2001-07-27	0	0	110	#NULL!	#NULL!	101.283	2.00554	0.436172	0.692027	0.0996678	0.307973	0	4.58472	0.78084	1.49857	0.00453934	0.00196695	0	0.0343492	0	4	1	4	4	6	5	1	1	5	7	1	3	1	1	1	7
57	0	1	2000-10-25	2001-04-08	2001-08-10	0	0	124	#NULL!	#NULL!	73.202	1.86452	0.629093	0.835719	0	0.164281	0	0	0.726156	0.961545	0.21304	0.083875	0	0.059046	0	4	4	4	4	4	5	3	3	4	5	4	4	4	4	4	4
58	0	1	2000-10-25	2001-04-08	2001-07-18	0	1	101	#NULL!	#NULL!	263.775	2.42123	0.647827	0.5	0	0	0.5	0	0.794569	0	0.120288	0.0493295	0.0134185	0.0717252	0	1	1	1	5	1	1	7	1	5	5	4	1	7	1	7	7
59	0	1	2000-10-26	2001-04-09	2001-07-13	0	0	95	#NULL!	#NULL!	74.2915	1.87094	0.595968	0.76411	0.498803	0.23589	0	0.797872	0.0158165	0	0.0513463	0.0217458	0	0	0	3	3	4	3	4	3	3	3	4	4	2	2	4	3	3	7
60	0	1	2000-10-26	2001-04-09	2001-07-11	0	1	93	#NULL!	#NULL!	116.022	2.06454	0.525806	0.947521	0.896712	0.0524786	0	0	0.827905	0	0.0686154	0.0288214	0	0.0264615	2.53846	3	1	1	2	1	3	1	1	2	4	4	1	2	3	3	7
61	0	1	2000-10-26	2001-04-09	2001-07-20	0	1	102	#NULL!	#NULL!	56.834	1.75461	0.48933	0.965924	0	0.0340758	0	0	0.994653	0	0	0	0	0.00534673	0	1	1	1	4	1	1	3	3	3	7	1	1	4	1	2	7
62	0	1	2000-10-27	2001-04-10	2001-08-03	0	1	115	#NULL!	#NULL!	79.0995	1.89817	0.607535	0.661339	1.4985	0.338661	0	3.996	0.853256	0	0	0	0	0	0	4	4	6	2	6	3	1	1	5	5	1	2	3	1	1	7
63	0	1	2000-10-28	2001-04-11	2001-08-10	0	1	121	#NULL!	#NULL!	90.57	1.95698	0.457201	0.889461	0	0	0.110539	0	0.233538	0	0	0	0	0	0	4	3	4	4	4	5	3	3	4	5	4	4	4	4	4	4
64	0	1	2000-10-28	2001-04-11	2001-08-08	0	1	119	#NULL!	#NULL!	78.6505	1.8957	0.825686	0.825906	0	0.0151314	0.158962	0	0.5626	0	0	0	0	0.00529185	0	3	3	3	5	3	3	4	6	4	5	5	2	6	5	5	5
65	0	1	2000-10-28	2001-04-11	2001-07-11	0	0	91	#NULL!	#NULL!	72.4925	1.86029	0.533879	0.881277	0	0.118723	0	7.77409	0.582338	0	0	0	0	0	0	4	1	3	3	1	3	1	3	3	3	1	1	2	2	4	7
66	0	1	2000-10-29	2001-04-12	2001-08-03	0	0	113	#NULL!	#NULL!	85.5105	1.93202	0.328484	0.683805	2.49455	0.306388	0.00980718	9.78044	0.485985	1.69712	0.182956	0.0729684	0.0438624	0.115522	4.88221	5	1	1	3	1	3	3	7	4	7	1	2	1	1	6	7
67	0	1	2000-10-29	2001-04-12	2001-08-01	0	0	111	#NULL!	#NULL!	105.983	2.02524	0.581186	0.704875	1.1982	0.295125	0	6.98138	0	0	0	0	0	0	0	6	1	5	5	5	6	2	1	5	6	1	4	1	1	1	7
68	0	1	2000-10-29	2001-04-12	2001-07-25	0	0	104	#NULL!	#NULL!	97.408	1.98859	0.631584	0.420597	0	0.579403	0	0	0.758462	0.230769	0.100615	0.0416356	0.0430769	0.0978462	3.46154	3	1	1	4	1	4	4	1	4	7	1	1	4	1	4	7
69	0	1	2000-10-29	2001-04-12	2001-08-10	0	0	120	#NULL!	#NULL!	95.217	1.97871	0.465154	0.5	0	0.4832	0.0167997	0	0.692428	0.705772	0.0630489	0.0265533	0	0.0570891	0	4	3	4	4	3	4	3	4	4	5	5	4	4	5	4	4
70	0	1	2000-10-29	2001-04-12	2001-08-10	0	0	120	#NULL!	#NULL!	64.914	1.81234	0.557669	0.89087	0.2999	0.10913	0	0	0.734239	1.93114	0.0205308	0.0088261	0.0249676	0.154489	0.471995	4	3	4	3	4	5	3	4	4	5	4	4	4	5	4	4
71	0	1	2000-10-29	2001-04-12	2001-08-08	0	1	118	#NULL!	#NULL!	90.9165	1.95864	0.52088	0.615269	0.299401	0.384731	0	0.399202	0.257117	1.96723	0.493273	0.174139	0	0.0120938	0	6	4	4	4	4	5	3	3	4	5	4	4	3	4	4	4
72	0	1	2000-10-30	2001-04-13	2001-08-03	0	0	112	#NULL!	#NULL!	86.5255	1.93714	0.357875	0.84995	1.79389	0.15005	0	4.58319	0.783355	0.476493	0.019695	0.00847031	0.00317662	0.193774	0	5	1	4	1	4	5	1	1	5	5	1	4	1	1	1	7
73	0	1	2000-10-30	2001-04-13	2001-08-03	0	1	112	#NULL!	#NULL!	95.4165	1.97962	0.545869	0.866511	0	0.133489	0	0	0.472394	6.02718	0.243973	0.0948111	0.033253	0.25038	0	4	1	4	4	4	4	1	1	5	6	1	4	2	1	1	7
74	0	1	2000-10-30	2001-04-13	2001-08-15	0	0	124	#NULL!	#NULL!	72.099	1.85793	0.529139	0.788385	0.798403	0.211615	0	4.99002	0.193834	8.6357	0.405066	0.147697	0.123532	0.225226	0.469337	7	5	5	1	4	4	3	5	4	4	6	4	4	4	4	4
75	0	1	2000-10-30	2001-04-13	2001-07-18	0	0	96	#NULL!	#NULL!	75.087	1.87556	0.555052	0.807654	0	0.192346	0	0	0.986704	0.492449	0	0	0	0.0132961	0	2	1	1	5	3	3	3	1	3	6	3	2	6	1	6	7
76	0	1	2000-10-31	2001-04-14	2001-07-20	0	0	97	#NULL!	#NULL!	95.4355	1.97971	0.419264	0.263884	0	0	0.736116	0	0.654902	0.590087	0.185877	0.0740397	0	0.045153	0	2	1	1	5	1	1	7	3	3	6	1	1	5	3	5	7
77	0	1	2000-11-01	2001-04-15	2001-08-03	0	0	110	#NULL!	#NULL!	169.105	2.22816	0.431339	0.651935	0	0.348065	0	4.19022	0.865412	2.57433	0	0	0	0.0377032	0	1	1	1	2	1	1	5	1	3	5	2	1	4	5	3	7
78	0	1	2000-11-01	2001-04-15	2001-08-03	0	0	110	#NULL!	#NULL!	72.949	1.86302	0.619669	0.866092	0.999334	0.133908	0	0	0.560771	4.05447	0.137716	0.0560338	0.0945514	0.199917	0	3	1	1	2	2	4	4	2	4	5	2	2	1	1	1	7
79	0	1	2000-11-01	2001-04-15	2001-07-20	0	0	96	#NULL!	#NULL!	76.5625	1.88402	0.418147	0.943038	0.399734	0.056962	0	0	0.889282	1.10424	0.0242933	0.0104243	0	0.0864252	0	1	3	4	1	5	2	3	1	3	3	1	1	3	3	1	7
80	0	1	2000-11-02	2001-04-16	2001-07-30	1	1	105	#NULL!	#NULL!	90.735	1.95777	0.320939	0.927905	0.0999001	0.0720946	0	0	0.0911306	2.19298	0.495039	0.174652	0.350023	0.0638076	0	4	1	3	4	2	3	2	3	4	5	2	1	2	1	1	6
81	0	1	2000-11-03	2001-04-17	2001-08-17	1	0	122	#NULL!	#NULL!	124.275	2.09438	0.331187	0.744768	0	0.255232	0	0	0.178145	0.978137	0.297253	0.113025	0	0.0797105	0	4	4	3	3	4	4	3	3	4	6	4	4	4	4	4	4
82	0	1	2000-11-04	2001-04-18	2001-08-17	1	1	121	#NULL!	#NULL!	111.756	2.04827	0.460221	0.885079	0	0.110593	0.00432756	0	0.89005	0	0	0	0	0.0145943	0	4	5	5	4	5	5	3	3	4	4	4	4	4	4	4	4
83	0	1	2000-11-04	2001-04-18	2001-08-08	0	0	112	#NULL!	#NULL!	93.4805	1.97072	0.581411	0.996179	0	0.0038206	0	0	0.973595	0	0.00963423	0.00416406	0	0.00762599	0	4	4	4	4	4	4	3	4	4	4	5	4	4	4	4	4
84	0	1	2000-11-05	2001-04-19	2001-08-08	0	1	111	#NULL!	#NULL!	79.505	1.90039	0.430288	0.806773	0	0.193227	0	11.1554	0.583007	4.28949	0.142375	0.0578087	0.0340648	0.228681	0.230769	5	3	5	4	5	5	3	3	4	4	5	4	3	4	4	4
85	0	1	2000-11-06	2001-04-20	2001-08-10	0	0	112	#NULL!	#NULL!	116.545	2.06649	0.561594	0.802389	6.08979	0.197611	0	0.399867	0.25588	0.923077	0.172615	0.0691556	0	0.0575385	0	4	3	4	4	3	5	4	5	4	5	5	4	4	5	5	4
86	0	1	2000-11-06	2001-04-20	2001-08-17	1	1	119	#NULL!	#NULL!	48.4615	1.6854	0.731174	0.55199	4.59314	0.44801	0	4.39268	0.240273	3.16756	0.114095	0.0469223	0.137635	0.507997	8.10638	5	6	5	4	4	4	3	5	4	4	4	4	4	4	4	4
87	0	1	2000-11-06	2001-04-20	2001-08-17	1	0	119	#NULL!	#NULL!	104.619	2.01961	0.46463	0.39397	0	0.60603	0	6.19174	0.145727	7.25809	0.0891397	0.0370836	0.0554057	0.709727	3.16148	5	5	5	4	5	5	3	4	4	4	4	4	4	4	4	4
88	0	1	2000-11-06	2001-04-20	2001-08-08	0	1	110	#NULL!	#NULL!	63.189	1.80064	0.529646	0.945479	0.099734	0.0545213	0	0	0.0466154	0	0.0387692	0.0165191	0.0772308	0.0583077	0	4	3	3	4	2	5	4	5	3	4	4	4	3	3	5	5
89	0	1	2000-11-06	2001-04-20	2001-07-20	0	0	91	#NULL!	#NULL!	109.013	2.03748	0.650549	0.750794	0.998004	0.249206	0	9.78044	0.953271	0	0	0	0	0	0	7	2	5	5	5	6	1	1	5	6	1	4	1	1	1	7
90	0	1	2000-11-08	2001-04-22	2001-08-22	0	0	122	#NULL!	#NULL!	164.7	2.21669	0.675033	0.78628	7.49597	0.20189	0.0118294	10.1966	0.596196	0.737578	0.135449	0.0551678	0.0606379	0.175425	0.953158	7	1	5	5	6	6	1	1	6	7	1	3	1	1	1	7
91	0	1	2000-11-08	2001-04-22	2001-08-15	0	0	115	#NULL!	#NULL!	74.2	1.8704	0.559924	0.654081	0.698603	0.345919	0	0	0.176523	3.059	0.154646	0.0624487	0.122087	0.165556	0	5	4	4	4	4	5	3	4	4	5	4	4	4	4	4	4
92	0	1	2000-11-09	2001-04-23	2001-08-22	0	0	121	#NULL!	#NULL!	136.47	2.13504	0.598011	0.70695	3.79152	0.29305	0	0.598802	0.801991	2.61241	0.0245408	0.0105293	0.0270741	0.146394	0	3	2	3	2	3	3	3	2	3	4	2	2	4	2	1	6
93	0	1	2000-11-09	2001-04-23	2001-08-03	0	0	102	#NULL!	#NULL!	112.568	2.05141	0.438816	0.652479	0.998203	0.347521	0	7.98403	0.547624	3.38976	0.0954128	0.0395778	0.0342565	0.318248	4.53279	7	1	6	4	5	5	1	1	5	5	1	5	1	1	1	6
94	0	1	2000-11-10	2001-04-24	2001-08-10	0	1	108	#NULL!	#NULL!	95.6945	1.98089	0.520501	0.297042	5.68163	0.702958	0	0	0.170913	1.73039	0.676553	0.224417	0.075188	0.077346	4.70299	5	3	3	4	4	5	3	3	4	6	4	4	5	4	4	4
95	0	1	2000-11-10	2001-04-24	2001-08-10	0	0	108	#NULL!	#NULL!	79.7165	1.90155	0.30318	0.665775	0.0999667	0.334225	0	4.99833	0.749352	1.92184	0.0504675	0.0213826	0.0112308	0.18895	0	5	3	5	4	4	5	3	5	4	5	4	5	3	4	4	4
96	0	1	2000-11-10	2001-04-24	2001-08-15	0	0	113	#NULL!	#NULL!	84.2095	1.92536	0.455762	0.691005	0	0.308995	0	8.58283	0.734391	0.245258	0.245932	0.0954944	0	0.0196769	0	5	3	4	5	4	5	3	3	4	5	6	4	4	4	4	4
97	0	1	2000-11-11	2001-04-25	2001-08-17	1	1	114	#NULL!	#NULL!	106.469	2.02723	0.553594	0.979052	0	0.0104756	0.0104729	0	0.664929	0	0.0769356	0.0321897	0.0427781	0.0844177	1.70787	4	5	5	4	5	4	3	4	4	4	4	4	4	4	4	4
98	0	1	2000-11-11	2001-04-25	2001-08-24	0	0	121	#NULL!	#NULL!	107.685	2.03216	0.486879	0.940298	0	0.00499667	0.0547057	0	0.169158	0.235405	0.0323289	0.0138181	0	0.0333178	0	1	1	1	2	1	1	4	3	3	3	4	1	5	3	3	4
99	0	1	2000-11-11	2001-04-25	2001-08-08	0	0	105	#NULL!	#NULL!	63.5485	1.80311	0.438025	1	0	0	0	0	1	0	0	0	0	0	0	4	4	4	4	4	4	3	5	4	4	5	4	4	4	4	4
100	0	1	2000-11-11	2001-04-25	2001-08-24	0	0	121	#NULL!	#NULL!	100.212	2.00092	0.686861	0.951683	0	0.0483172	0	0	0.962277	0	0.00969485	0.00419014	0	0.0280285	0	3	1	2	2	1	1	4	2	4	6	-1	1	3	3	2	5
101	0	1	2000-11-11	2001-04-25	2001-08-22	0	0	119	#NULL!	#NULL!	124.76	2.09608	0.335267	1	0	0	0	0	0.626149	1.18371	0.0138889	0.00599036	0	0.0853851	0	1	1	2	2	2	1	3	1	3	3	3	1	2	2	3	5
102	0	1	2000-11-13	2001-04-27	2001-08-22	0	1	117	#NULL!	#NULL!	109.614	2.03987	0.600447	0.987698	0	0	0.0123016	0	0.953615	0	0	0	0	0	0	2	1	2	2	3	1	4	2	3	4	3	1	2	3	3	6
103	0	1	2000-11-13	2001-04-27	2001-08-15	0	1	110	#NULL!	#NULL!	86.7095	1.93807	0.61479	1	0	0	0	0	0.717885	3.17797	0.125647	0.0514024	0.00686462	0.10886	0.478927	3	3	3	6	3	3	6	5	4	5	4	3	4	4	4	4
104	0	1	2000-11-13	2001-04-27	2001-08-08	0	1	103	#NULL!	#NULL!	72.33	1.85932	0.179542	0.913391	0.499667	0.0866089	0	0	0.993417	0.243191	0	0	0	0.00658328	0	4	4	4	4	4	4	3	5	4	4	5	4	4	4	4	4
105	0	1	2000-11-13	2001-04-27	2001-08-24	0	0	119	#NULL!	#NULL!	88.5255	1.94707	0.585305	1	0	0	0	0	0.223016	9.15095	0.0363074	0.0154886	0.174953	0.552582	0	2	1	1	1	1	1	5	3	2	3	3	1	4	4	5	5
106	0	1	2000-11-16	2001-04-30	2001-08-15	0	0	107	#NULL!	#NULL!	89.5555	1.95209	0.741687	0.263915	0.3996	0.736085	0	1.998	0.519429	0.972299	0.0463383	0.0196721	0.161454	0.217301	4.02716	7	4	4	2	3	4	3	5	4	5	6	3	2	4	4	4
107	0	1	2000-11-16	2001-04-30	2001-08-31	0	1	123	#NULL!	#NULL!	70.3565	1.8473	0.304272	0.814855	0.799101	0.185145	0	13.9814	0.583368	1.92256	0.0253669	0.0108793	0.0337039	0.325594	0	5	1	5	5	5	4	1	4	5	7	1	3	1	1	1	7
108	0	1	2000-11-17	2001-05-01	2001-08-22	0	0	113	#NULL!	#NULL!	79.662	1.90125	0.583975	0.921321	0	0.0786787	0	0	0.730852	0.483871	0.0396774	0.0168986	0	0.175968	0.241935	3	1	3	2	2	3	3	2	4	4	1	1	4	4	3	6
109	0	1	2000-11-17	2001-05-01	2001-08-31	0	0	122	#NULL!	#NULL!	96.497	1.98451	0.233043	0.936586	0.199402	0.0634135	0	0.199402	0.504127	7.70635	0.0795003	0.0332228	0.0926414	0.321641	1.1194	1	1	2	4	2	2	2	2	5	7	1	2	3	1	1	6
110	0	1	2000-11-17	2001-05-01	2001-08-31	0	0	122	#NULL!	#NULL!	97.3475	1.98832	0.391414	0.973193	6.5862	0.0268065	0	4.98339	0.343843	1.1951	0.0227388	0.00976474	0	0.182918	5.43821	5	4	5	1	4	4	1	3	4	5	1	3	1	1	1	6
111	0	1	2000-11-18	2001-05-02	2001-08-22	0	1	112	#NULL!	#NULL!	104.216	2.01794	0.691365	0.995171	0	0	0.0048285	0	0.826853	0	0	0	0	0.00736677	0	1	3	1	2	3	1	4	2	3	2	2	1	3	2	3	5
112	0	1	2000-11-18	2001-05-02	2001-08-24	0	1	114	#NULL!	#NULL!	86.093	1.93497	0.499502	0.56393	0	0.43607	0	7.7948	0.429961	9.76884	0.0716192	0.0300405	0.0721536	0.426266	0	5	1	5	4	5	5	1	2	5	6	1	4	1	1	1	7
113	0	1	2000-11-18	2001-05-02	2001-08-31	0	0	121	#NULL!	#NULL!	110.615	2.04381	0.470382	0.962356	6.49627	0.0376445	0	5.3964	0.840412	0	0.113417	0.0466578	0	0.0461712	0.965251	3	5	4	1	4	1	2	2	3	2	3	1	2	1	3	4
114	0	1	2000-11-19	2001-05-03	2001-08-22	0	0	111	#NULL!	#NULL!	111.18	2.04603	0.633306	0.727968	1.09744	0.272032	0	6.9837	0.80065	0	0.0159005	0.00685118	0	0.0136965	0	4	2	4	1	4	4	2	2	3	4	3	3	1	2	1	7
115	0	1	2000-11-19	2001-05-03	2001-08-24	0	0	113	#NULL!	#NULL!	117.205	2.06895	0.650509	0.868097	0	0.131903	0	0	0.656414	2.64119	0.0587954	0.0248121	0	0.221319	0.239006	4	4	4	1	3	3	1	1	2	2	1	1	1	1	1	6
116	0	1	2000-11-19	2001-05-03	2001-08-15	0	1	104	#NULL!	#NULL!	195.285	2.29067	0.47727	0.977892	0	0	0.0221077	0	0.333946	0	0.228029	0.0892086	0	0.00737602	0	1	1	1	2	1	2	7	1	1	7	1	1	7	3	3	3
117	0	1	2000-11-20	2001-05-04	2001-09-04	1	0	123	#NULL!	#NULL!	82.347	1.91565	0.541176	0.911481	4.89185	0.0885191	0	0	0.680688	0	0	0	0.291754	0.0275578	7.64377	4	5	4	2	4	3	2	1	2	4	1	1	1	1	1	6
118	0	1	2000-11-20	2001-05-04	2001-09-07	0	0	126	#NULL!	#NULL!	66.404	1.82219	0.48221	0.903654	0.697674	0.0963455	0	0	0.762668	0	0.0792174	0.033109	0.0155548	0.142559	0	4	2	3	1	3	1	2	4	4	5	2	2	1	1	1	5
119	0	1	2000-11-20	2001-05-04	2001-08-24	0	1	112	#NULL!	#NULL!	113.732	2.05588	0.703584	0.733545	0	0.266455	0	0	0.77582	0.475587	0.0462904	0.0196523	0.0515219	0.126367	1.90235	3	1	3	2	3	2	3	3	3	4	3	1	1	1	2	3
120	0	1	2000-11-20	2001-05-04	2001-08-29	0	0	117	#NULL!	#NULL!	109.416	2.03908	0.644879	0.648697	0	0.351303	0	0	0.600931	0.497198	0.0372015	0.0158631	0.185939	0.175928	1.23518	2	2	2	1	2	2	4	1	3	4	2	1	3	3	4	5
121	0	1	2000-11-21	2001-05-05	2001-09-07	0	1	125	#NULL!	#NULL!	86.2005	1.93551	0.674377	0.764041	0	0.0116318	0.224327	0	0.0738334	0.886001	0.286648	0.10946	0.035883	0.0987776	1.5505	2	1	1	4	4	1	4	1	5	5	1	1	4	1	1	5
122	0	0	2000-11-23	2001-05-07	2001-08-29	0	1	114	#NULL!	#NULL!	110.941	2.04509	0.538737	0.786292	5.68683	0.213708	0	4.78723	0.819005	0	0.0170723	0.00735185	0.0983773	0.0655458	2.5355	5	3	4	1	4	4	2	3	4	5	1	2	1	1	2	5
123	0	0	2000-11-23	2001-05-07	2001-08-29	0	0	114	#NULL!	#NULL!	75.1025	1.87565	0.497095	0.881829	1.39651	0.118171	0	16.5669	0.417299	0	0.320829	0.120846	0.0175129	0.0854186	4.72614	4	1	4	4	4	5	1	3	4	6	1	3	1	1	1	5
124	0	0	2000-11-23	2001-05-07	2001-09-07	0	1	123	#NULL!	#NULL!	90.63	1.95727	0.643841	1	0	0	0	0	0	0	0	0	0	0	0	1	1	3	2	3	1	4	4	3	6	1	1	1	2	2	6
125	0	0	2000-11-23	2001-05-07	2001-08-29	0	0	114	#NULL!	#NULL!	84.8455	1.92863	0.666866	0.713716	0	0.286284	0	0	0.356387	5.63301	0.390928	0.143305	0	0.239751	0	1	4	4	1	5	4	2	2	4	2	3	1	4	2	1	5
126	0	0	2000-11-23	2001-05-07	2001-08-15	0	0	100	#NULL!	#NULL!	146.965	2.16721	0.525514	0.994022	0	0.00597808	0	3.79747	0.342437	0	0.208557	0.0822672	0	0.0273908	0	6	4	5	5	6	6	3	3	4	3	4	4	4	4	4	4
127	0	0	2000-11-24	2001-05-08	2001-08-17	1	0	101	#NULL!	#NULL!	94.7255	1.97647	0.44567	0.825176	1.09731	0.174824	0	8.18363	1	0	0	0	0	0	0	6	5	5	4	5	6	3	4	4	5	4	6	3	3	3	4
128	0	0	2000-11-24	2001-05-08	2001-08-15	0	1	99	#NULL!	#NULL!	75.7515	1.87939	0.460276	0.576058	1.19697	0.423942	0	8.57713	0.556703	0	0.354901	0.131907	0	0.0883968	0	4	4	4	4	4	4	3	4	4	5	4	4	4	4	4	4
129	0	0	2000-11-25	2001-05-09	2001-08-29	0	0	112	#NULL!	#NULL!	91.3945	1.96092	0.528908	0.904193	0.59761	0.0958067	0	3.78486	0.825182	0	0.127065	0.0519491	0.00297422	0.0447786	0	5	6	6	2	6	1	2	2	3	2	2	1	2	1	1	5
130	0	0	2000-11-28	2001-05-12	2001-09-04	1	1	115	#NULL!	#NULL!	79.6645	1.90126	0.417679	1	0	0	0	0	0.455552	0	0.0734917	0.0307987	0.0792683	0.144276	0.962773	2	1	1	1	1	3	5	2	3	5	2	1	3	3	3	5
131	0	0	2000-11-28	2001-05-12	2001-08-29	0	1	109	#NULL!	#NULL!	95.3585	1.97936	0.557881	0.934364	2.39531	0.0656364	0	6.79095	0.737965	0	0.0430342	0.0182985	0.129605	0.0893962	2.26055	4	3	5	2	4	4	1	2	4	6	1	4	1	1	1	6
132	0	0	2000-11-29	2001-05-13	2001-09-07	0	1	117	#NULL!	#NULL!	83.4415	1.92138	0.575155	0.884782	0	0	0.115218	0	0.643849	0.235849	0	0	0	0.0986636	0	2	1	3	3	3	2	2	1	4	6	1	1	1	1	1	5
133	0	0	2000-11-30	2001-05-14	2001-09-07	0	0	116	#NULL!	#NULL!	66.253	1.82121	0.322366	0.982021	0	0	0.0179791	0	0.808099	1.40012	0.0530492	0.0224486	0	0.0904463	0	1	1	1	3	1	1	4	1	4	5	1	1	3	1	3	5
134	0	0	2000-12-01	2001-05-15	2001-09-04	1	1	112	#NULL!	#NULL!	96.1735	1.98306	0.672635	0.55614	0.69837	0.44386	0	0	0.143131	14.5131	0.346969	0.129357	0.00572519	0.501312	0	5	1	4	4	4	4	1	2	5	7	1	2	2	1	3	5
135	0	0	2000-12-01	2001-05-15	2001-09-04	1	0	112	#NULL!	#NULL!	59.1025	1.77161	0.45939	0.72551	0.099734	0.27449	0	4.58777	0.495817	0.970517	0.140303	0.0570203	0.0425801	0.304515	0	5	1	6	2	6	6	1	2	5	7	1	4	1	1	2	7
136	0	0	2000-12-01	2001-05-15	2001-08-29	0	0	106	#NULL!	#NULL!	89.6265	1.95244	0.410715	0.957571	0	0.0424293	0	2.19561	0.483168	0.251847	0.402461	0.146891	0	0.114371	0	5	1	4	4	4	4	1	1	5	7	1	4	1	1	2	6
137	0	0	2000-12-02	2001-05-16	2001-09-04	1	0	111	#NULL!	#NULL!	162.58	2.21107	0.378096	0.712908	1.29741	0.287092	0	0	0.493612	1.67625	0.135281	0.0551034	0.0320881	0.12153	0.478927	2	2	4	1	4	1	2	1	3	5	3	1	1	3	2	5
138	0	0	2000-12-03	2001-05-17	2001-09-04	1	1	110	#NULL!	#NULL!	80.18	1.90407	0.324108	0.661011	0.598802	0.338989	0	11.3772	0.106719	9.53257	0.140025	0.0569145	0.165368	0.577327	4.51822	6	1	6	2	5	5	1	2	5	7	2	3	1	1	1	6
139	0	0	2000-12-03	2001-05-17	2001-09-10	0	0	116	#NULL!	#NULL!	100.63	2.00273	0.538528	0.604385	0	0.395615	0	0	0.122215	3.81881	0.0598846	0.0252586	0.0818112	0.734297	2.61243	1	1	2	2	2	1	3	5	4	4	1	1	1	2	4	4
140	0	0	2000-12-03	2001-05-17	2001-09-10	0	1	116	#NULL!	#NULL!	84.5335	1.92703	0.627897	0.948701	0	0.0453031	0.005996	0	0.693981	0	0.0555909	0.0234956	0.0760801	0.133276	0.952986	2	2	3	2	3	2	3	2	4	4	1	1	3	2	2	4
141	0	0	2000-12-05	2001-05-19	2001-08-31	0	1	104	#NULL!	#NULL!	110.327	2.04268	0.519255	0.924958	0	0.0727126	0.00232945	0	0.720674	0	0	0	0	0.011315	0	1	1	4	4	4	4	2	1	4	5	1	1	3	1	2	5
142	0	0	2000-12-08	2001-05-22	2001-09-04	1	1	105	#NULL!	#NULL!	61.881	1.79156	0.651349	0.919601	0	0.0803987	0	0	1	0	0	0	0	0	0	2	1	2	5	1	2	4	2	6	7	1	2	2	1	1	5
143	0	0	2000-12-12	2001-05-26	2001-09-10	0	1	107	#NULL!	#NULL!	126.043	2.10052	0.586972	0.778443	0	0.221557	0	0	0.738852	0.242561	0.110699	0.0455964	0	0.0903893	0	2	1	2	3	2	2	3	2	4	4	1	2	3	1	2	4
144	0	0	2000-12-13	2001-05-27	2001-09-04	1	0	100	#NULL!	#NULL!	106.585	2.0277	0.379727	0.670047	0.099734	0.329953	0	0	0.757103	0	0.0999692	0.0413805	0.0448244	0.0894157	0.462107	4	1	4	4	4	4	1	1	4	6	3	1	2	1	3	6
145	0	0	2000-12-14	2001-05-28	2001-09-10	0	0	105	#NULL!	#NULL!	96.3145	1.98369	0.595274	0.448699	0.398804	0.551301	0	1.1976	0.694075	0.239006	0.0215105	0.00924284	0.114775	0.148648	8.1262	6	1	4	4	4	4	1	1	5	7	1	3	1	1	1	6
146	0	0	2000-12-11	2001-05-25	2001-09-07	0	0	105	#NULL!	#NULL!	98.352	1.99278	0.540953	0.829447	1.59893	0.170553	0	0	0.374662	0	0.00454261	0.00196836	0.151786	0.0863095	0.469925	4	1	3	2	3	2	3	1	3	3	1	1	1	1	1	4
147	0	0	2000-12-15	2001-05-29	2001-08-29	0	0	92	#NULL!	#NULL!	104.505	2.01914	0.476704	0.759694	0.293255	0.240306	0	0	0.556635	0	0.11946	0.0490086	0.230578	0.0544695	0	4	4	4	2	5	3	2	1	3	2	3	3	1	1	1	5
148	0	0	2000-12-17	2001-05-31	2001-09-10	0	0	102	#NULL!	#NULL!	70.3405	1.84721	0.62762	0.823083	0.0998668	0.168928	0.00798935	7.78961	0.7425	0	0.0802665	0.0335309	0.0856599	0.0586929	0.475888	4	1	3	3	3	3	1	4	4	6	1	3	2	1	2	5
149	0	0	2000-12-20	2001-06-03	2001-10-03	1	0	122	#NULL!	#NULL!	125.945	2.10018	0.426216	0.930519	0	0.0694814	0	0	0.900532	0	0.0651353	0.0274048	0	0.0292637	0	2	3	3	2	3	2	3	1	5	5	1	2	3	1	3	5
150	0	0	2000-12-22	2001-06-05	2001-10-03	1	0	120	#NULL!	#NULL!	82.8805	1.91845	0.614129	1	0	0	0	0	0.781203	0	0.112791	0.0464138	0	0.10261	0	4	2	3	3	3	3	3	1	4	5	2	2	2	1	2	4
151	0	0	2000-12-22	2001-06-05	2001-10-03	1	0	120	#NULL!	#NULL!	105.085	2.02154	0.359231	0.316952	0.399003	0.683048	0	8.37488	0.109891	7.25843	0.182021	0.072625	0.0657444	0.642344	1.21252	6	2	6	4	5	6	1	2	7	7	3	6	1	1	1	4
152	0	0	2000-12-25	2001-06-08	2001-10-03	1	1	117	#NULL!	#NULL!	78.383	1.89422	0.518312	0.568331	0	0.431669	0	0	0.615102	3.79987	0.23138	0.0903922	0	0.142648	0	5	1	3	3	3	4	3	1	5	6	2	3	2	1	2	5
153	0	1	2001-10-09	2002-03-23	2002-07-08	1	0	107	#NULL!	#NULL!	149.045	2.17332	0.558327	0.667356	0	0.332644	0	11.3735	0.769135	0.240848	0.0295498	0.0126474	0	0.121391	0.481696	4	1	3	3	3	3	3	3	7	7	3	3	3	2	4	5
154	0	1	2001-10-09	2002-03-23	2002-07-17	0	0	116	#NULL!	#NULL!	83.2985	1.92064	0.68366	0.747584	0.199933	0.252416	0	0	0.84379	0	0.00343362	0.00148865	0.0448005	0.107976	0	4	1	3	3	3	3	2	2	4	4	2	3	1	2	3	5
155	0	1	2001-10-09	2002-03-23	2002-06-26	0	0	95	#NULL!	#NULL!	96.2825	1.98355	0.598811	0.774344	2.19342	0.225656	0	2.79163	0.640208	0	0.0107856	0.00465904	0.0984785	0.250527	5.31638	4	3	2	2	2	2	2	2	3	3	3	2	1	1	4	4
156	0	1	2001-10-09	2002-03-23	2002-07-01	0	1	100	#NULL!	#NULL!	58.2465	1.76527	0.567488	0.476922	0.2	0.523078	0	0	0.0562216	0	0.129132	0.0527445	0	0.0605962	1.70123	5	3	3	3	3	3	2	2	6	6	2	4	2	2	3	5
157	0	1	2001-10-10	2002-03-24	2002-07-08	1	1	106	#NULL!	#NULL!	121.435	2.08434	0.577304	1	0	0	0	0	0	0	0.015527	0.00669146	0	0	0	1	1	2	4	3	3	6	2	6	7	1	2	3	2	3	5
158	0	1	2001-10-10	2002-03-24	2002-07-10	0	0	108	#NULL!	#NULL!	80.5975	1.90632	0.604682	0.41996	0	0.58004	0	8.18091	0.564857	0.248016	0.19969	0.0790689	0	0.0449616	0	6	2	2	2	4	2	1	2	4	6	1	4	1	1	1	6
159	0	1	2001-10-10	2002-03-24	2002-07-08	1	0	106	#NULL!	#NULL!	101.519	2.00655	0.807677	0.80693	0.2998	0.19307	0	0	0.814953	0	0.0782249	0.0327094	0	0.0808356	0.483559	5	2	3	2	3	2	3	2	5	3	5	2	1	1	5	5
160	0	1	2001-10-10	2002-03-24	2002-07-17	0	0	115	#NULL!	#NULL!	111.668	2.04793	0.633609	0.358536	1.0992	0.641464	0	7.4	0.697361	0.972442	0.135055	0.0550168	0	0.167584	0	3	2	4	4	4	4	2	2	5	5	2	3	1	3	3	5
161	0	1	2001-10-10	2002-03-24	2002-06-26	0	1	94	#NULL!	#NULL!	79.4865	1.90029	0.610279	0.889055	0	0	0.110945	0	0	0	0	0	0	0.00520177	0	1	1	1	3	2	2	5	3	5	6	3	2	5	5	5	5
162	0	1	2001-10-10	2002-03-24	2002-07-19	0	1	117	#NULL!	#NULL!	99.7955	1.99911	0.496897	0.868229	0	0	0.131771	0	0	0	0	0	0.981763	0.018237	0	5	2	3	3	2	4	3	2	5	5	1	3	1	1	2	6
163	0	1	2001-10-10	2002-03-24	2002-07-24	0	1	122	#NULL!	#NULL!	92.245	1.96494	0.827449	0.881497	0	0.050715	0.0677881	0	0.77486	0.247361	0.17843	0.0713038	0	0.0400726	2.22625	1	1	1	5	1	1	4	1	4	5	1	1	4	4	4	1
164	0	1	2001-10-11	2002-03-25	2002-07-08	1	1	105	#NULL!	#NULL!	75.3725	1.87721	0.718534	0.569555	0.998702	0.430445	0	7.39261	0.0764094	0.494095	0.109063	0.0449561	0.161165	0.653363	2.4241	5	3	3	3	4	4	2	3	6	6	2	3	2	2	3	6
165	0	1	2001-10-11	2002-03-25	2002-07-08	1	1	105	#NULL!	#NULL!	85.528	1.93211	0.639806	0.992669	0	0.00733089	0	0	0.474622	0	0	0	0	0.0466925	0	5	2	3	2	3	3	3	3	4	5	3	3	2	2	5	5
166	0	1	2001-10-11	2002-03-25	2002-06-26	0	1	93	#NULL!	#NULL!	86.738	1.93821	0.484802	0.875558	0.199667	0.124442	0	10.9817	0.626119	0	0	0	0	0	0	4	2	2	2	3	3	2	2	5	5	2	3	1	1	3	5
167	0	1	2001-10-11	2002-03-25	2002-07-01	0	1	98	#NULL!	#NULL!	110.26	2.04242	0.632552	0.530439	0	0	0.469561	0	0.643485	0	0	0	0	0	0	4	3	4	4	4	4	2	2	6	6	2	3	2	1	2	5
168	0	1	2001-10-11	2002-03-25	2002-07-19	0	1	116	#NULL!	#NULL!	89.4775	1.95171	0.338808	0.602265	0.199867	0.397735	0	6.19587	0.364497	0	0.437418	0.157583	0.0120558	0.0932256	0	5	1	6	6	6	6	1	2	7	7	1	6	1	1	1	7
169	0	1	2001-10-12	2002-03-26	2002-07-15	0	1	111	#NULL!	#NULL!	247.025	2.39274	0.584599	0.873667	0.3	0.126333	0	0.5998	0.881817	0	0.0853283	0.0355611	0	0.0112859	1.79549	3	2	3	4	4	4	3	2	5	6	3	4	4	2	3	7
170	0	1	2001-10-12	2002-03-26	2002-06-26	0	0	92	#NULL!	#NULL!	90.831	1.95823	0.595236	0.987339	0	0.002	0.0106612	0	0.869062	0.495376	0	0	0.0150264	0.111948	0	4	2	2	2	2	2	3	2	3	4	3	2	3	3	5	5
171	0	1	2001-10-12	2002-03-26	2002-07-01	0	0	97	#NULL!	#NULL!	121.25	2.08368	0.586389	0.712945	0	0	0.287055	0	0.890902	0	0.00988142	0.00427038	0	0.0913933	0	2	2	1	2	2	2	4	2	4	5	2	2	3	3	3	4
172	0	1	2001-10-12	2002-03-26	2002-07-01	0	0	97	#NULL!	#NULL!	64.3555	1.80859	0.564344	0.984833	0.1	0.0151667	0	0	0.7395	0	0.045925	0.0195005	0.0109961	0.0921839	0.242561	5	3	2	2	2	3	4	2	3	3	4	2	2	3	3	4
173	0	1	2001-10-13	2002-03-27	2002-07-10	0	0	105	#NULL!	#NULL!	115.12	2.06115	0.286396	0.659316	1.39714	0.320718	0.0199667	10.5753	0.631191	0.737431	0.122493	0.0501835	0.00420712	0.189921	0	5	2	5	5	5	5	1	3	7	7	1	5	1	1	1	7
174	0	1	2001-10-14	2002-03-28	2002-07-29	1	0	123	#NULL!	#NULL!	118.285	2.07293	0.357535	0.95326	0.79837	0.0467399	0	2.79348	0.270427	0.250334	0.0914553	0.0380059	0	0.0736995	4.25567	3	3	3	3	3	4	2	3	6	6	2	3	1	1	3	6
175	0	1	2001-10-14	2002-03-28	2002-07-29	1	0	123	#NULL!	#NULL!	116.985	2.06813	0.891578	0.879842	0	0.120158	0	10.5965	0.441842	4.52249	0.151607	0.0613043	0.172096	0.234455	0	6	2	6	6	6	6	1	1	6	7	2	5	1	1	1	7
176	0	1	2001-10-14	2002-03-28	2002-07-29	1	1	123	#NULL!	#NULL!	71.275	1.85294	0.734937	0.936895	1.4992	0.0631047	0	10.4	0.360925	0	0.252133	0.0976506	0	0.110001	3.54696	6	5	6	4	7	6	1	1	5	5	1	3	1	1	1	6
177	0	1	2001-10-15	2002-03-29	2002-07-19	0	1	112	#NULL!	#NULL!	108.65	2.03603	0.59089	0.47126	0	0.52874	0	0	0.57152	0.249667	0.195293	0.0774743	0.0236352	0.173744	3.24567	4	1	1	3	2	2	3	3	5	6	2	3	2	2	5	6
178	0	1	2001-10-16	2002-03-30	2002-07-29	1	0	121	#NULL!	#NULL!	92.0815	1.96417	0.611329	0.721929	0.699035	0.278071	0	3.99734	0.798996	0	0.0698229	0.0293119	0	0.0810734	0	4	1	3	3	3	3	2	3	3	6	2	3	3	1	1	5
179	0	1	2001-10-16	2002-03-30	2002-07-29	1	0	121	#NULL!	#NULL!	68.8345	1.83781	0.286408	0.406473	0	0.593527	0	2.79348	0.267773	0	0	0	0	0	0	4	2	3	3	3	3	1	3	5	5	2	3	1	1	1	5
180	0	1	2001-10-16	2002-03-30	2002-07-10	0	0	102	#NULL!	#NULL!	91.6505	1.96213	0.720007	0.744821	4.2985	0.255179	0	6.39787	0.70239	0	0.19951	0.0790038	0	0	0	5	1	3	3	3	3	1	2	6	6	2	3	2	1	1	5
181	0	1	2001-10-16	2002-03-30	2002-07-29	1	0	121	#NULL!	#NULL!	64.451	1.80923	0.529426	0.966521	1.09707	0.0334792	0	7.18085	0.00601604	0	0	0	0	0	0	3	3	4	4	4	4	1	3	3	6	3	4	1	1	1	6
182	0	1	2001-10-16	2002-03-30	2002-07-17	0	1	109	#NULL!	#NULL!	90.352	1.95594	0.543982	0.647764	1.099	0.352236	0	0	0.84313	0	0.027452	0.0117615	0	0.0769469	1.68593	3	2	4	2	3	3	2	3	3	5	3	2	3	3	4	5
183	0	1	2001-10-16	2002-03-30	2002-07-31	0	1	123	#NULL!	#NULL!	87.573	1.94237	0.541481	0.743706	0.399967	0.256294	0	2	0.433605	2.25787	0.28363	0.10844	0.0138241	0.268941	0	5	2	5	2	5	5	2	3	5	5	3	3	1	1	3	5
184	0	1	2001-10-17	2002-03-31	2002-07-29	1	0	120	#NULL!	#NULL!	73.339	1.86533	0.543901	0.944518	0.0999667	0.0554815	0	0	0.242962	0.502681	0.00536193	0.00232244	0.556635	0.19504	1.75938	5	2	2	1	4	4	1	2	4	4	1	3	2	1	1	2
185	0	1	2001-10-17	2002-03-31	2002-07-19	0	1	110	#NULL!	#NULL!	153.375	2.18575	0.611462	0.753749	0	0.0638121	0.182439	0	0.760501	0	0.070459	0.02957	0	0.0887201	0	1	1	2	3	3	2	3	3	6	6	1	1	3	5	5	5
186	0	1	2001-10-17	2002-03-31	2002-07-19	0	0	110	#NULL!	#NULL!	126.495	2.10207	0.588365	0.742799	0.3	0.213374	0.0438273	0.199734	0	0	0.0346774	0.014805	0	0	0	5	1	2	2	3	3	2	2	5	4	2	2	3	2	3	5
187	0	1	2001-10-17	2002-03-31	2002-07-29	1	0	120	#NULL!	#NULL!	68.471	1.83551	0.559174	0.53813	0	0.457543	0.00432756	5.19308	0.996474	0	0	0	0	0	0	5	1	1	3	3	4	2	4	5	5	3	3	1	1	1	3
188	0	1	2001-10-18	2002-04-01	2002-07-17	0	0	107	#NULL!	#NULL!	135.535	2.13205	0.375989	0.757632	0	0.242368	0	0	0.888586	0.724871	0.015625	0.00673338	0	0.0728093	0.724871	4	2	3	1	4	4	2	4	4	4	3	3	1	2	2	5
189	0	1	2001-10-19	2002-04-02	2002-07-19	0	0	108	#NULL!	#NULL!	107.197	2.03018	0.702614	0.664859	0	0.0461667	0.288974	0	0.846017	0	0.0975293	0.0404161	0	0.00585176	0	2	1	2	4	2	1	3	2	4	6	1	2	4	4	4	3
190	0	1	2001-10-19	2002-04-02	2002-07-24	0	0	113	#NULL!	#NULL!	100.761	2.00329	0.592379	0.719597	7.28952	0.280403	0	0.599201	0.0524796	0	0.0521399	0.0220735	0.670888	0.224493	8.06146	5	2	2	3	3	3	1	3	6	6	3	3	1	1	1	5
191	0	1	2001-10-20	2002-04-03	2002-07-15	0	0	103	#NULL!	#NULL!	107.276	2.0305	0.44612	0.82131	1.29654	0.17869	0	11.7686	0.652232	1.23089	0.0840058	0.0350316	0.0734694	0.190293	1.02041	4	2	5	5	5	5	1	2	6	7	1	4	3	1	1	7
192	0	1	2001-10-20	2002-04-03	2002-07-24	0	0	112	#NULL!	#NULL!	137.585	2.13857	0.427331	0.930872	6.39614	0.0691278	0	0.999001	0.466696	0	0.0591293	0.024949	0.0251787	0.165956	2.68031	4	5	5	2	4	3	2	2	4	4	1	2	1	1	1	5
193	0	1	2001-10-21	2002-04-04	2002-08-05	1	0	123	#NULL!	#NULL!	73.738	1.86769	0.507141	0.687675	0.299601	0.284381	0.0279441	0.199601	0.575899	0.967411	0.144385	0.0585722	0	0.261837	0	5	1	5	5	5	5	1	3	6	6	1	4	1	1	1	5
194	0	1	2001-10-21	2002-04-04	2002-07-17	0	0	104	#NULL!	#NULL!	121.985	2.08631	0.510071	0.880151	0	0.119849	0	0	0.0430233	0.486381	0.364552	0.13499	0.10146	0.384418	0.73642	5	2	3	2	3	4	2	3	6	6	2	3	2	3	3	3
195	0	1	2001-10-22	2002-04-05	2002-08-05	1	1	122	#NULL!	#NULL!	84.543	1.92708	0.628509	0.908601	2.29611	0.0913991	0	7.59241	0.672576	2.4307	0.119025	0.0488397	0.123787	0.0846122	4.61005	4	2	2	3	4	4	2	3	5	5	2	4	1	1	2	4
196	0	1	2001-10-22	2002-04-05	2002-08-05	1	0	122	#NULL!	#NULL!	113.115	2.05352	0.638837	0.849234	0	0.150766	0	0	0.692343	1.4601	0.105196	0.0434394	0.0199287	0.130797	0	4	1	2	2	3	3	1	2	2	3	2	3	1	1	2	4
197	0	1	2001-10-22	2002-04-05	2002-07-17	0	1	103	#NULL!	#NULL!	87.0585	1.93981	0.545711	0.662079	1.79704	0.337921	0	2.99202	0.147554	2.19519	0.450475	0.16151	0.0238482	0.378123	7.57017	4	3	3	1	3	3	2	3	6	6	3	3	1	2	4	5
198	0	1	2001-10-22	2002-04-05	2002-07-31	0	1	117	#NULL!	#NULL!	76.008	1.88086	0.612042	0.699698	0.0999334	0.300302	0	0	0.789416	0	0	0	0	0	0	4	2	3	3	3	4	2	3	4	4	3	3	1	1	1	4
199	0	1	2001-10-23	2002-04-06	2002-07-15	0	1	100	#NULL!	#NULL!	68.092	1.8331	0.481221	0.620013	0.797872	0.379987	0	8.17819	0.968649	0.709779	0.0202004	0.00868548	0	0.0111506	0	5	2	3	3	4	4	2	2	7	7	1	4	2	1	3	7
200	0	1	2001-10-23	2002-04-06	2002-07-31	0	0	116	#NULL!	#NULL!	97.298	1.9881	0.499556	0.962413	0	0.0375868	0	9.77719	0.878374	0	0	0	0	0	0	5	2	4	4	4	4	2	3	5	6	2	4	2	1	1	5
201	0	1	2001-10-24	2002-04-07	2002-08-05	1	1	120	#NULL!	#NULL!	103.963	2.01688	0.682416	0.819562	0.699534	0.179938	0.000499667	3.79747	0.5282	0.247361	0.306366	0.116065	0.0212731	0.144161	0	6	2	6	6	6	6	1	2	5	6	1	2	1	1	1	5
202	0	1	2001-10-24	2002-04-07	2002-07-17	0	0	101	#NULL!	#NULL!	91.4275	1.96108	0.646078	0.85293	0	0.107496	0.0395743	0	0.680856	0.248509	0.187777	0.0747349	0.0432406	0.0608453	0	3	2	3	2	3	3	3	3	4	4	3	4	2	3	4	6
203	0	1	2001-10-25	2002-04-08	2002-07-31	0	1	114	#NULL!	#NULL!	82.2115	1.91493	0.529893	0.503782	2.29581	0.496218	0	7.58483	0.318694	1.97813	0.112108	0.046147	0.0988906	0.470307	0	5	2	5	5	5	5	1	1	6	7	1	5	1	1	1	7
204	0	1	2001-10-25	2002-04-08	2002-07-31	0	0	114	#NULL!	#NULL!	88.2215	1.94557	0.575774	0.653082	2.69657	0.346918	0	1.5984	0.260443	2.25222	0.193677	0.0768867	0.0666187	0.404742	13.5163	5	3	2	1	2	3	3	2	5	4	4	2	1	3	4	4
205	0	1	2001-10-26	2002-04-09	2002-07-19	0	1	101	#NULL!	#NULL!	125.925	2.10011	0.455492	0.305227	0	0.694773	0	0	0.0895706	0	0.54204	0.188096	0	0.0466807	0	3	1	2	3	2	2	3	3	6	7	2	2	2	2	2	5
206	0	1	2001-10-27	2002-04-10	2002-08-14	0	1	126	#NULL!	#NULL!	108.125	2.03393	0.710618	0.827749	0	0.13918	0.0330703	2.79441	0.393521	1.24057	0.031598	0.0135105	0.316923	0.216717	2.91834	4	1	2	3	2	3	3	2	6	6	1	2	2	1	4	5
207	0	1	2001-10-28	2002-04-11	2002-08-05	1	1	116	#NULL!	#NULL!	96.564	1.98482	0.378712	0.765303	2.19561	0.234697	0	7.18563	0.631359	0.484496	0.193621	0.0768665	0	0.17502	0.246386	5	2	5	5	5	5	1	2	6	7	2	5	1	1	1	7
208	0	1	2001-11-02	2002-04-16	2002-07-31	0	0	106	#NULL!	#NULL!	81.883	1.91319	0.658845	0.622085	1.59893	0.377915	0	8.59427	0.532671	7.63507	0.159902	0.0644211	0.0151669	0.261873	0	5	1	6	6	6	6	1	2	7	7	1	5	1	1	1	6
209	0	1	2001-11-03	2002-04-17	2002-08-14	0	0	119	#NULL!	#NULL!	85.148	1.93017	0.394712	0.992333	0	0.00766667	0	0	0.10256	0	0	0	0.0951069	0.0396954	0	2	1	1	3	2	3	3	2	4	4	2	1	5	5	5	3
210	0	1	2001-11-03	2002-04-17	2002-07-31	0	1	105	#NULL!	#NULL!	106.914	2.02903	0.552867	0.846935	0	0.153065	0	0	0.991869	0	0	0	0	0	0	2	1	2	3	2	2	3	3	4	5	2	1	4	4	4	3
211	0	1	2001-11-03	2002-04-17	2002-08-14	0	0	119	#NULL!	#NULL!	179.22	2.25339	0.401493	0.481408	0.698835	0.518592	0	8.3944	0.35759	0	0.222676	0.0873112	0.0538576	0.189863	2.43191	4	1	1	1	1	2	3	2	3	3	4	1	1	2	3	3
212	0	1	2001-11-06	2002-04-20	2002-08-05	1	0	107	#NULL!	#NULL!	109.05	2.03763	0.385736	0.901677	0	0.0244592	0.0738635	0	0.824015	0.733377	0.0369539	0.0157594	0.00863755	0.116835	0.488918	6	1	3	1	3	3	1	2	4	4	2	3	1	1	1	3
213	0	1	2001-11-06	2002-04-20	2002-08-05	1	1	107	#NULL!	#NULL!	106.488	2.0273	0.659464	0.796891	1.89581	0.203109	0	3.79115	0.840781	0.506415	0.0855506	0.0356501	0.00347222	0.0587223	0.496032	4	1	2	2	3	3	1	3	4	5	1	2	2	1	2	5
214	0	1	2001-11-06	2002-04-20	2002-08-05	1	0	107	#NULL!	#NULL!	105.016	2.02126	0.569035	0.699434	0	0.300566	0	0	0.275491	0	0.300555	0.114129	0	0.419522	1.45601	3	3	3	1	3	3	2	2	4	4	1	3	1	1	2	4
215	0	1	2001-11-06	2002-04-20	2002-08-14	0	0	116	#NULL!	#NULL!	219.165	2.34077	0.49848	0.526511	0.299103	0.473489	0	0.4	0.695014	0.240385	0	0	0.193109	0.0466346	1.44231	1	1	1	3	1	1	3	2	3	3	2	1	2	1	4	2
216	0	1	2001-11-07	2002-04-21	2002-08-22	0	1	123	#NULL!	#NULL!	76.2175	1.88205	0.724877	0.470513	5.39581	0.529487	0	0.199402	0.181418	2.86122	0.162502	0.0653936	0.160218	0.495862	6.82498	6	1	3	3	4	4	1	2	5	5	2	2	1	1	1	6
217	0	1	2001-11-07	2002-04-21	2002-08-14	0	0	115	#NULL!	#NULL!	111.375	2.04679	0.488937	0.875003	0.599933	0.124997	0	5.19654	0.583914	0	0.0691275	0.0290295	0	0.0880872	0.251678	5	1	4	4	4	4	2	2	6	6	1	3	2	1	3	6
218	0	1	2001-11-07	2002-04-21	2002-08-14	0	1	115	#NULL!	#NULL!	136.515	2.13518	0.624216	0.522521	0.399069	0.477479	0	7.77926	0.199006	3.34483	0.350229	0.130407	0.0325309	0.414944	0.955891	6	1	4	4	4	5	2	1	6	7	1	4	1	1	1	7
219	0	1	2001-11-07	2002-04-21	2002-08-14	0	1	115	#NULL!	#NULL!	91.394	1.96092	0.498725	0.920733	0.299103	0.0792673	0	5.98603	0.818923	0	0.113409	0.0466547	0	0.0634586	0.500334	3	1	3	5	3	3	2	2	7	7	1	2	4	1	1	6
220	0	1	2001-11-09	2002-04-23	2002-08-22	0	0	121	#NULL!	#NULL!	149.375	2.17428	0.63645	0.521941	0	0	0.478059	0	#NULL!	#NULL!	#NULL!	#NULL!	#NULL!	#NULL!	#NULL!	1	1	1	4	1	1	6	2	6	6	1	1	6	6	6	3
221	0	1	2001-11-10	2002-04-24	2002-07-31	0	1	98	#NULL!	#NULL!	99.608	1.99829	0.580706	0.896035	0	0.0471509	0.0568144	0	0.0812038	0	0.132788	0.0541488	0.622119	0.128624	0	3	1	2	3	2	2	2	2	4	5	2	2	2	2	3	3
222	0	1	2001-11-12	2002-04-26	2002-08-22	0	0	118	#NULL!	#NULL!	102.748	2.01177	0.672986	0.30954	0	0.69046	0	0.4	0.557867	2.70714	0.0850922	0.0354667	0.10204	0.255002	0	6	1	4	4	4	6	1	2	6	6	2	4	1	1	1	6
223	0	1	2001-11-14	2002-04-28	2002-09-05	0	0	130	#NULL!	#NULL!	102.047	2.0088	0.632735	0.957667	0	0.0423333	0	12.8	0.908224	0	0.000478927	0.000207946	0	0.0168961	0	6	1	3	5	5	5	1	3	7	7	1	3	3	1	1	7
224	0	1	2001-11-14	2002-04-28	2002-08-22	0	0	116	#NULL!	#NULL!	144.515	2.15991	0.65298	0.99551	0	0.00448952	0	0	0.523929	0.253036	0.0484929	0.0205655	0.339031	0.0885467	2.68259	1	1	1	5	1	2	3	2	5	5	1	1	4	4	5	5
225	0	1	2001-11-18	2002-05-02	2002-09-03	1	1	124	#NULL!	#NULL!	96.886	1.98626	0.474425	0.508439	0	0.491561	0	10.1729	0.338828	5.87297	0.245281	0.0952674	0.0374021	0.33155	#NULL!	2	2	3	3	3	2	3	3	4	4	2	2	3	3	3	4
226	0	1	2001-11-18	2002-05-02	2002-08-22	0	1	112	#NULL!	#NULL!	80.465	1.90561	0.821296	0.361513	6.4984	0.638487	0	5.19654	0.592559	0	0	0	0	0.00933956	0	5	1	4	4	4	4	2	1	5	6	1	3	1	1	1	6
227	0	1	2001-11-19	2002-05-03	2002-09-05	0	0	125	#NULL!	#NULL!	97.1535	1.98746	0.514019	0.252248	0.2997	0.745088	0	4.1958	0.0740226	7.08151	0.277939	0.10651	0.00601822	0.642021	0	4	1	4	4	4	4	1	2	5	4	3	3	1	1	4	7
228	0	1	2001-11-20	2002-05-04	2002-09-03	1	0	122	#NULL!	#NULL!	93.0845	1.96888	0.559413	0.959218	0	0.0407823	0	0	0.987958	0	0	0	0	0	#NULL!	3	2	2	2	3	3	3	4	4	4	3	3	3	2	4	4
229	0	1	2001-11-20	2002-05-04	2002-08-29	0	0	117	#NULL!	#NULL!	97.055	1.98702	0.519769	0.918652	7.58696	0.0813478	0	6.79095	0.420635	3.42576	0.367729	0.136	0	0.211636	0	4	2	3	3	4	4	2	3	6	6	3	4	1	3	4	7
230	0	1	2001-11-20	2002-05-04	2002-08-29	0	0	117	#NULL!	#NULL!	121.287	2.08381	0.610495	0.826558	0	0.173442	0	1.198	0.820195	0	0.0314961	0.0134676	0	0.0303478	0	5	1	3	3	4	4	3	2	6	5	2	3	3	3	3	6
231	0	1	2001-11-21	2002-05-05	2002-09-03	1	1	121	#NULL!	#NULL!	80.853	1.9077	0.4584	0.64735	0.422238	0.35265	0	5.59254	0.679884	0.249667	0.20684	0.0816499	0	0.113275	#NULL!	3	2	2	2	3	3	2	2	4	4	3	2	1	3	2	6
232	0	1	2001-11-22	2002-05-06	2002-09-03	1	1	120	#NULL!	#NULL!	86.3215	1.93612	0.460138	0.836977	1.99428	0.163023	0	9.37188	0.738669	0	0.152957	0.0618132	0.0515181	0.0568555	#NULL!	4	2	4	4	4	4	2	3	7	7	2	5	4	1	1	7
233	0	0	2001-11-23	2002-05-07	2002-09-05	0	1	121	#NULL!	#NULL!	53.342	1.72707	0.383712	0.881483	0	0.118517	0	0	0.265947	0.478011	0.33699	0.126128	0.327718	0.0275438	0	3	2	2	3	2	2	3	3	3	5	2	1	4	4	6	4
234	0	0	2001-11-23	2002-05-07	2002-08-29	0	1	114	#NULL!	#NULL!	88.1595	1.94527	0.666401	0.861203	0	0.138797	0	0.798403	0.647693	0.719964	0.185304	0.0738297	0.0299159	0.137087	0	3	1	2	5	4	3	3	3	6	7	3	4	5	5	5	6
235	0	0	2001-11-24	2002-05-08	2002-09-05	0	0	120	#NULL!	#NULL!	92.01	1.96384	0.535859	0.573836	0.399334	0.426164	0	0.199933	0.749228	0.253378	0.038961	0.0165993	0.0241883	0.184552	0.487013	2	1	2	2	1	2	2	2	3	4	4	2	1	3	4	4
236	0	0	2001-11-24	2002-05-08	2002-09-09	0	0	124	#NULL!	#NULL!	66.85	1.8251	0.456561	0.952744	0.798537	0.0472559	0	0	0.762306	0	0	0	0.114637	0.123057	1.94301	4	2	3	3	3	3	1	2	4	4	3	3	2	2	4	6
237	0	0	2001-11-24	2002-05-08	2002-08-22	0	0	106	#NULL!	#NULL!	130.605	2.11596	0.582042	0.866312	0	0	0.133688	0	0.980602	0	0	0	0	0.019398	0	1	1	1	4	3	2	3	1	6	6	1	1	5	1	5	6
238	0	0	2001-11-24	2002-05-08	2002-08-22	0	1	106	#NULL!	#NULL!	102.392	2.01027	0.553765	0.673672	0.599334	0.326328	0	5.59254	0.171724	0.233645	0.178087	0.0711774	0.323121	0.327068	0.716128	5	1	3	3	3	3	1	2	4	5	2	3	1	1	3	6
239	0	0	2001-11-25	2002-05-09	2002-08-29	0	0	112	#NULL!	#NULL!	56.6175	1.75295	0.566806	0.861046	0.399867	0.138954	0	13.9953	0.742823	0	0	0	0	0	0	5	1	3	3	3	3	3	3	4	5	4	6	5	2	5	6
240	0	0	2001-11-26	2002-05-10	2002-09-05	0	0	118	#NULL!	#NULL!	88.8445	1.94863	0.544364	0.981874	0	0.0181257	0	0	0.911145	1.22617	0	0	0	0.0558252	0	3	1	3	5	4	4	2	2	7	7	1	3	3	1	2	7
241	0	0	2001-11-26	2002-05-10	2002-08-29	0	0	111	#NULL!	#NULL!	86.5635	1.93733	0.438886	0.536504	0.598603	0.463496	0	0	0.692419	2.52725	0.0545953	0.0230858	0.0185	0.234485	5.19431	4	3	3	1	3	3	3	2	6	3	2	2	2	2	2	5
242	0	0	2001-11-26	2002-05-10	2002-09-09	0	0	122	#NULL!	#NULL!	133.59	2.12577	0.54785	0.886024	0.299302	0.113976	0	7.59747	0.892214	0	0	0	0	0.017588	0	4	2	4	4	4	4	2	2	6	6	2	3	2	1	4	6
243	0	0	2001-11-27	2002-05-11	2002-09-05	0	1	117	#NULL!	#NULL!	86.946	1.93925	#NULL!	0.441269	2.49531	0.558731	0	6.99534	0.393521	0.241779	0.349102	0.130045	0	0.186337	1.44557	4	2	3	3	3	3	1	3	5	5	2	4	3	1	4	6
244	0	0	2001-11-28	2002-05-12	2002-08-22	0	1	102	#NULL!	#NULL!	85.4685	1.93181	0.455411	0.998169	0	0.00183089	0	0	0.753081	0.474984	0.221293	0.0868197	0	0.0175672	0	3	1	1	3	3	3	2	2	5	5	1	2	3	1	3	5
245	0	0	2001-11-29	2002-05-13	2002-09-09	0	0	119	#NULL!	#NULL!	72.59	1.86088	0.314955	0.902333	0	0.0976667	0	0	0.757458	2.22039	0	0	0.234112	0.00843061	0	2	1	2	2	1	1	3	2	3	4	2	1	3	3	5	5
246	0	0	2001-11-29	2002-05-13	2002-09-09	0	0	119	#NULL!	#NULL!	70.8975	1.85063	0.523035	0.486074	1.0982	0.513926	0	0.399467	0.375182	0.415467	0.389374	0.142819	0	0.208036	0.22242	4	2	3	2	3	3	2	2	5	4	3	2	1	1	4	6
247	0	0	2001-11-30	2002-05-14	2002-09-03	1	0	112	#NULL!	#NULL!	88.356	1.94624	0.617998	0.963062	0.698835	0.0369384	0	0	0.69873	0.736454	0.124815	0.051081	0.0210526	0.155403	#NULL!	4	2	3	2	3	3	2	2	5	5	2	2	1	1	3	5
248	0	0	2001-11-30	2002-05-14	2002-09-09	0	1	118	#NULL!	#NULL!	87.747	1.94323	0.637667	0.994504	0.399734	0.00549634	0	7.59494	0.852723	1.98496	0.0274431	0.0117578	0.0409973	0.0488621	2.25904	3	3	2	2	3	3	3	2	3	3	2	3	3	3	3	3
249	0	0	2001-11-30	2002-05-14	2002-09-03	1	0	112	#NULL!	#NULL!	86.436	1.93669	0.55809	0.525177	0.699833	0.474823	0	8.59713	0.525915	2.92149	0.110595	0.0455556	0.00551948	0.312727	#NULL!	4	2	3	3	3	3	2	3	4	6	2	2	2	3	4	5
250	0	0	2001-12-03	2002-05-17	2002-09-09	0	1	115	#NULL!	#NULL!	111.102	2.04572	0.65391	0.488468	0	0.509536	0.00199534	0	0.953006	0	0.00897436	0.00388013	0	0.0380192	0	4	1	3	3	3	3	2	3	6	6	2	4	2	2	4	6
251	0	0	2001-12-05	2002-05-19	2002-09-09	0	1	113	#NULL!	#NULL!	70.338	1.84719	0.594669	0.904321	0	0.0956786	0	0	0.617862	2.42611	0.101028	0.0417983	0.0683527	0.212757	1.21832	4	3	5	2	5	4	1	2	4	4	2	2	1	1	1	4
252	0	0	2001-12-06	2002-05-20	2002-09-11	0	1	114	#NULL!	#NULL!	97.325	1.98822	0.569339	1	0	0	0	0	0.568901	0.240385	0.00849359	0.00367314	0	0.129327	0	3	2	2	2	2	2	2	2	3	3	3	1	1	3	4	4
253	0	0	2001-12-09	2002-05-23	2002-09-23	1	0	123	#NULL!	#NULL!	78.3865	1.89424	0.691176	0.830833	0	0.169167	0	0	0.326738	1.47507	0.0792498	0.033122	0.0551379	0.506589	0	2	1	1	2	1	2	3	4	4	4	2	1	4	4	4	4
254	0	0	2001-12-10	2002-05-24	2002-09-19	0	0	118	#NULL!	#NULL!	87.6295	1.94265	0.645432	0.759716	0.0998668	0.240284	0	9.97672	0.897425	0	0.000169377	7.35531e-05	0	0.0330512	0	3	1	4	4	4	4	1	2	5	6	2	3	3	1	1	4
255	0	0	2001-12-10	2002-05-24	2002-09-05	0	1	104	#NULL!	#NULL!	71.654	1.85524	0.300821	0.956876	0	0.0431235	0	0	0.2124	1.20305	0.488295	0.172689	0.125112	0.143127	0.238854	5	2	3	3	3	3	2	4	4	6	2	3	1	3	4	5
256	0	0	2001-12-11	2002-05-25	2002-09-19	0	1	117	#NULL!	#NULL!	87.358	1.9413	0.512364	0.975914	0	0.0240864	0	0	0.0154421	0	0.678965	0.225042	0	0.0481738	0	1	2	4	2	4	2	2	1	3	3	1	2	3	3	3	5
257	0	0	2001-12-11	2002-05-25	2002-09-19	0	1	117	#NULL!	#NULL!	75.872	1.88008	0.471158	0.868132	0	0.131868	0	0	0.737734	0	0.262266	0.101151	0	0	0	4	1	3	3	3	3	3	3	3	6	3	3	4	2	3	5
258	0	0	2001-12-12	2002-05-26	2002-09-19	0	0	116	#NULL!	#NULL!	113.36	2.05446	0.586091	0.854667	0.4	0.145333	0	11.6	0.500312	0	0.241871	0.0940765	0	0	0	4	2	2	3	5	5	2	2	6	6	2	3	1	2	3	4
259	0	0	2001-12-12	2002-05-26	2002-09-05	0	0	102	#NULL!	#NULL!	132.345	2.12171	0.35227	0.482012	0.799467	0.517988	0	0.199867	0.0421632	0.70164	0.30101	0.114281	0.3006	0.338924	2.48344	6	1	4	2	3	3	1	2	3	3	2	2	1	1	3	7
260	0	0	2001-12-13	2002-05-27	2002-09-23	1	0	119	#NULL!	#NULL!	66.0475	1.81986	0.721377	0.721445	2.997	0.278555	0	0	0.78094	0.237342	0.0237342	0.0101872	0.0803797	0.106962	3.32278	2	3	1	3	3	3	2	2	3	4	3	2	3	3	5	4
261	0	0	2001-12-13	2002-05-27	2002-09-11	0	0	107	#NULL!	#NULL!	106.044	2.02549	0.487043	0.933344	0	0.0666556	0	0	0.203655	0	0	0	0.000163185	0.031658	0	5	1	3	2	3	3	1	2	6	5	3	2	1	1	3	4
262	0	0	2001-12-13	2002-05-27	2002-09-19	0	1	115	#NULL!	#NULL!	101.728	2.00744	0.512061	0.886485	0.599201	0.113515	0	0	0.782623	0	0.123224	0.0504662	0.0305233	0.058624	0.484496	4	2	3	3	3	3	1	3	3	4	2	4	4	3	4	6
263	0	0	2001-12-14	2002-05-28	2002-09-26	0	0	121	#NULL!	#NULL!	68.357	1.83478	0.55901	0.801066	1.4995	0.198934	0	11.7961	0.49557	6.41511	0.116728	0.0479474	0.115042	0.269108	0	4	1	5	5	5	5	1	2	5	5	1	3	3	1	1	6
264	0	0	2001-12-15	2002-05-29	2002-09-23	1	1	117	#NULL!	#NULL!	74.6895	1.87326	0.618688	0.811252	0.2998	0.188748	0	7.99467	0.952707	0	0	0	0	0.0305735	0	4	1	3	3	3	3	2	3	6	6	2	4	2	2	3	6
265	0	0	2001-12-16	2002-05-30	2002-09-11	0	0	104	#NULL!	#NULL!	109.442	2.03919	0.512708	0.962895	0.599002	0.0371048	0	0	0.978958	0	0	0	0	0.00780742	0	2	4	1	1	1	1	4	2	2	2	5	1	6	6	6	2
266	0	0	2001-12-17	2002-05-31	2002-09-23	1	0	115	#NULL!	#NULL!	73.3285	1.86527	0.566148	0.838054	0.0999667	0.161946	0	0	0.433962	1.48053	0.062132	0.0261785	0.0325932	0.467734	0.973086	3	1	2	3	3	3	3	2	4	4	3	2	3	3	5	4
267	0	0	2001-12-18	2002-06-01	2002-09-11	0	0	102	#NULL!	#NULL!	67.702	1.8306	0.551234	0.987191	1.2978	0.0128091	0	13.3777	0.670812	0	0	0	0.0675069	0.0376709	0	3	1	3	4	4	3	1	2	6	6	1	3	3	1	1	7
268	0	0	2001-12-22	2002-06-05	2002-09-19	0	0	106	#NULL!	#NULL!	94.257	1.97431	0.584214	0.568315	0	0.00499002	0.426695	0	0.843182	0	0.0400974	0.017074	0.00340909	0.113312	0	3	1	1	3	3	2	3	2	5	5	2	2	4	2	4	5
269	0	1	2002-10-09	2003-03-23	2003-07-07	0	0	106	#NULL!	#NULL!	95.6415	1.98065	0.437504	0.83692	0.399987	0.16308	0	8.9997	0.819508	0	0	0	0	0	0	5	2	4	4	4	4	1	1	5	5	1	3	3	1	3	5
270	0	1	2002-10-09	2003-03-23	2003-07-07	0	1	106	#NULL!	#NULL!	84.752	1.92815	0.326209	0.498817	1.3	0.479317	0.0218667	0	0	0	0	0	0	0.010662	0	4	2	3	2	3	3	2	2	4	4	2	3	1	1	3	3
271	0	1	2002-10-10	2003-03-24	2003-07-09	0	0	107	#NULL!	#NULL!	102.285	2.00981	0.463326	0.587017	2.6	0.412983	0	9.8	0.235601	3.42998	0.257555	0.0995269	0.0550855	0.413706	3.38705	5	3	5	1	2	4	1	2	4	3	4	3	1	1	6	4
272	0	1	2002-10-10	2003-03-24	2003-07-14	0	0	112	#NULL!	#NULL!	76.0665	1.88119	0.715611	0.413867	2	0.586133	0	0.4	0.51806	2.71287	0.161453	0.0650018	0.0176257	0.254258	2.45676	3	1	3	3	3	3	4	3	5	4	3	3	1	1	4	4
273	0	1	2002-10-10	2003-03-24	2003-07-16	0	1	114	#NULL!	#NULL!	103.702	2.01579	0.608365	0.7016	0	0.00118333	0.297217	2.8	0.667819	0.255973	0.268723	0.103367	0	0.0634582	0	1	1	1	5	4	2	5	3	5	5	1	1	5	6	1	2
274	0	1	2002-10-11	2003-03-25	2003-07-09	0	0	106	#NULL!	#NULL!	76.0745	1.88124	0.745684	0.957617	0	0.0423833	0	8.6	0.733033	0.499334	0.10061	0.0416336	0	0.153669	0.731945	3	2	3	3	3	3	2	1	3	4	2	2	3	2	4	4
275	0	1	2002-10-11	2003-03-25	2003-07-14	0	1	111	#NULL!	#NULL!	61.244	1.78706	0.597667	0.771333	0.1	0.228667	0	4.2	0.469399	0	0	0	0	0.024014	0	4	2	4	3	4	3	3	3	5	6	2	3	3	1	3	6
276	0	1	2002-10-11	2003-03-25	2003-07-18	0	1	115	#NULL!	#NULL!	106.922	2.02907	0.531433	0.70322	0	0.284147	0.0126329	0	0.123283	0.468165	0	0	0.0346442	0.0802122	0.468165	2	1	2	4	3	3	3	3	4	5	1	3	5	5	3	4
277	0	1	2002-10-11	2003-03-25	2003-07-16	0	0	113	#NULL!	#NULL!	100.818	2.00354	0.372985	0.258667	0.1	0.741333	0	8.2	0.650246	0.732904	0.168127	0.06749	0	0.114314	0.731945	5	3	5	3	3	3	1	2	5	6	1	3	3	1	4	5
278	0	1	2002-10-12	2003-03-26	2003-06-26	1	0	92	#NULL!	#NULL!	109.327	2.03873	0.576226	1	0	0	0	0	0	0.243033	0.178548	0.0713474	0.501335	0.0572876	0	3	1	3	3	3	2	3	3	6	6	2	2	4	1	1	5
279	0	1	2002-10-12	2003-03-26	2003-06-26	1	0	92	#NULL!	#NULL!	174.4	2.24155	0.670629	0.9967	0	0.00329989	0	0	0.800679	0.249169	0.0196415	0.00844751	0	0.166114	1.74419	5	1	3	2	3	3	3	3	4	3	4	3	1	1	5	5
280	0	1	2002-10-12	2003-03-26	2003-07-16	0	1	112	#NULL!	#NULL!	67.347	1.82832	0.332571	0.934452	0.399987	0.0655481	0	0.59998	0.41539	2.40385	0.0802776	0.0335354	0.081891	0.144057	0	3	1	3	3	3	3	4	3	4	5	2	3	1	1	4	5
281	0	1	2002-10-13	2003-03-27	2003-06-26	1	1	91	#NULL!	#NULL!	160.485	2.20543	0.457829	0.6526	0	0.3474	0	7.8	0.852091	0.243506	0.0320481	0.0136999	0.0542208	0.0616405	0	5	4	4	2	4	4	1	3	5	4	3	3	1	1	3	5
282	0	1	2002-10-13	2003-03-27	2003-07-09	0	1	104	#NULL!	#NULL!	63.7015	1.80415	0.537491	0.6131	0.2	0.3869	0	1.2	1	0	0	0	0	0	0	4	1	4	4	4	4	2	2	5	5	2	3	3	1	3	5
283	0	1	2002-10-19	2003-04-02	2003-07-09	0	1	98	#NULL!	#NULL!	62.938	1.79891	0.522143	0.372013	0	0.627987	0	0	0.805745	0	0	0	0.0157791	0.0233399	0	4	1	3	3	4	3	2	2	5	6	2	3	3	1	2	5
284	0	1	2002-10-13	2003-03-27	2003-07-16	0	0	111	#NULL!	#NULL!	88.2965	1.94594	0.3466	0.730709	0.0999967	0.269291	0	3.39989	0.707537	0	0.0144628	0.00623613	0	0.0183683	0	4	2	4	3	4	4	2	2	4	5	2	4	1	1	3	5
285	0	1	2002-10-14	2003-03-28	2003-07-09	0	0	103	#NULL!	#NULL!	71.906	1.85677	0.520707	0.994133	0	0.00586667	0	0	0.261172	0	0.104587	0.0432	0.494629	0.108056	0	3	1	3	4	4	3	2	1	5	6	2	3	4	1	1	5
286	0	1	2002-10-14	2003-03-28	2003-07-28	0	0	122	#NULL!	#NULL!	88.6985	1.94792	0.615262	0.875133	0	0.110867	0.014	5.4	0.379745	0.736257	0.306947	0.116258	0.0385026	0.0963466	0.245419	4	3	4	5	5	5	2	3	5	5	3	4	2	2	4	4
287	0	1	2002-10-14	2003-03-28	2003-07-14	0	1	108	#NULL!	#NULL!	79.3035	1.89929	0.31157	0.870483	0.2	0.129517	0	0	0.305147	0.663717	0.0626844	0.0264043	0	0.159897	0.663717	3	1	1	4	2	3	2	3	6	6	2	3	3	3	4	5
288	0	1	2002-10-14	2003-03-28	2003-07-16	0	1	110	#NULL!	#NULL!	78.921	1.89719	0.356714	0.411086	0.199993	0.588914	0	3.99987	0.47344	1.96015	0.185212	0.0737961	0.0888798	0.252469	2.95023	3	1	3	4	4	4	2	2	6	6	2	4	2	1	2	6
289	0	1	2002-10-15	2003-03-29	2003-07-16	0	0	109	#NULL!	#NULL!	75.1745	1.87607	0.501511	0.582217	0.4	0.417783	0	14.9995	0.551439	1.2334	0.178248	0.0712369	0.00847964	0.257179	1.69751	4	1	4	3	4	4	2	3	6	6	5	2	1	1	6	6
290	0	1	2002-10-15	2003-03-29	2003-07-23	0	1	116	#NULL!	#NULL!	56.7285	1.7538	0.756663	0.856368	0	0.143632	0	7.79974	0.839102	0	0	0	0	0.00899059	0	3	4	5	5	5	5	2	2	6	6	1	3	3	1	3	6
291	0	1	2002-10-15	2003-03-29	2003-07-16	0	0	109	#NULL!	#NULL!	77.1825	1.88752	0.567441	0.874435	0	0.125565	0	5.9998	0.596304	0	0.0684745	0.0287642	0	0.0969771	0.247198	4	1	3	6	6	6	2	3	7	7	2	4	6	1	1	7
292	0	1	2002-10-16	2003-03-30	2003-07-18	0	0	110	#NULL!	#NULL!	49.171	1.69171	0.653027	0.762735	0.29999	0.230398	0.00686667	6.39979	0.895808	0	0.045512	0.019329	0	0.0233881	0	5	3	5	6	6	6	1	2	5	5	1	7	5	1	1	6
293	0	1	2002-10-16	2003-03-30	2003-07-23	0	0	115	#NULL!	#NULL!	96.0155	1.98234	0.537017	0.9116	0	0.0884	0	0	0.444948	0	0.389741	0.142934	0.0933617	0.0719495	0	4	2	3	3	3	4	1	3	6	6	2	3	3	3	3	4
294	0	1	2002-10-16	2003-03-30	2003-07-28	0	0	120	#NULL!	#NULL!	95.995	1.98225	0.513939	0.842083	0	0.157917	0	0	0.44657	1.2217	0.146641	0.0594274	0.0603719	0.286034	0.493746	3	2	3	4	4	3	3	3	4	6	1	2	3	4	4	4
295	0	1	2002-10-17	2003-03-31	2003-07-31	1	1	122	#NULL!	#NULL!	71.559	1.85466	0.719246	0.905217	3.3	0.0947833	0	0.6	0.704532	0	0.0876083	0.0364725	0.0517988	0.110061	6.7455	3	3	3	2	4	4	2	2	4	3	1	2	4	4	4	5
296	0	1	2002-10-17	2003-03-31	2003-07-31	1	1	122	#NULL!	#NULL!	75.6845	1.87901	0.4843	0.86365	0.9	0.13635	0	4.4	0.600682	0	0.170424	0.0683434	0.109805	0.119088	1.51108	3	2	3	3	3	3	2	2	4	6	2	3	3	1	3	4
297	0	1	2002-10-17	2003-03-31	2003-07-09	0	0	100	#NULL!	#NULL!	71.951	1.85704	0.639259	0.789283	0	0.210717	0	2.6	0.565474	0	0.261039	0.100728	0	0.127101	0	2	1	4	6	4	4	2	1	6	6	1	2	5	1	1	5
298	0	1	2002-10-17	2003-03-31	2003-07-07	0	1	98	#NULL!	#NULL!	57.29	1.75808	0.414135	0.583147	1.99993	0.416853	0	6.99977	0.380763	1.79458	0.077178	0.0322875	0.0511304	0.356051	0.643225	5	3	3	3	4	4	1	1	5	5	1	4	4	1	2	5
299	0	1	2002-10-18	2003-04-01	2003-07-31	1	0	121	#NULL!	#NULL!	61.6905	1.79022	0.715355	0.924483	0	0.05135	0.0241667	0	0.990963	0	0	0	0	0	0	2	1	2	6	3	2	4	2	5	6	3	2	4	3	4	3
300	0	1	2002-10-18	2003-04-01	2003-07-28	0	1	118	#NULL!	#NULL!	76.661	1.88457	0.502868	0.80624	0.59998	0.19376	0	0	0.358229	0	0.095621	0.0396603	0.126459	0.0784695	0.243191	4	3	4	4	4	4	2	3	5	6	2	5	2	1	2	5
301	0	1	2002-10-19	2003-04-02	2003-07-28	0	0	117	#NULL!	#NULL!	75.962	1.8806	0.538289	0.679467	0.9	0.320533	0	0	0.78542	0	0.109106	0.044973	0	0.101899	0	3	2	4	3	3	3	3	4	4	4	2	4	4	4	6	4
302	0	1	2002-10-19	2003-04-02	2003-07-28	0	0	117	#NULL!	#NULL!	80.884	1.90786	0.609305	0.398553	0.799973	0.601447	0	5.79981	0.61389	0	0.297188	0.113003	0	0.0889222	0	4	2	5	5	5	6	1	3	6	6	2	4	1	1	3	6
303	0	1	2002-10-17	2003-03-31	2003-07-18	0	0	109	#NULL!	#NULL!	89.8635	1.95358	0.627816	0.571817	4.5	0.42105	0	6.4	0.166017	0	0.417828	0.151624	0.0108303	0.156642	0	4	1	2	3	4	4	2	3	4	4	2	4	4	1	1	4
304	0	1	2002-10-19	2003-04-02	2003-07-07	0	0	96	#NULL!	#NULL!	73.6665	1.86727	0.537756	0.7936	0	0.2064	0	5.8	0.934894	0	0.00498392	0.00215911	0	0.0569846	0	4	1	4	4	4	3	1	1	6	7	1	4	5	1	1	7
305	0	1	2002-10-20	2003-04-03	2003-07-31	1	1	119	#NULL!	#NULL!	52.932	1.72372	0.51111	0.944017	0.1	0.0559826	0	3.79987	0.492502	0	0.359416	0.133352	0	0.144186	0.243506	4	2	4	2	3	4	2	3	6	6	2	4	1	1	5	5
306	0	1	2002-10-21	2003-04-04	2003-07-31	1	0	118	#NULL!	#NULL!	121.7	2.08529	0.588037	0.841005	0	0.158995	0	0	1	0	0	0	0	0	0	4	2	4	4	4	3	3	2	5	5	2	3	3	1	3	4
307	0	1	2002-10-21	2003-04-04	2003-07-28	0	0	115	#NULL!	#NULL!	86.4315	1.93667	0.744779	0.9913	0	0.0087	0	0.4	0.868449	0.483559	0.011283	0.00487273	0	0.112988	2.17602	3	2	4	3	4	4	3	2	4	5	3	3	1	1	3	4
308	0	1	2002-10-21	2003-04-04	2003-07-18	0	1	105	#NULL!	#NULL!	82.4345	1.91611	0.571786	0.20566	0	0.678427	0	0	0.694242	0	0.00242277	0.00105092	0	0.242277	4.08843	6	1	2	3	3	3	2	2	4	4	2	2	1	1	4	6
309	0	1	2002-10-21	2003-04-04	2003-07-31	1	0	118	#NULL!	#NULL!	67.1925	1.82732	0.148061	0.819417	0	0.180583	0	4.6	0.657696	5.19782	0.0702414	0.0294817	0.0641194	0.200461	0.742108	4	2	4	4	4	4	2	2	4	5	2	4	4	1	3	5
310	0	1	2002-10-22	2003-04-05	2003-07-18	0	0	104	#NULL!	#NULL!	95.0025	1.97774	0.446233	0.4903	0	0.00283324	0.506866	0	0.238462	0	0	0	0	0.00476923	0	1	1	1	4	1	1	6	1	6	6	1	1	6	6	2	1
311	0	1	2002-10-22	2003-04-05	2003-07-18	0	1	104	#NULL!	#NULL!	71.251	1.85279	0.543379	0.489017	1	0.510983	0	5.6	0.0232451	0	0.12423	0.0508553	0	0.0959052	1.61638	4	4	4	2	3	4	1	1	5	5	3	4	1	1	5	7
312	0	1	2002-10-23	2003-04-06	2003-07-31	1	1	116	#NULL!	#NULL!	63.9985	1.80617	0.703366	0.94075	0	0	0.05925	0	0.880375	0	0	0	0	0	0	3	1	3	6	6	5	2	2	6	6	1	2	6	1	2	4
313	0	1	2002-10-23	2003-04-06	2003-07-18	0	0	103	#NULL!	#NULL!	86.424	1.93663	0.601082	0.816305	0.699977	0.183695	0	6	0.84418	0	0.0428661	0.0182285	0	0.112954	0	4	2	4	4	4	4	1	1	4	5	4	4	1	1	4	7
314	0	1	2002-10-23	2003-04-06	2003-08-04	0	0	120	#NULL!	#NULL!	93.614	1.97134	#NULL!	0.597803	0.59999	0.402197	0	6.19979	0.0738212	6.92369	0.190506	0.0757315	0.0748299	0.654991	3.25787	4	2	5	5	5	4	1	2	6	6	2	4	1	1	1	6
315	0	1	2002-10-24	2003-04-07	2003-08-04	0	1	119	#NULL!	#NULL!	55.2	1.74194	0.630704	0.7383	0.2	0.2617	0	5	0.607023	0.981675	0.174894	0.0699985	0.010989	0.17904	0.251847	3	2	5	5	5	5	1	2	6	6	1	3	4	1	1	6
316	0	1	2002-10-24	2003-04-07	2003-08-04	0	0	119	#NULL!	#NULL!	94	1.97313	0.490836	0.40586	0	0.59414	0	4	0.20189	3.47029	0.128435	0.0524766	0.305299	0.349284	0.74454	3	2	3	3	3	3	1	2	5	6	2	3	3	1	4	5
317	0	1	2002-10-25	2003-04-08	2003-08-11	1	1	125	#NULL!	#NULL!	87.997	1.94447	0.57528	0.164767	0	0.832033	0.00319989	0	1	0	0	0	0	0	0	3	1	3	4	2	3	3	3	5	5	1	2	4	1	4	4
318	0	1	2002-10-26	2003-04-09	2003-07-18	0	0	100	#NULL!	#NULL!	63.05	1.79969	0.670233	0.5024	0	0.4976	0	5.8	0.121773	1.86373	0.543206	0.188424	0.0179194	0.26863	0.233791	5	4	4	2	4	4	1	3	5	5	2	4	1	1	3	6
319	0	1	2002-10-26	2003-04-09	2003-07-23	0	0	105	#NULL!	#NULL!	103.058	2.01308	0.722896	0.944	0	0.056	0	0.4	0.495038	0	0	0	0	0	0	2	1	6	6	6	6	2	3	7	7	1	4	5	1	1	4
320	0	1	2002-10-26	2003-04-09	2003-08-04	0	1	117	#NULL!	#NULL!	78.042	1.89233	0.449312	0.737786	1.29998	0.262214	0	0.59998	0.721306	0.74454	0.0259494	0.0111259	0.0115817	0.158039	0.74454	2	3	3	3	4	3	2	3	6	6	2	3	2	4	2	4
321	0	1	2002-10-26	2003-04-09	2003-08-04	0	1	117	#NULL!	#NULL!	72.0775	1.8578	0.530546	0.6935	3.9	0.3065	0	0	0.111158	1.73023	0.356918	0.132554	0.0668957	0.178986	2.46711	3	2	3	3	3	3	2	2	4	4	2	3	3	3	5	3
322	0	1	2002-10-27	2003-04-10	2003-08-11	1	0	123	#NULL!	#NULL!	96.3805	1.98399	0.44062	0.505916	0	0.494084	0	12.7996	0.311389	1.70785	0.355969	0.13225	0.123986	0.208655	0.246711	5	1	6	6	6	6	1	2	6	7	1	3	3	1	1	7
323	0	1	2002-10-30	2003-04-13	2003-08-11	1	0	120	#NULL!	#NULL!	69.797	1.84384	0.613553	0.9137	3.69988	0.0862996	0	8.19973	0.865737	0	0.0587462	0.0247919	0	0.0449626	1.22629	6	2	6	6	6	6	1	2	6	7	1	5	4	1	1	7
324	0	1	2002-10-30	2003-04-13	2003-08-13	1	1	122	#NULL!	#NULL!	74.8705	1.87431	0.65021	0.523717	4.4	0.4383	0	6.4	0.728758	2.20169	0.0577523	0.024384	0.0298713	0.183619	0	3	3	4	4	5	3	2	4	5	4	2	3	1	1	4	5
325	0	1	2002-10-31	2003-04-14	2003-08-11	1	1	119	#NULL!	#NULL!	65.4395	1.81584	0.578732	0.6489	0.3	0.3511	0	11.8	0.541946	1.46385	0.228596	0.089409	0	0.229459	0.250836	6	2	6	6	6	6	1	2	6	7	1	5	5	1	1	7
326	0	1	2002-10-31	2003-04-14	2003-08-13	1	0	121	#NULL!	#NULL!	74.8685	1.8743	0.335536	0.742408	0	0.257592	0	0	0.304231	0.951777	0.55768	0.192478	0	0.138089	0.951777	2	3	4	5	2	3	3	3	5	5	3	3	1	3	5	4
327	0	1	2002-10-31	2003-04-14	2003-08-13	1	0	121	#NULL!	#NULL!	83.911	1.92382	0.602615	0.512875	0	0.487125	0	0	0.810723	0	0.0390575	0.0166396	0	0.144142	0	6	2	4	3	5	5	2	4	5	4	2	4	1	1	5	4
328	0	1	2002-10-31	2003-04-14	2003-08-04	0	0	112	#NULL!	#NULL!	87.3795	1.94141	0.456305	1	0	0	0	0	0.930274	0	0.0280862	0.0120295	0	0.0416395	0	3	1	3	3	4	4	3	2	3	4	1	3	3	1	3	4
329	0	1	2002-11-01	2003-04-15	2003-08-11	1	0	118	#NULL!	#NULL!	94.3115	1.97456	0.602386	0.8753	0.1	0.1247	0	0	0.606593	0.49636	0.260031	0.100381	0.019358	0.114017	4.46724	4	2	3	3	2	2	2	3	4	5	2	2	1	4	5	6
330	0	1	2002-11-01	2003-04-15	2003-08-13	1	0	120	#NULL!	#NULL!	129.545	2.11242	0.500643	0.626729	0	0.373271	0	0	0.680578	1.61043	0.0421779	0.0179419	0.082362	0.0843558	4.1411	6	3	4	4	4	4	2	3	3	3	3	3	1	1	5	4
331	0	1	2002-11-02	2003-04-16	2003-08-13	1	1	119	#NULL!	#NULL!	54.186	1.73389	0.5395	0.864571	0	0.135429	0	0	0.628771	2.62665	0.153823	0.0621394	0	0.210835	1.94679	3	1	2	2	2	1	4	3	4	4	1	2	3	6	6	4
332	0	1	2002-11-01	2003-04-15	2003-07-23	0	1	99	#NULL!	#NULL!	53.9075	1.73165	0.531525	0.675017	0	0.324983	0	0.8	0.946937	0	0	0	0	0	0	3	1	6	6	6	3	2	2	7	7	1	3	5	1	1	7
333	0	1	2002-11-02	2003-04-16	2003-08-20	0	0	126	#NULL!	#NULL!	100.695	2.00301	0.317208	0.8571	0	0.1429	0	0	0.779766	0	0.102472	0.0423677	0.0217957	0.0959662	0.731945	3	1	2	2	3	3	3	2	4	4	1	2	1	3	6	2
334	0	1	2002-11-03	2003-04-17	2003-08-11	1	0	116	#NULL!	#NULL!	83.297	1.92063	0.488231	1	0	0	0	0	0.194775	0	0.26315	0.101455	0	0.0186302	0	2	2	3	4	3	3	4	3	4	4	1	2	4	5	6	3
335	0	1	2002-11-04	2003-04-18	2003-08-11	1	0	115	#NULL!	#NULL!	111.741	2.04821	0.563417	0.906433	2.4	0.0935667	0	0	0.628476	0	0.006917	0.00299367	0.0722991	0.123831	3.21146	3	2	2	3	2	2	5	2	4	5	1	2	4	5	6	4
336	0	1	2002-11-04	2003-04-18	2003-08-20	0	0	124	#NULL!	#NULL!	114.585	2.05913	0.683108	0.317433	0.1	0.682567	0	6.2	0.502998	0.985497	0.0875554	0.0364514	0.0436083	0.25397	0	3	1	3	3	4	4	1	2	4	4	3	3	1	1	3	4
337	0	1	2002-11-05	2003-04-19	2003-08-11	1	0	114	#NULL!	#NULL!	100.261	2.00113	0.439249	0.9968	0	0	0.0032	0	0.105921	1.23518	0.360936	0.133838	0.429334	0.103809	2.96443	3	2	2	2	2	2	4	3	3	4	3	2	1	4	4	3
338	0	1	2002-11-05	2003-04-19	2003-08-18	1	0	121	#NULL!	#NULL!	78.2	1.89321	0.556805	0.552633	4.6	0.447367	0	9.4	0.990157	1.23031	0.00229659	0.000996252	0	0.00754593	0.246063	4	2	5	5	5	4	2	2	6	6	1	4	4	1	1	6
339	0	1	2002-11-05	2003-04-19	2003-08-13	1	1	116	#NULL!	#NULL!	73.0755	1.86377	0.624311	0.882117	0	0.117883	0	7.4	0.678516	0.242876	0.199676	0.0790639	0.0163855	0.105423	0	4	3	7	6	7	6	3	3	6	6	1	5	6	1	1	5
340	0	1	2002-11-05	2003-04-19	2003-08-04	0	0	107	#NULL!	#NULL!	99.38	1.9973	0.485626	0.899383	0	0.100617	0	0	0.848699	0	0	0	0	0	0	3	1	3	3	3	4	3	2	4	4	3	3	1	2	4	5
341	0	1	2002-11-06	2003-04-20	2003-08-18	1	1	120	#NULL!	#NULL!	81.574	1.91155	0.513611	0.846855	0	0.153145	0	0	0.623939	0.485751	0.25365	0.0981763	0.00825777	0.114153	3.88601	6	3	4	2	4	3	3	2	3	3	4	2	1	1	5	3
342	0	1	2002-11-07	2003-04-21	2003-08-18	1	0	119	#NULL!	#NULL!	66.598	1.82346	0.394705	0.708076	1.89994	0.291924	0	6.99977	0.416465	6.58457	0.262892	0.101366	0.00819936	0.220376	1.44695	5	1	4	4	5	5	3	4	5	6	3	4	2	4	5	6
343	0	1	2002-11-09	2003-04-23	2003-08-13	1	0	112	#NULL!	#NULL!	76.5955	1.8842	0.657813	0.0712	0	0	0.9288	0	0.657565	0	0.0245491	0.0105328	0	0.10688	1.25251	2	2	2	4	2	2	5	1	2	4	1	1	5	6	6	1
344	0	1	2002-11-09	2003-04-23	2003-08-20	0	0	119	#NULL!	#NULL!	145.825	2.16383	0.52639	0.41705	0.3	0.58295	0	6.2	0.454199	0.483559	0.139961	0.05689	0.058026	0.197378	0	3	1	3	4	4	4	1	2	3	4	1	3	3	1	2	4
345	0	1	2002-11-10	2003-04-24	2003-08-25	0	0	123	#NULL!	#NULL!	100.031	2.00014	0.56868	0.853505	0.29999	0.146495	0	0	0.121321	0	0.125822	0.0514699	0	0.0620066	2.22039	3	2	3	3	4	4	4	2	4	5	1	3	5	4	2	3
346	0	1	2002-11-10	2003-04-24	2003-08-20	0	1	118	#NULL!	#NULL!	65.777	1.81807	0.520236	0.797103	0	0.202897	0	0.2	0.736036	0.245098	0.0276738	0.0118553	0	0.131066	0	4	1	4	4	4	2	3	2	5	6	3	3	4	1	1	4
347	0	1	2002-11-10	2003-04-24	2003-08-04	0	1	102	#NULL!	#NULL!	49.173	1.69173	0.238482	0.938583	2.5	0.0614167	0	8.8	0.543795	0	0.0179631	0.00773203	0.0276544	0.115793	4.19897	4	2	4	5	5	5	1	2	4	6	1	3	4	1	1	4
348	0	1	2002-11-11	2003-04-25	2003-08-18	1	0	115	#NULL!	#NULL!	61.5375	1.78914	0.614075	0.7854	1.4	0.2146	0	6.99977	0.764974	0	0.192871	0.0765935	0	0.0421549	0	4	1	4	5	5	5	1	3	6	6	1	4	4	1	1	5
349	0	1	2002-11-11	2003-04-25	2003-08-29	0	0	126	#NULL!	#NULL!	67.544	1.82959	0.49757	0.964733	0	0.0352667	0	0	0.157058	0	0.461056	0.164667	0.240283	0.0815541	0	3	3	3	3	3	2	4	4	5	4	2	2	4	5	6	4
350	0	1	2002-11-11	2003-04-25	2003-08-29	0	1	126	#NULL!	#NULL!	73.647	1.86716	0.548245	0.53965	0.1	0.46035	0	9.8	0.416649	0.243506	0.21922	0.0860822	0.0389544	0.279691	0.493097	4	1	4	4	4	3	3	3	5	5	2	3	3	1	4	4
351	0	1	2002-11-11	2003-04-25	2003-08-20	0	1	117	#NULL!	#NULL!	73.704	1.86749	0.504118	0.805906	0.29999	0.194094	0	4.19986	0.232374	0	0.627469	0.211513	0	0.118926	0.488918	3	3	3	2	3	3	2	3	4	3	1	2	1	1	3	3
352	0	1	2002-11-11	2003-04-25	2003-08-25	0	1	122	#NULL!	#NULL!	62.3765	1.79502	0.673936	1	0	0	0	0	0.309582	3.45073	0.404967	0.147666	0	0.258713	0	4	1	2	3	3	3	4	2	4	6	1	2	3	4	3	3
353	0	1	2002-11-11	2003-04-25	2003-08-25	0	1	122	#NULL!	#NULL!	70.896	1.85062	0.589601	0.339415	0	0.660585	0	6.4	0.335408	0	0.110146	0.0453799	0	0.0546875	0	4	1	4	4	4	4	2	4	5	6	2	4	1	1	2	6
354	0	1	2002-11-11	2003-04-25	2003-08-27	0	0	124	#NULL!	#NULL!	67.1495	1.82704	0.691793	0.471806	0.8	0.528194	0	2.59991	0.730032	0	0	0	0	0.0116883	0	5	2	2	4	4	3	3	2	5	4	3	3	4	1	3	5
355	0	1	2002-11-12	2003-04-26	2003-08-29	0	1	125	#NULL!	#NULL!	115.865	2.06395	0.622693	0.664736	0.19996	0.335264	0	1.9996	0.74963	0	0.125756	0.0514442	0	0.121154	1.46963	3	3	3	3	3	2	3	4	4	4	2	2	3	5	5	3
356	0	1	2002-11-13	2003-04-27	2003-08-18	1	0	113	#NULL!	#NULL!	139.925	2.1459	0.357212	0.768217	0.4	0.231783	0	7.6	0.0475955	0.247036	0	0	0.171278	0.023386	2.22332	4	3	4	5	5	4	3	2	6	6	3	4	4	1	5	6
357	0	1	2002-11-13	2003-04-27	2003-08-29	0	1	124	#NULL!	#NULL!	77.381	1.88863	0.36982	0.390348	0.0999833	0.609652	0	4.59923	0.108143	0.252355	0.237757	0.0926355	0.126986	0.451776	7.37783	5	4	5	5	5	5	2	3	5	5	1	4	4	1	4	6
358	0	1	2002-11-10	2003-04-24	2003-08-20	0	1	118	#NULL!	#NULL!	54.8395	1.73909	0.546579	0.560683	0.1	0.439317	0	4.4	0.398606	2.4646	0.0775672	0.0324444	0.123987	0.379441	0.982255	3	2	6	3	6	6	1	1	6	6	3	3	1	1	1	6
359	0	1	2002-11-13	2003-04-27	2003-08-27	0	0	122	#NULL!	#NULL!	90.318	1.95577	0.681544	0.4786	0.5	0.5214	0	3	0.761284	0	0.0217828	0.00935861	0	0.0478881	0	5	3	4	1	2	4	2	3	5	5	4	2	1	1	6	5
360	0	1	2002-11-14	2003-04-28	2003-08-22	0	0	116	#NULL!	#NULL!	62.1655	1.79355	0.569215	0.813667	0	0.186333	0	0	0.235694	0	0.225243	0.0882221	0	0.0165049	0	3	2	2	5	2	2	4	3	5	5	1	2	4	6	6	3
361	0	1	2002-11-15	2003-04-29	2003-08-29	0	0	122	#NULL!	#NULL!	83.611	1.92226	0.293624	0.55545	0.4999	0.4181	0	10.7978	0.505846	1.72062	0.199451	0.0789824	0.0162922	0.278411	1.46753	3	1	2	3	2	2	3	4	4	6	1	3	3	1	3	5
362	0	1	2002-11-15	2003-04-29	2003-08-25	0	0	118	#NULL!	#NULL!	100.983	2.00425	0.594978	0.706657	0.29999	0.293343	0	0	0.446548	2.19617	0.140616	0.0571393	0.0882702	0.324566	0	3	2	4	4	4	2	2	3	6	6	2	4	4	1	1	6
363	0	1	2002-11-15	2003-04-29	2003-08-25	0	1	118	#NULL!	#NULL!	60.771	1.7837	0.406933	0.669758	0.3	0.330242	0	3.59988	0.225098	3.4349	0.19326	0.076735	0.200858	0.380784	0.251004	3	1	5	6	6	6	3	4	5	6	1	4	4	1	1	5
364	0	1	2002-11-16	2003-04-30	2003-08-18	1	1	110	#NULL!	#NULL!	66.385	1.82207	0.559884	0.968217	0.29999	0.0317827	0	6.59978	0.253934	0	0	0	0	0	0	5	1	2	5	6	6	6	4	5	6	4	5	5	1	1	7
365	0	1	2002-11-16	2003-04-30	2003-08-27	0	0	119	#NULL!	#NULL!	86.268	1.93585	0.621755	0.922002	0.499983	0.0779985	0	0	0.734834	0	0	0	0	0	0	4	4	4	3	5	5	2	3	6	4	2	4	1	1	3	5
366	0	1	2002-11-16	2003-04-30	2003-08-25	0	0	117	#NULL!	#NULL!	92.5735	1.96649	0.469926	0.991133	0	0.00886667	0	0	0.759883	0	0	0	0	0	0	4	2	3	3	3	2	4	3	4	5	1	3	4	1	4	3
367	0	1	2002-11-18	2003-05-02	2003-08-20	0	0	110	#NULL!	#NULL!	82.057	1.91412	0.742952	0.829467	0	0	0.170533	0.8	0.698915	0.507786	0.0125254	0.00540592	0.0599188	0.0545676	0	3	2	3	2	3	3	1	2	3	4	1	3	1	2	4	4
368	0	1	2002-11-18	2003-05-02	2003-08-18	1	1	108	#NULL!	#NULL!	61.1085	1.7861	0.628512	0.898767	0.3	0.101233	0	10.7996	0.124753	0	0.0210665	0.00905402	0	0.0924951	0.493746	4	1	3	4	5	4	2	3	6	6	3	4	2	1	4	5
369	0	1	2002-11-19	2003-05-03	2003-08-29	0	1	118	#NULL!	#NULL!	86.508	1.93706	0.57312	0.637783	0.1	0.362217	0	5.4	0.19993	1.45063	0.213755	0.084131	0.0328334	0.540341	1.70565	3	2	5	5	5	5	1	2	5	5	1	3	3	1	1	6
370	0	1	2002-11-20	2003-05-04	2003-08-27	0	0	115	#NULL!	#NULL!	53.4495	1.72794	0.638497	0.6692	0.1	0.3308	0	1.2	0.71069	1.01626	0.0463071	0.0196592	0.0650527	0.167629	0.741107	3	1	3	4	3	4	3	4	7	7	1	2	4	1	3	6
371	0	1	2002-11-20	2003-05-04	2003-09-03	0	0	122	#NULL!	#NULL!	76.335	1.88272	0.446014	0.8906	0	0.1094	0	1.2	1	0	0	0	0	0	0	3	1	3	4	4	3	2	3	6	6	1	3	3	1	1	5
372	0	1	2002-11-22	2003-05-06	2003-09-03	0	0	120	#NULL!	#NULL!	98.526	1.99355	0.548225	0.833117	0	0.166883	0	1.39995	0.785988	1.22334	0.015665	0.00675047	0.00591327	0.131006	0	3	1	4	5	6	6	2	1	6	6	1	3	5	1	1	5
373	0	1	2002-11-22	2003-05-06	2003-08-27	0	0	113	#NULL!	#NULL!	61.5195	1.78901	0.664979	0.7585	0.599983	0.2415	0	7.39975	0.956023	0	0.0286807	0.0122806	0	0.0105163	0	3	1	3	6	6	4	3	2	7	7	1	3	5	1	1	4
374	0	0	2002-11-23	2003-05-07	2003-09-03	0	1	119	#NULL!	#NULL!	46.2135	1.66477	0.706754	0.806284	0	0.188782	0.00493333	2.8	0.881534	0	0	0	0	0.0564165	0	3	1	3	3	4	4	2	3	6	6	1	2	5	4	2	6
375	0	0	2002-11-25	2003-05-09	2003-09-03	0	0	117	#NULL!	#NULL!	58.6095	1.76797	0.489815	0.685017	0	0.314983	0	0.2	0.779394	1.97555	0.0516727	0.0218806	0	0.146382	0	4	2	2	3	3	4	2	4	5	5	2	2	1	3	5	5
376	0	0	2002-11-26	2003-05-10	2003-09-15	0	0	128	#NULL!	#NULL!	122.985	2.08985	0.552381	0.397967	0	0.602033	0	0.8	0.618302	0.756048	0.0909948	0.0378227	0.0515793	0.170776	0	5	2	3	1	3	2	2	2	3	3	1	2	4	3	4	2
377	0	0	2002-11-28	2003-05-12	2003-09-03	0	0	114	#NULL!	#NULL!	65.1835	1.81414	0.507027	0.959417	0.9	0.0405826	0	4.2	0.283686	0.238701	0.521148	0.182172	0.0986633	0.0965024	1.43221	4	2	4	5	6	4	1	2	6	6	1	3	4	1	2	6
378	0	0	2002-11-29	2003-05-13	2003-08-18	1	0	97	#NULL!	#NULL!	88.8485	1.94865	0.416112	0.868633	1.2	0.131367	0	0.999967	0.712211	0	0.099102	0.041038	0	0.10279	2.64593	3	1	3	5	5	4	2	2	5	5	1	3	3	1	4	6
379	0	0	2002-11-29	2003-05-13	2003-09-03	0	0	113	#NULL!	#NULL!	88.936	1.94908	0.639353	0.95805	0	0.04195	0	5	0.611237	1.23358	0.0706594	0.0296513	0.0765573	0.179062	0	2	1	2	5	5	5	2	2	7	6	1	3	4	1	1	5
380	0	0	2002-11-29	2003-05-13	2003-08-27	0	0	106	#NULL!	#NULL!	106.775	2.02847	0.483072	0.164247	0.29999	0.422353	0.4134	0	0.560667	2.64454	0.00319602	0.0013858	0	0.0487665	0	3	1	5	6	6	5	3	2	6	7	1	2	6	1	1	7
381	0	0	2002-12-01	2003-05-15	2003-08-27	0	1	104	#NULL!	#NULL!	65.4675	1.81603	0.630321	0.767657	0.199993	0.232343	0	5.8	0.67061	1.23112	0.00328299	0.00142345	0.194868	0.122703	0	4	5	5	4	5	5	2	4	6	6	1	4	3	1	2	5
382	0	0	2002-12-02	2003-05-16	2003-08-29	0	0	105	#NULL!	#NULL!	86.7315	1.93818	0.443077	0.676811	0	0.323189	0	4.79984	0.801711	0	0.0690548	0.029	0	0.109853	0	3	1	2	2	3	3	4	4	4	6	1	2	5	5	5	4
383	0	0	2002-12-06	2003-05-20	2003-09-18	0	0	121	#NULL!	#NULL!	61.64	1.78986	0.851404	0.742383	0	0.257617	0	1.4	0.99466	0.728155	0	0	0	0.00533981	0	3	1	3	4	4	4	2	4	6	6	1	4	5	1	2	7
384	0	0	2002-12-07	2003-05-21	2003-09-18	0	0	120	#NULL!	#NULL!	78.6645	1.89578	0.492291	0.7492	1.7	0.2508	0	7.6	0.833957	0	0.0922612	0.0383265	0.0196721	0.0494713	0.245902	3	2	3	3	4	4	1	3	6	5	2	3	2	1	1	4
385	0	0	2002-12-08	2003-05-22	2003-09-18	0	0	119	#NULL!	#NULL!	80.9195	1.90805	0.516195	0.759617	0.199997	0.240383	0	4.19986	0.261184	0	0	0	0.206823	0.0403553	0	1	3	3	3	3	2	4	2	3	3	1	2	4	6	4	2
386	0	0	2002-12-08	2003-05-22	2003-09-18	0	0	119	#NULL!	#NULL!	82.5795	1.91687	0.667994	0.433778	0	0.566222	0	0	0.454344	1.98088	0.147274	0.059667	0.112994	0.230201	0.24818	4	4	4	2	4	4	2	4	3	3	3	4	3	3	4	3
387	0	0	2002-12-09	2003-05-23	2003-08-29	0	1	98	#NULL!	#NULL!	65.907	1.81893	0.563828	0.986467	0	0.0135333	0	1.8	0.746225	0	0	0	0	0	0	2	2	2	5	2	2	4	3	5	6	1	2	5	5	1	4
388	0	0	2002-12-09	2003-05-23	2003-09-15	0	1	115	#NULL!	#NULL!	86.4935	1.93698	0.649752	0.7777	3.3	0.2223	0	0	0.377644	0	0.169908	0.0681517	0.0448253	0.144792	0.741595	2	2	2	4	4	3	4	3	3	3	1	2	5	5	3	3
389	0	0	2002-12-09	2003-05-23	2003-09-08	0	1	108	#NULL!	#NULL!	106.897	2.02896	0.585026	0.747017	2.6	0.252983	0	7.4	0.761874	0	0.00585556	0.00253562	0.147365	0.0849057	0.731945	4	3	3	3	3	3	2	3	5	6	1	2	3	1	1	5
390	0	0	2002-12-09	2003-05-23	2003-09-03	0	0	103	#NULL!	#NULL!	109.024	2.03752	0.624217	0.93685	1.4	0.06315	0	0	0.362664	0.247852	0.0512227	0.0216947	0.00760079	0.142102	1.23926	5	2	5	2	3	4	1	2	4	4	3	3	2	4	5	4
391	0	0	2002-12-09	2003-05-23	2003-09-08	0	0	108	#NULL!	#NULL!	75.5335	1.87814	0.650145	0.985817	0	0.0141833	0	0	0.800904	0	0	0	0	0	0	2	2	3	4	4	2	2	2	5	4	1	1	4	4	1	6
392	0	0	2002-12-11	2003-05-25	2003-09-18	0	0	116	#NULL!	#NULL!	72.959	1.86308	0.466434	0.9829	5.9	0.0171	0	10.2	0.340368	0.493097	0.29668	0.112833	0	0.051596	0	3	1	3	3	4	4	2	3	5	5	1	4	5	1	2	7
393	0	0	2002-12-11	2003-05-25	2003-08-25	0	1	92	#NULL!	#NULL!	87.4925	1.94197	0.313873	0.593	0.7	0.407	0	7	0.727278	8.63619	0.11824	0.0485352	0	0.154482	0.480461	5	1	5	6	6	6	1	3	7	7	1	4	6	1	1	6
394	0	0	2002-12-12	2003-05-26	2003-09-18	0	0	115	#NULL!	#NULL!	136.7	2.13577	0.779253	0.650017	2.2	0.349983	0	0	0.741535	1.2287	0.0283421	0.0121376	0.0167104	0.0883028	1.2287	4	4	4	4	3	2	3	2	2	3	2	1	5	5	4	4
395	0	0	2002-12-18	2003-06-01	2003-09-08	0	0	99	#NULL!	#NULL!	104.97	2.02107	0.470501	0.943718	0	0.0562817	0	6	0	0	0.00711111	0.00307739	0	0	0	3	1	2	3	3	3	3	2	5	5	2	2	3	3	3	3
396	0	0	2002-12-19	2003-06-02	2003-09-15	0	0	105	#NULL!	#NULL!	92.892	1.96798	0.528597	0.850617	0	0.115517	0.0338667	0	0.286788	1.46384	0.148844	0.060261	0.00589005	0.350734	0	3	1	5	5	5	3	2	2	5	5	1	2	3	1	2	6
397	0	0	2002-12-23	2003-06-06	2003-09-15	0	0	101	#NULL!	#NULL!	102.845	2.01218	0.660574	0.555935	0.0999967	0.444065	0	18.3994	0.575993	0.736098	0.111019	0.0457215	0.0118033	0.24154	0	4	1	5	5	4	3	3	3	6	6	1	5	4	1	1	7
398	0	0	2002-12-25	2003-06-08	2003-09-15	0	1	99	#NULL!	#NULL!	85.606	1.9325	0.648075	0.513967	0.6	0.486033	0	5.4	0.125929	0.242092	0.349251	0.130093	0.00411455	0.512726	4.44371	4	3	4	3	3	3	2	4	4	5	1	4	4	1	3	6
399	0	0	2002-12-26	2003-06-09	2003-09-08	0	0	91	#NULL!	#NULL!	154.365	2.18855	0.576605	0.9748	0	0.0252	0	0	0.776367	0	0.0468445	0.0198822	0	0.0387118	0	2	1	1	2	1	1	3	2	4	4	1	1	4	4	4	2
400	0	1	2003-10-09	2004-03-22	2004-07-19	0	0	119	#NULL!	#NULL!	67.7005	1.83059	0.604251	1	0	0	0	0	0.341853	4.19387	0.126422	0.0517012	0.0827226	0.253953	3.70309	4	1	4	2	3	3	1	1	4	4	1	2	4	1	1	4
401	0	1	2003-10-10	2004-03-23	2004-07-19	0	0	118	#NULL!	#NULL!	76.2915	1.88248	0.546579	0.758974	0	0.241026	0	8.38045	0.0076762	5.23765	0.522178	0.182465	0.175801	0.25204	0	4	2	3	3	3	3	1	1	3	5	1	2	4	1	1	5
402	0	1	2003-10-10	2004-03-23	2004-07-19	0	1	118	#NULL!	#NULL!	74.2575	1.87074	0.468491	1	0	0	0	0	0.922952	0	0.0370611	0.0158044	0	0.039987	1.46294	2	1	3	3	3	3	3	2	4	3	1	1	4	5	1	2
403	0	1	2003-10-10	2004-03-23	2004-07-19	0	0	118	#NULL!	#NULL!	58.523	1.76733	0.362155	0.959389	4.0769	0.0406112	0	0	0.446305	0.241624	0.180647	0.0721201	0.209554	0.137081	3.19045	3	3	5	1	4	2	1	1	2	2	2	1	2	1	2	4
404	0	1	2003-10-12	2004-03-25	2004-07-14	0	0	111	#NULL!	#NULL!	61.2235	1.78692	0.635242	0.965128	0	0.00199269	0.0328794	0	0.653417	0	0.0514057	0.0217703	0.138431	0.0704181	0.741595	1	3	2	3	2	2	3	1	3	3	1	1	4	4	3	1
405	0	1	2003-10-13	2004-03-26	2004-07-12	0	1	108	#NULL!	#NULL!	74.1635	1.87019	0.641882	0.795175	0	0.204825	0	0.198873	0.829674	0	0.0109908	0.00474721	0	0.0328084	0	2	1	2	3	2	2	3	2	4	3	3	1	4	5	4	3
406	0	1	2003-10-13	2004-03-26	2004-07-19	0	1	115	#NULL!	#NULL!	72.74	1.86177	0.397877	1	0	0	0	0	0.794285	0	0	0	0	0	0	3	1	2	3	2	2	4	1	3	4	2	1	4	4	4	1
407	0	1	2003-10-13	2004-03-26	2004-07-19	0	0	115	#NULL!	#NULL!	74.8195	1.87401	0.494855	0.729477	1.3995	0.270523	0	8.35821	1	0	0	0	0	0	0	2	1	2	5	5	3	3	2	6	6	1	2	5	3	1	3
408	0	1	2003-10-14	2004-03-27	2004-07-21	0	1	116	#NULL!	#NULL!	57.312	1.75825	0.436332	0.651811	0.6998	0.348189	0	10.7892	0.383335	0.249004	0.327678	0.123093	0.0245195	0.264467	3.23797	5	5	6	4	6	6	1	2	5	5	1	2	4	1	1	5
409	0	1	2003-10-15	2004-03-28	2004-07-21	0	0	115	#NULL!	#NULL!	88.3175	1.94605	0.621634	0.977439	0	0.0225614	0	0	0.133923	0	0.660311	0.220189	0.137517	0.0412216	0	1	2	3	3	2	3	3	5	4	4	1	2	4	6	5	2
410	0	1	2003-10-15	2004-03-28	2004-07-21	0	0	115	#NULL!	#NULL!	78.4495	1.89459	0.660716	0.879604	0.0997672	0.120396	0	7.55467	0.0985202	0	0.0159151	0.00685742	0	0	0	4	1	4	5	5	4	2	2	5	6	1	2	5	1	1	5
411	0	1	2003-10-15	2004-03-28	2004-07-26	1	1	120	#NULL!	#NULL!	55.8445	1.74698	0.188685	0.882584	0	0.117416	0	0	0.7386	2.2351	0.0576159	0.024328	0.0182119	0.119181	0.496689	2	2	2	3	1	1	4	3	4	4	2	1	1	4	5	3
412	0	1	2003-10-16	2004-03-29	2004-07-12	0	0	105	#NULL!	#NULL!	69.235	1.84033	#NULL!	0.800366	0.3996	0.199634	0	0	0.0614379	0.240693	0.407067	0.148315	0.214957	0.316539	0	2	1	4	4	4	4	2	3	7	7	1	2	5	1	4	7
413	0	1	2003-10-17	2004-03-30	2004-07-26	1	1	118	#NULL!	#NULL!	76.332	1.88271	0.449406	1	0	0	0	0	0.510232	0.510033	0.231617	0.0904757	0.12059	0.137561	3.25308	4	2	4	4	4	3	3	3	4	3	2	3	1	4	4	2
414	0	1	2003-10-17	2004-03-30	2004-07-23	0	1	115	#NULL!	#NULL!	71.8245	1.85627	0.445516	0.97688	0	0	0.0231204	1.59947	0.231242	0	0.0290901	0.0124534	0	0	0	3	2	3	4	4	3	3	3	4	4	1	2	4	1	1	5
415	0	1	2003-10-17	2004-03-30	2004-07-12	0	0	104	#NULL!	#NULL!	77.573	1.88971	0.595905	0.298658	0.599002	0.701342	0	8.96712	0.114126	2.71521	0.696694	0.229604	0	0.180204	0.24574	4	1	6	5	5	5	2	4	7	7	1	3	4	1	1	7
416	0	1	2003-10-17	2004-03-30	2004-06-28	0	1	90	#NULL!	#NULL!	73.5065	1.86633	0.391921	0.717124	0.299501	0.282876	0	5.79421	0.465384	4.20088	0.16474	0.0662289	0.067144	0.247215	0	4	1	6	6	6	6	1	3	7	7	1	3	5	1	1	7
417	0	1	2003-10-17	2004-03-30	2004-06-28	0	1	90	#NULL!	#NULL!	66.618	1.82359	0.505929	0.733056	0	0.266944	0	0	0	0	0.33031	0.123953	0.658274	0.0114163	0	3	1	4	4	4	2	1	3	4	4	2	3	4	2	4	3
418	0	1	2003-10-17	2004-03-30	2004-07-21	0	0	113	#NULL!	#NULL!	72.226	1.85869	0.527547	0.845346	0.7998	0.154654	0	12.1878	0.105307	1.00134	0.0962476	0.0399087	0.713564	0.0811081	0.751001	4	1	2	3	2	3	2	6	5	4	2	3	1	1	6	6
419	0	1	2003-10-18	2004-03-31	2004-07-23	0	0	114	#NULL!	#NULL!	72.2245	1.85868	0.370872	0.219735	0	0.280265	0.5	0	0.571059	0	0.332378	0.124627	0	0.0965631	0	4	4	3	1	3	1	2	4	4	4	1	2	4	6	4	3
420	0	1	2003-10-18	2004-03-31	2004-07-23	0	1	114	#NULL!	#NULL!	77.903	1.89155	0.704	0.436004	0	0.563996	0	0	0.327752	0	0.300875	0.114236	0.0895095	0.275538	0.506073	3	1	2	3	2	2	4	2	2	4	1	1	4	5	5	1
421	0	1	2003-10-18	2004-03-31	2004-07-21	0	1	112	#NULL!	#NULL!	60.064	1.77861	0	1	0	0	0	0	0	0	0.172766	0.0692112	0.0798817	0.00628723	0	1	1	1	4	1	1	7	1	4	5	1	1	6	6	1	1
422	0	1	2003-10-18	2004-03-31	2004-07-21	0	1	112	#NULL!	#NULL!	69.146	1.83977	0.463144	0.510108	0	0	0.489892	0	0.769421	0	0	0	0.208032	0.0225477	0.493746	3	1	3	3	3	3	4	3	4	5	1	2	3	1	3	3
423	0	1	2003-10-20	2004-04-02	2004-07-23	0	0	112	#NULL!	#NULL!	69.929	1.84466	0.724975	0.682922	1.69768	0.317078	0	4.4	0.58273	0.755034	0.0967323	0.0401006	0.127461	0.193077	4.75886	3	1	3	3	4	3	1	4	3	4	1	3	3	1	1	6
424	0	1	2003-10-20	2004-04-02	2004-07-26	1	0	115	#NULL!	#NULL!	60.2365	1.77986	0.458422	0.370454	0.0996678	0.629546	0	0.398671	0.853866	0	0	0	0	0.0125	0	3	2	3	3	2	2	3	2	3	4	1	2	4	3	4	3
425	0	1	2003-10-22	2004-04-04	2004-07-08	0	1	95	#NULL!	#NULL!	53.321	1.7269	0.712425	0.741542	0.298805	0.258458	0	2.19488	0.346219	0	0.0808932	0.0337828	0.0211101	0.121126	0.494397	1	1	2	2	2	3	4	4	4	3	1	1	4	5	3	3
426	0	1	2003-10-22	2004-04-04	2004-08-04	0	1	122	#NULL!	#NULL!	65.6715	1.81738	#NULL!	0.96556	1.19675	0.0344396	0	4.7777	0.506294	0	0.0663468	0.0278985	0.144275	0.0254798	2.97816	1	2	3	3	3	2	4	3	5	5	2	1	5	5	2	3
427	0	1	2003-10-23	2004-04-05	2004-07-26	1	0	112	#NULL!	#NULL!	56.24	1.75005	0.484897	0.866235	4.28877	0.133765	0	1.59893	0.95008	0.960001	0.0100824	0.00435682	0	0.0398374	4.52651	6	5	5	4	5	5	1	3	6	6	1	3	5	1	1	5
428	0	1	2003-10-23	2004-04-05	2004-07-28	1	0	114	#NULL!	#NULL!	94.316	1.97459	0.658794	0.687396	0.299302	0.312604	0	3.38533	0.259364	0	0.313296	0.118363	0.0243235	0.0936551	0	5	4	4	1	4	1	1	2	4	3	1	1	1	1	3	5
429	0	1	2003-10-23	2004-04-05	2004-08-02	1	0	119	#NULL!	#NULL!	41.0415	1.61322	0.731067	0.978348	0	0.0216522	0	0	0	0	0	0	0	0	0	3	1	2	2	3	2	3	4	4	3	1	2	4	4	5	3
430	0	1	2003-10-23	2004-04-05	2004-07-26	1	0	112	#NULL!	#NULL!	80.909	1.908	0.27084	0.802955	0.298211	0.197045	0	0	0.756885	0.249833	0	0	0.0113258	0.227626	0	1	1	2	3	2	2	3	3	3	4	1	2	3	3	1	4
431	0	1	2003-10-23	2004-04-05	2004-08-04	0	0	121	#NULL!	#NULL!	51.887	1.71506	#NULL!	0.751955	0.0996678	0.243061	0.00498339	0.796284	0.907866	0	0	0	0	0	0	1	1	1	3	2	1	5	3	3	5	1	1	5	6	5	1
432	0	1	2003-10-23	2004-04-05	2004-08-04	0	1	121	#NULL!	#NULL!	75.848	1.87994	#NULL!	0.99619	0	0	0.00381047	0	0.767762	0	0	0	0	0.0839973	0	1	1	1	2	1	1	6	5	3	4	1	1	4	7	6	1
433	0	1	2003-10-24	2004-04-06	2004-07-23	0	1	108	#NULL!	#NULL!	81.278	1.90997	0.3875	0.806503	0	0.172997	0.0205	2.59913	0.547267	0	0.150198	0.0607727	0	0.0525348	0.247852	4	1	4	4	3	3	1	3	6	7	1	4	4	1	1	5
434	0	1	2003-10-24	2004-04-06	2004-08-04	0	1	120	#NULL!	#NULL!	67.241	1.82763	#NULL!	0.884654	0	0.115346	0	0	0.299832	0	0.370933	0.137016	0	0.00649567	0	3	1	2	4	2	2	4	3	5	5	1	2	5	5	3	2
435	0	1	2003-10-25	2004-04-07	2004-08-02	1	1	117	#NULL!	#NULL!	73.936	1.86886	0.478108	0.526307	2.69014	0.473693	0	0.597808	0.859496	0.509148	0.00478723	0.00207411	0	0.0268922	0	3	1	3	2	3	3	2	3	4	4	1	2	2	3	3	4
436	0	1	2003-10-26	2004-04-08	2004-07-28	1	1	111	#NULL!	#NULL!	77.3185	1.88828	#NULL!	0.966389	0.199667	0.0336106	0	0	0.771933	0	0.106036	0.0437691	0.0486478	0.0733839	1.97889	1	3	3	3	3	2	4	2	5	5	1	2	5	5	1	3
437	0	1	2003-10-26	2004-04-08	2004-08-02	1	1	116	#NULL!	#NULL!	62.7545	1.79764	0.363701	0.873583	1.99768	0.126417	0	10.4	0.599684	0	0.268502	0.103291	0	0.131814	7.86018	2	1	2	3	2	2	3	3	5	6	1	2	4	4	3	3
438	0	1	2003-10-26	2004-04-08	2004-08-06	0	0	120	#NULL!	#NULL!	72.0605	1.8577	0.471149	0.733301	1.49741	0.266699	0	10.5368	0.414366	1.00604	0.0441644	0.0187689	0.0715376	0.352581	2.7666	6	1	7	6	6	5	1	3	7	7	1	5	5	1	1	7
439	0	1	2003-10-26	2004-04-08	2004-08-04	0	0	118	#NULL!	#NULL!	50.6	1.70415	#NULL!	0.996019	0	0.00398142	0	0	1	0	0	0	0	0	0	3	2	4	4	3	3	3	3	5	5	1	2	4	4	3	5
440	0	1	2003-10-26	2004-04-08	2004-08-04	0	1	118	#NULL!	#NULL!	64.1285	1.80705	#NULL!	0.291975	0.398771	0.708025	0	2.39203	0.0177852	1.72937	0.287548	0.109763	0.144732	0.549935	0	4	4	4	1	4	4	2	4	4	4	4	3	1	1	6	6
441	0	1	2003-10-26	2004-04-08	2004-08-02	1	0	116	#NULL!	#NULL!	80.859	1.90773	0.463713	0.842313	0	0.157687	0	9.37188	0.372983	7.13512	0.128816	0.0526232	0.0775976	0.393678	0	4	1	6	6	6	6	1	3	6	6	1	5	5	1	1	7
442	0	1	2003-10-28	2004-04-10	2004-07-28	1	1	109	#NULL!	#NULL!	122.995	2.08989	0.442216	0.738471	0	0	0.261529	0	0	0	1	0.30103	0	0	0	1	1	1	4	1	3	3	3	5	5	1	1	3	3	1	4
443	0	1	2003-10-28	2004-04-10	2004-07-28	1	0	109	#NULL!	#NULL!	103.925	2.01672	0.712864	0.743117	0	0.256883	0	0	0.468193	0	0.234961	0.0916534	0	0.215196	0	3	1	4	1	3	3	3	2	3	3	2	1	1	4	5	1
444	0	1	2003-10-28	2004-04-10	2004-07-28	1	0	109	#NULL!	#NULL!	88.486	1.94687	0.525918	0.891964	0	0.108036	0	2.99003	0.667944	0	0.0090879	0.003929	0.140409	0.00807515	0	2	2	2	3	3	3	3	3	5	5	1	2	4	1	1	5
445	0	1	2003-10-30	2004-04-12	2004-08-02	1	0	112	#NULL!	#NULL!	73.5005	1.86629	0.554743	0.753249	1.69943	0.246751	0	0	0.0288337	0	0.207814	0.0820002	0.0156662	0.0878172	6.67485	1	1	1	3	2	2	4	1	3	3	1	1	5	6	3	1
446	0	1	2003-10-30	2004-04-12	2004-07-23	0	1	102	#NULL!	#NULL!	55.625	1.74527	0.384754	0.614831	0.599002	0.385169	0	4.19301	0.425171	0.746516	0.0207864	0.00893488	0.280044	0.273998	0.490681	4	1	3	4	3	5	2	3	6	7	1	3	1	1	1	6
447	0	1	2003-10-30	2004-04-12	2004-08-11	0	0	121	#NULL!	#NULL!	59.045	1.77118	0.338579	0.828513	0	0.171487	0	4.17495	0.705293	2.22432	0.0453961	0.0192809	0	0.164302	2.97226	4	5	5	1	3	2	3	4	4	2	2	2	4	5	4	5
448	0	1	2003-10-30	2004-04-12	2004-08-06	0	0	116	#NULL!	#NULL!	65.1085	1.81364	0.611767	0.803292	7.08347	0.196708	0	0	0.826511	0	0.0443227	0.0188347	0.0400066	0.0841792	2.24104	1	5	4	3	2	1	3	1	3	3	1	1	4	6	2	1
449	0	1	2003-10-31	2004-04-13	2004-07-26	1	0	104	#NULL!	#NULL!	94.1545	1.97384	0.639505	0.659341	0	0.340659	0	5.99401	0.600916	0.738358	0.0748159	0.0313341	0.0207924	0.175463	0.24558	3	2	2	2	4	4	2	3	4	3	3	1	1	4	4	2
450	0	1	2003-10-31	2004-04-13	2004-08-11	0	0	120	#NULL!	#NULL!	115.265	2.0617	0.5613	0.891109	0	0	0.108891	0	0.812804	0	0.097851	0.0405434	0.0106454	0.070882	0	4	2	3	1	3	4	2	3	5	4	5	2	1	2	5	3
451	0	1	2003-11-01	2004-04-14	2004-08-02	1	0	110	#NULL!	#NULL!	57.2005	1.7574	0.599137	0.810801	3.39498	0.189199	0	6.97674	0.443558	0	0.170674	0.068436	0	0.125932	0.986193	4	1	4	1	2	3	2	3	6	6	2	3	1	1	2	4
452	0	1	2003-11-01	2004-04-14	2004-08-11	0	0	119	#NULL!	#NULL!	65.344	1.81521	0.468988	0.646179	0	0.353821	0	7.15469	0.945637	0.226313	0	0	0	0.0405135	0	4	3	4	4	4	4	1	3	6	6	1	4	5	1	1	7
453	0	1	2003-11-01	2004-04-14	2004-08-11	0	0	119	#NULL!	#NULL!	60.063	1.77861	0.709799	0.859141	0	0.140859	0	0	1	0	0	0	0	0	0	2	3	3	2	3	3	3	3	4	4	1	2	4	5	3	2
454	0	1	2003-11-02	2004-04-15	2004-07-26	1	1	102	#NULL!	#NULL!	73.7675	1.86787	0.452804	0.520039	4.4985	0.479961	0	4.99833	0.516606	0	0.0435644	0.0185192	0	0.07886	0.49505	4	1	2	3	3	2	3	3	3	3	1	1	3	6	6	2
455	0	1	2003-11-02	2004-04-15	2004-08-13	0	0	120	#NULL!	#NULL!	61.411	1.78825	0.51128	0.79387	0	0.20613	0	4.8	0.631842	2.96875	0.145475	0.0589856	0.02407	0.168129	0.248344	3	2	3	1	3	3	1	3	4	3	2	3	1	4	1	6
456	0	1	2003-11-02	2004-04-15	2004-08-06	0	0	113	#NULL!	#NULL!	73.077	1.86378	0.514329	0.99403	0	0.00597015	0	0	0.497827	2.04082	0.286075	0.109266	0	0.188828	3.50688	2	1	2	3	3	1	3	3	5	5	1	2	5	6	2	3
457	0	1	2003-11-02	2004-04-15	2004-08-06	0	0	113	#NULL!	#NULL!	71.9075	1.85677	0.632496	0.906228	0	0.063959	0.0298135	0	0.0688397	0.742118	0.113952	0.0468664	0.548141	0.269067	5.39574	3	1	3	3	3	2	3	3	4	3	1	1	3	5	3	2
458	0	1	2003-11-03	2004-04-16	2004-08-11	0	1	117	#NULL!	#NULL!	76.4055	1.88312	0.330113	0.633211	0.499536	0.366789	0	10.8	0.897283	0	0	0	0	0	0	4	2	3	3	2	4	3	5	5	6	1	3	4	1	1	4
459	0	1	2003-11-03	2004-04-16	2004-07-21	0	1	96	#NULL!	#NULL!	68.198	1.83377	0.604037	0.936356	0	0.0596468	0.00399734	0	0.339128	0	0.364922	0.135108	0	0.0593336	0	2	3	3	3	3	2	4	3	4	4	1	2	4	4	2	1
460	0	1	2003-11-04	2004-04-17	2004-08-06	0	1	111	#NULL!	#NULL!	82.2865	1.91533	0.54566	0.52336	1.1	0.162833	0.313807	0	0.948975	0	0	0	0	0.00858779	0	4	4	4	1	4	4	1	2	4	3	1	3	3	1	1	5
461	0	1	2003-11-05	2004-04-18	2004-08-02	1	0	106	#NULL!	#NULL!	63.9705	1.80598	0.650355	0.43223	0.698138	0.56777	0	1.797	0.657564	0.733377	0.0793031	0.0331434	0.0905402	0.172593	0	4	3	3	2	4	4	1	3	3	4	1	3	1	1	1	7
462	0	1	2003-11-05	2004-04-18	2004-08-06	0	0	110	#NULL!	#NULL!	86.72	1.93812	0.343477	1	0	0	0	0	0	0	0	0	0	0	0	1	1	1	2	1	1	7	1	3	4	1	1	5	7	7	1
463	0	1	2003-11-05	2004-04-18	2004-08-06	0	0	110	#NULL!	#NULL!	70.674	1.84926	0.494171	1	0	0	0	0	0.986984	0	0	0	0	0.0130159	0	1	1	4	4	3	3	3	2	5	6	1	1	5	1	1	5
464	0	1	2003-11-06	2004-04-19	2004-07-28	1	1	100	#NULL!	#NULL!	49.628	1.69573	#NULL!	0.13289	0	0.86711	0	8.57998	0.714017	0	0.153002	0.06183	0	0.0879183	0	3	2	1	2	3	3	2	4	6	6	1	3	5	1	1	6
465	0	1	2003-11-06	2004-04-19	2004-08-11	0	1	114	#NULL!	#NULL!	202.235	2.30586	0.318296	1	0	0	0	0	0.972165	0	0	0	0	0	0	1	1	1	1	1	1	6	1	3	4	1	1	7	7	7	1
466	0	1	2003-11-07	2004-04-20	2004-07-23	0	1	94	#NULL!	#NULL!	68.1885	1.83371	0.534333	0.8193	0.499235	0.1807	0	9.99001	0.242241	0	0.503484	0.177099	0	0.118714	0	4	1	3	3	3	4	1	4	5	6	1	1	4	1	1	4
467	0	1	2003-11-07	2004-04-20	2004-08-09	1	0	111	#NULL!	#NULL!	65.484	1.81614	0.570484	0.915206	0	0.0847943	0	2.8	0.742192	0	0	0	0	0.0153061	0	3	2	4	3	3	3	1	4	4	5	1	3	4	1	2	5
468	0	1	2003-11-07	2004-04-20	2004-08-13	0	0	115	#NULL!	#NULL!	56.5495	1.75243	0.565587	0.734292	0.69837	0.265708	0	6.18557	0.704909	0.251004	0.10425	0.0430675	0.0249331	0.10344	0	4	4	4	2	3	3	1	3	3	3	1	4	4	3	2	2
469	0	1	2003-11-07	2004-04-20	2004-08-11	0	0	113	#NULL!	#NULL!	69.3745	1.8412	0.706794	0.915969	5.18084	0.0840314	0	8	0.966322	0	0.00412698	0.00178864	0	0.0295505	0.714286	3	1	6	6	6	6	1	3	6	6	1	4	4	1	1	7
470	0	1	2003-11-08	2004-04-21	2004-07-23	0	0	93	#NULL!	#NULL!	77.406	1.88877	0.569029	0.94183	0	0.0581704	0	0	0.531895	0.973101	0.167399	0.0672194	0.00383589	0.28804	0.500334	1	1	1	3	1	1	5	3	4	5	1	1	5	5	1	1
471	0	1	2003-11-08	2004-04-21	2004-08-09	1	0	110	#NULL!	#NULL!	71.214	1.85257	0.663221	0.300836	2.38569	0.699164	0	0	0.720347	0	0	0	0	0	0	3	1	4	4	4	4	1	3	5	6	1	3	5	1	2	7
472	0	1	2003-11-09	2004-04-22	2004-08-13	0	1	113	#NULL!	#NULL!	65.736	1.8178	0.561344	0.979687	0	0.020313	0	0	0.638376	0.486411	0.12693	0.051897	0.0331281	0.192442	1.77605	5	2	5	4	5	5	1	3	6	5	1	4	5	1	1	5
473	0	1	2003-11-09	2004-04-22	2004-08-13	0	0	113	#NULL!	#NULL!	66.119	1.82033	0.610465	0.988712	0.498008	0.0112882	0	0	0.373774	0	0	0	0	0	0	3	1	3	4	2	4	3	4	5	5	1	4	5	1	1	5
474	0	1	2003-11-09	2004-04-22	2004-08-20	0	0	120	#NULL!	#NULL!	94.823	1.97691	0.747205	0.991513	0	0.00848724	0	7.78443	1	0	0	0	0	0	0	2	1	3	4	4	3	3	3	6	6	1	2	5	3	1	7
475	0	1	2003-11-10	2004-04-23	2004-08-06	0	0	105	#NULL!	#NULL!	65.4575	1.81596	0.600272	0.878617	0.199534	0.121383	0	3.19149	0.2212	0.750691	0.296215	0.112677	0.0146761	0.44834	3.76589	5	2	5	4	4	4	2	3	5	6	1	4	4	1	1	6
476	0	1	2003-11-10	2004-04-23	2004-08-11	0	1	110	#NULL!	#NULL!	74.7605	1.87367	0.585284	0.481384	0.895225	0.518616	0	0	0.601195	0	0.226324	0.0886053	0.0328685	0.0966354	1.99203	3	3	3	3	2	2	3	4	4	3	1	3	4	3	5	5
477	0	1	2003-11-11	2004-04-24	2004-08-13	0	0	111	#NULL!	#NULL!	71.975	1.85718	0.543298	0.606088	0.199534	0.393912	0	0.999667	0.639631	4.91728	0.109966	0.0453098	0.0553463	0.177425	0.244459	5	1	5	5	5	5	1	3	6	6	1	5	5	1	1	7
478	0	1	2003-11-13	2004-04-26	2004-08-09	1	1	105	#NULL!	#NULL!	60.7185	1.78332	0.691303	0.831887	0.199137	0.168113	0	4.57863	0.774492	0	0.0338721	0.0144668	0	0.0563492	2.06327	1	1	3	3	1	2	3	3	4	4	1	2	4	4	5	1
479	0	1	2003-11-12	2004-04-25	2004-08-09	1	1	106	#NULL!	#NULL!	77.8165	1.89107	0.462199	0.646611	0.1998	0.353389	0	6.78417	0.309385	0.246711	0.0868421	0.0361665	0	0.0991776	1.97368	2	2	2	3	1	1	3	3	4	3	2	1	4	5	3	1
480	0	1	2003-11-12	2004-04-25	2004-08-13	0	0	110	#NULL!	#NULL!	73.285	1.86502	0.463607	0.597297	0	0.402703	0	4.37811	0.523043	0	0.193853	0.0769508	0.182702	0.100402	3.0843	4	1	3	3	3	3	1	3	4	3	2	3	1	2	3	4
481	0	1	2003-11-13	2004-04-26	2004-08-20	0	1	116	#NULL!	#NULL!	45.6305	1.65926	#NULL!	0.998674	0	0.00132626	0	0	0.576374	0	0.14515	0.0588625	0.16744	0.098535	1.24337	2	4	4	2	3	3	4	3	3	4	1	1	6	6	5	1
482	0	1	2003-11-14	2004-04-27	2004-08-23	1	0	118	#NULL!	#NULL!	80.197	1.90416	0.637943	0.755946	2.09032	0.244054	0	2.79627	0	0.992903	0.834633	0.263549	0.0252957	0.140072	0	3	1	3	3	3	1	2	4	4	4	2	1	4	5	3	3
483	0	1	2003-11-14	2004-04-27	2004-08-23	1	1	118	#NULL!	#NULL!	82.3705	1.91577	0.474965	0.880786	0	0	0.119214	0	0.934456	0	0.0655437	0.0275713	0	0	0	2	1	1	3	3	3	4	2	5	5	1	2	5	5	3	4
484	0	1	2003-11-14	2004-04-27	2004-08-23	1	1	118	#NULL!	#NULL!	88.8235	1.94853	0.390589	0.794646	0.299302	0.205354	0	0	0.76366	0	0.188117	0.0748593	0	0.0482225	2.22186	3	1	4	3	3	3	1	4	5	6	1	3	4	3	5	6
485	0	1	2003-11-15	2004-04-28	2004-08-23	1	0	117	#NULL!	#NULL!	61.131	1.78626	0.517707	0.87084	1.09629	0.12916	0	10.2	0.810736	0	0.086263	0.035935	0	0.103001	1.46484	3	1	4	4	2	2	2	3	6	7	1	4	5	1	1	6
486	0	1	2003-11-15	2004-04-28	2004-08-25	1	0	119	#NULL!	#NULL!	61.55	1.78923	0.526335	0.824737	0	0.026277	0.148986	0	0.882757	0	0.0506579	0.0214613	0	0.0628025	0	2	1	1	3	1	2	4	3	4	5	1	1	4	6	5	1
487	0	1	2003-11-15	2004-04-28	2004-08-25	1	0	119	#NULL!	#NULL!	63.189	1.80064	0.591988	0.403766	2.88429	0.593418	0.00281643	2.59481	0.845598	0	0.0785151	0.0328262	0	0.075887	5.91327	4	5	4	1	5	3	1	3	3	2	3	2	1	1	3	1
488	0	1	2003-11-15	2004-04-28	2004-08-13	0	1	107	#NULL!	#NULL!	57.28	1.758	0.462435	0.683308	0	0.307725	0.00896712	7.57224	0.692849	3.6676	0.0525634	0.0222483	0.0152703	0.234389	0	4	1	4	4	4	5	1	3	6	6	1	4	4	1	1	6
489	0	1	2003-11-16	2004-04-29	2004-08-23	1	0	116	#NULL!	#NULL!	63.674	1.80396	0.400163	0.757692	2.69057	0.242308	0	0	0.609288	0.242561	0.147723	0.059837	0.0204499	0.210918	0.511247	4	1	3	2	3	3	1	5	5	4	1	3	2	5	3	4
490	0	1	2003-11-16	2004-04-29	2004-08-20	0	0	113	#NULL!	#NULL!	65.9605	1.81928	0.688513	0.885036	0.995487	0.114964	0	6.17325	0.868867	0.492449	0.045283	0.0192339	0.00283145	0.0797354	0.492126	3	4	4	4	4	4	1	5	6	6	1	3	4	1	1	5
491	0	1	2003-11-16	2004-04-29	2004-08-20	0	0	113	#NULL!	#NULL!	58.3575	1.7661	0.508681	0.960269	0	0	0.0397306	0	0.264474	0.246711	0	0	0.703087	0.0324395	0	1	1	1	3	1	1	5	3	3	4	1	1	6	7	7	1
492	0	1	2003-11-18	2004-05-01	2004-08-25	1	1	116	#NULL!	#NULL!	63.8295	1.80502	0.338531	1	0	0	0	0	0.0406785	1.72925	0.0856232	0.0356791	0.0520422	0.095191	0	2	1	2	3	2	2	4	2	4	4	1	1	3	6	3	1
493	0	1	2003-11-19	2004-05-02	2004-08-25	1	1	115	#NULL!	#NULL!	63.861	1.80524	0.406028	0.997668	0	0.00233178	0	0	0.275345	0	0.329632	0.123731	0.218482	0.120899	0	2	1	1	3	1	1	5	2	5	4	1	1	5	7	3	1
494	0	1	2003-11-19	2004-05-02	2004-08-09	1	0	99	#NULL!	#NULL!	81.583	1.9116	0.45212	0.892964	0	0.107036	0	0	0.736112	0	0.175381	0.0701785	0	0.0697044	1.73726	4	3	4	2	3	3	1	3	5	5	2	3	4	1	2	4
495	0	1	2003-11-19	2004-05-02	2004-08-20	0	0	110	#NULL!	#NULL!	82.42	1.91603	0.313845	0.346994	0.498408	0.653006	0	3.57853	0.912426	0	0	0	0	0	0	4	1	4	4	4	5	1	3	5	4	1	4	3	1	1	5
496	0	1	2003-11-20	2004-05-03	2004-08-27	0	1	116	#NULL!	#NULL!	78.837	1.89673	0.563076	0.647177	0.0998668	0.352823	0	0	0.79597	0.24558	0.0310228	0.0132683	0.0759659	0.0970413	0	3	2	3	1	3	2	3	4	4	4	3	2	3	6	6	4
497	0	1	2003-11-20	2004-05-03	2004-08-27	0	1	116	#NULL!	#NULL!	77.636	1.89006	0.623131	0.65631	0.199933	0.336859	0	6.99767	0.491333	3.4432	0.0558771	0.0236134	0.0711355	0.357713	1.22549	4	3	3	5	5	3	2	3	5	5	1	4	6	1	3	5
498	0	1	2003-11-21	2004-05-04	2004-08-27	0	1	115	#NULL!	#NULL!	50.2855	1.70144	0.928571	0.500167	1.89937	0.463512	0	13.9953	0.0875754	0.497347	0.0782529	0.0327206	0.0971372	0.734186	0	6	2	6	6	6	6	1	3	6	7	1	4	5	1	1	7
499	0	0	2003-11-23	2004-05-06	2004-08-09	1	0	95	#NULL!	#NULL!	63.7095	1.8042	0.526766	0.930665	0	0.069335	0	9.8	0.751224	0	0.0333374	0.0142421	0.139719	0.022667	0	3	1	1	3	2	3	4	3	3	5	1	1	4	5	4	1
500	0	0	2003-11-23	2004-05-06	2004-08-09	1	0	95	#NULL!	#NULL!	61.0685	1.78582	0.521839	0.950934	0	0.0490664	0	3.3887	0.00444664	0	0.873438	0.272639	0	0.0241895	0	2	1	2	2	3	3	3	4	5	5	2	3	2	1	3	5
501	0	0	2003-11-23	2004-05-06	2004-08-27	0	1	113	#NULL!	#NULL!	91.2735	1.96034	0.601854	0.998167	0	0	0.00183333	0	0.490077	0	0.398306	0.145602	0	0.0062336	0	1	1	1	4	1	1	5	2	4	4	1	1	6	7	3	1
502	0	0	2003-11-23	2004-05-06	2004-08-27	0	0	113	#NULL!	#NULL!	46.6055	1.66844	0.469338	0.848608	0.199867	0.147735	0.00365691	0	0.981038	0	0	0	0	0	0	4	3	4	4	4	4	2	2	5	5	1	3	4	6	3	5
503	0	0	2003-11-25	2004-05-08	2004-08-25	1	0	109	#NULL!	#NULL!	67.898	1.83186	0.453007	0.575125	0.0994695	0.424875	0	5.97808	0.149098	0.75	0.0708333	0.0297219	0.714165	0.0494331	0	3	1	3	2	3	3	2	3	6	6	1	2	4	1	2	6
504	0	0	2003-11-25	2004-05-08	2004-08-27	0	0	111	#NULL!	#NULL!	58.152	1.76456	0.44653	0.986707	0	0.0132935	0	0	0.699855	0	0.0989479	0.0409771	0.0500336	0.134318	0	3	2	2	3	2	3	3	3	4	4	1	2	4	6	5	3
505	0	0	2003-11-27	2004-05-10	2004-09-08	0	0	121	#NULL!	#NULL!	72.6365	1.86115	0.460648	0.865762	0.2	0.134238	0	2.5905	0.868904	0.248839	0.00862641	0.00373034	0.0233908	0.0990786	0	4	2	3	2	4	3	1	2	5	5	3	3	4	2	4	4
506	0	0	2003-11-27	2004-05-10	2004-09-08	0	0	121	#NULL!	#NULL!	110.017	2.04146	0.678852	0.528103	0.399334	0.471897	0	5.79035	0.880394	0	0.00652174	0.00282316	0.0041806	0.076087	0	3	1	5	2	3	3	2	1	4	4	3	2	1	4	1	4
507	0	0	2003-11-27	2004-05-10	2004-08-25	1	0	107	#NULL!	#NULL!	123.165	2.09049	0.407628	0.617813	0	0.382187	0	0	0.15059	0	0.0649302	0.0273211	0.586929	0.197551	2.73179	3	1	4	3	2	3	2	3	5	6	1	2	3	1	4	4
508	0	0	2003-11-27	2004-05-10	2004-09-08	0	0	121	#NULL!	#NULL!	81.427	1.91077	0.680261	0.429737	0.895655	0.570263	0	9.75124	0.314711	1.97467	0.41028	0.149305	0	0.275009	0.247688	4	2	4	4	4	4	1	3	5	6	1	3	4	1	1	6
509	0	0	2003-11-27	2004-05-10	2004-08-30	0	1	112	#NULL!	#NULL!	60.3665	1.7808	0.642965	0.990879	3.28358	0.00912106	0	7.56219	0.798744	0	0.0570059	0.0240774	0.0938533	0.0503966	3.96563	1	1	4	4	4	3	3	3	5	5	1	3	5	1	3	6
510	0	0	2003-11-27	2004-05-10	2004-09-08	0	0	121	#NULL!	#NULL!	90.1625	1.95503	0.812518	0.768408	0	0.0861037	0.145488	0	0.988771	0	0	0	0	0.0112285	0	3	1	3	4	4	2	2	1	5	6	1	2	5	3	2	3
511	0	0	2003-11-28	2004-05-11	2004-09-08	0	0	120	#NULL!	#NULL!	84.298	1.92582	0.403473	0.771318	0.0994365	0.228682	0	7.75348	0.00763483	0.487329	0.815049	0.258888	0	0.0157743	0	4	1	3	3	3	3	1	3	4	4	1	2	4	1	4	4
512	0	0	2003-11-29	2004-05-12	2004-09-08	0	0	119	#NULL!	#NULL!	72.9635	1.86311	0.526183	0.92988	0	0.0701199	0	0	0.726675	0	0.0393778	0.0167734	0	0.0175031	0	4	1	3	3	3	3	1	4	6	7	1	3	4	1	1	6
513	0	0	2003-11-30	2004-05-13	2004-08-27	0	0	106	#NULL!	#NULL!	80.66	1.90666	0.489608	0.884756	3.18831	0.115244	0	8.17004	0.137839	0	0.00575279	0.00249125	0.751928	0.10448	5.18677	4	5	5	3	3	4	1	2	5	5	1	3	5	1	1	6
514	0	0	2003-12-02	2004-05-15	2004-08-25	1	1	102	#NULL!	#NULL!	62.401	1.79519	0.70181	0.207077	0.498936	0.78993	0.00299302	6.58683	0.482407	0	0.210673	0.0830268	0.0369565	0.209149	0.501672	2	1	2	5	2	2	3	1	4	4	1	1	5	6	2	1
515	0	0	2003-12-04	2004-05-17	2004-08-23	1	1	98	#NULL!	#NULL!	58.8345	1.76963	0.396982	0.654102	0.199269	0.345898	0	3.78612	0.380917	3.47374	0.03809	0.016235	0.058834	0.456134	0	4	2	3	3	4	4	1	4	6	6	1	4	3	1	1	6
516	0	0	2003-12-04	2004-05-17	2004-09-16	0	0	122	#NULL!	#NULL!	68.5825	1.83621	0.655555	0.767354	0	0.232646	0	2.7907	0.123219	5.69961	0.144315	0.0585457	0.117887	0.558629	0	3	3	3	2	3	3	1	3	5	4	1	2	4	1	2	4
517	0	0	2003-12-04	2004-05-17	2004-09-16	0	1	122	#NULL!	#NULL!	43.1975	1.63546	0.321892	0.483253	0	0.516747	0	0.399202	0.444086	3.20145	0.120613	0.0494556	0.0695007	0.335381	0.247852	2	1	5	6	6	6	1	1	6	7	1	3	4	1	1	5
518	0	0	2003-12-07	2004-05-20	2004-09-08	0	1	111	#NULL!	#NULL!	50.85	1.70629	0.40783	0.585544	4.37666	0.414456	0	0	0.489802	0.248839	0.236391	0.0921558	0	0.123139	4.18033	4	1	3	3	3	3	2	3	6	6	1	2	4	2	1	6
519	0	0	2003-12-08	2004-05-21	2004-08-30	0	0	101	#NULL!	#NULL!	51.5375	1.71212	0.522442	0.715418	0.199834	0.284582	0	7.98935	0.0915786	0.500038	0.0956385	0.0396673	0.254382	0.558401	4.71844	3	1	2	2	2	3	2	5	7	7	1	4	4	4	3	7
520	0	0	2003-12-09	2004-05-22	2004-09-16	0	1	117	#NULL!	#NULL!	62.797	1.79794	0.476171	0.67083	1.09788	0.321544	0.00762599	3.6	0.0973422	0.490949	0.617145	0.208749	0.0423516	0.212596	14.582	4	3	3	2	4	4	1	5	5	4	1	3	4	1	3	5
521	0	0	2003-12-09	2004-05-22	2004-09-22	0	0	123	#NULL!	#NULL!	53.5285	1.72859	0.567593	0.870539	0	0.129461	0	5	0.944227	0	0	0	0	0	0	5	4	5	4	5	5	1	1	6	6	1	5	5	1	1	6
522	0	0	2003-12-09	2004-05-22	2004-09-22	0	1	123	#NULL!	#NULL!	77.78	1.89087	0.754115	0.663654	1.09515	0.336346	0	6.77291	0.745515	0	0.175946	0.0703874	0	0	0	3	3	4	3	4	3	2	1	4	3	1	3	6	5	3	2
523	0	0	2003-12-10	2004-05-23	2004-09-22	0	1	122	#NULL!	#NULL!	62.998	1.79933	0.470699	0.604488	0.199071	0.395512	0	5.97213	0.0561043	0.501935	0.696147	0.229464	0.0191167	0.22341	0	4	1	5	5	5	5	1	3	5	6	1	4	4	1	1	7
524	0	0	2003-12-11	2004-05-24	2004-08-23	1	0	91	#NULL!	#NULL!	73.299	1.8651	0.285603	0.618565	0	0.381435	0	0	0.987194	0	0	0	0	0.00513926	0	3	1	1	1	2	1	4	5	5	5	1	4	1	6	6	1
525	0	0	2003-12-11	2004-05-24	2004-08-25	1	0	93	#NULL!	#NULL!	72.285	1.85905	0.758493	1	0	0	0	0	0.250337	0	0	0	0	0	0	1	1	1	4	2	3	4	2	5	6	1	1	4	6	2	1
526	0	0	2003-12-12	2004-05-25	2004-09-16	0	0	114	#NULL!	#NULL!	78.1425	1.89289	0.478778	0.948779	3.18502	0.0512215	0	11.1739	0.852487	0	0	0	0	0	0	3	3	3	2	3	3	1	4	6	4	2	4	3	1	4	5
527	0	0	2003-12-12	2004-05-25	2004-09-22	0	1	120	#NULL!	#NULL!	82.7615	1.91783	0.701792	0.491805	0	0.493748	0.014447	0	0.838556	0	0.129768	0.0529894	0	0.0258856	0	3	2	4	5	5	5	2	2	6	5	1	4	5	1	2	6
528	0	0	2003-12-12	2004-05-25	2004-09-22	0	1	120	#NULL!	#NULL!	61.805	1.79102	0.5998	0.837329	0.799201	0.162671	0	5.79421	0.944607	0	0.0318389	0.0136119	0	0.0235543	5.84795	5	3	4	4	4	5	1	2	5	6	1	4	6	1	3	7
529	0	0	2003-12-12	2004-05-25	2004-09-20	1	1	118	#NULL!	#NULL!	73.2895	1.86504	#NULL!	0.974667	0	0	0.0253333	0	0.857121	0	0.0727612	0.0305031	0	0.0701182	0.233209	1	1	2	4	2	1	4	1	3	6	1	1	5	6	3	1
530	0	0	2003-12-14	2004-05-27	2004-09-16	0	1	112	#NULL!	#NULL!	51.4885	1.71171	0.563186	0.52773	6.57393	0.47227	0	11.1739	0.429576	5.17092	0.230291	0.0900079	0	0.317834	0.99869	5	3	3	2	3	3	1	2	4	4	1	3	3	1	2	5
531	0	0	2003-12-14	2004-05-27	2004-09-22	0	0	118	#NULL!	#NULL!	75.947	1.88051	0.558523	0.953519	0	0.0464807	0	0	0.00615285	0	0	0	0.217753	0.0154588	2.99202	2	2	2	3	1	2	3	2	4	3	2	1	4	6	4	2
532	0	0	2003-12-15	2004-05-28	2004-09-22	0	1	117	#NULL!	#NULL!	57.8485	1.76229	0.479747	0.94839	1.19482	0.0516097	0	0	0.129656	1.0088	0.253092	0.097983	0.107403	0.509849	3.9503	4	3	4	2	3	3	2	1	5	6	1	3	5	2	4	3
533	0	0	2003-12-16	2004-05-29	2004-09-20	1	1	114	#NULL!	#NULL!	100.054	2.00023	0.49868	0.997844	0	0	0.00215589	0	0.971184	0	0	0	0	0	0	1	1	2	4	1	2	4	2	4	5	1	1	4	6	3	1
534	0	0	2003-12-17	2004-05-30	2004-09-16	0	1	109	#NULL!	#NULL!	60.2035	1.77962	0.541777	0.406833	0	0	0.593167	0	0	0	0	0	0	0.0130953	0	1	1	1	3	1	1	5	2	4	6	1	1	3	6	3	1
535	0	0	2003-12-18	2004-05-31	2004-09-16	0	1	108	#NULL!	#NULL!	71.4045	1.85373	0.609715	0.965703	0.0996678	0.0342968	0	3.58804	0.890032	0	0.0656085	0.0275977	0	0.0443595	0.246873	3	2	3	3	2	3	3	3	4	5	1	3	4	1	4	4
536	0	0	2003-12-20	2004-06-02	2004-09-16	0	0	106	#NULL!	#NULL!	67.247	1.82767	0.442857	0.549545	1.49664	0.450455	0	6.58464	0.628828	2.67917	0.102456	0.0423611	0.0100272	0.200594	0	6	3	5	5	5	6	1	3	6	6	2	5	1	1	1	7
537	0	0	2003-12-21	2004-06-03	2004-09-20	1	1	109	#NULL!	#NULL!	61.731	1.7905	0.541172	0.770349	0.897971	0.229651	0	3.59162	0.372591	0.475587	0.458371	0.163868	0.0521592	0.116879	1.35952	5	3	4	1	3	3	1	4	6	5	1	3	4	1	2	5
538	0	1	2004-10-09	2005-03-23	2005-07-07	0	1	106	#NULL!	#NULL!	77.9695	1.89192	0.614721	0.865436	2.29488	0.134564	0	0.199071	0.791682	0.512821	0.107707	0.0444248	0	0.0963744	2.54237	3	4	4	1	3	4	2	1	4	4	1	2	5	5	4	2
539	0	1	2004-10-09	2005-03-23	2005-06-22	0	1	91	#NULL!	#NULL!	100.615	2.00266	0.565446	0.977008	0	0.00849717	0.0144952	3.8	1	0	0	0	0	0	0	1	1	2	4	1	2	3	3	4	5	1	2	4	5	5	1
540	0	1	2004-10-09	2005-03-23	2005-07-20	0	1	119	#NULL!	#NULL!	63.8945	1.80546	0.474998	0.636087	0.199468	0.363913	0	5.39101	0.768427	0.252101	0.016938	0.00729449	0	0.128569	0.519958	3	4	4	2	4	3	3	1	5	4	1	1	6	6	2	7
541	0	1	2004-10-10	2005-03-24	2005-07-07	0	0	105	#NULL!	#NULL!	92.0105	1.96384	0.52496	0.689412	0.597015	0.310588	0	7.16418	0.0513393	0	0.158482	0.0638893	0	0.03125	0	4	1	3	3	3	4	1	3	5	5	1	4	4	1	3	4
542	0	1	2004-10-10	2005-03-24	2005-07-18	1	1	116	#NULL!	#NULL!	95.911	1.98187	0.481377	0.575921	0.796945	0.424079	0	3.98406	0.626382	0	0.118663	0.0486992	0.0401786	0.208157	0.803571	3	2	3	1	2	3	1	5	5	4	1	3	5	4	1	6
543	0	1	2004-10-10	2005-03-24	2005-07-07	0	1	105	#NULL!	#NULL!	69.5125	1.84206	0.362066	0.979445	0	0	0.0205548	3.58685	0.8125	0	0.0401786	0.0171079	0.0424107	0.0915179	1.33929	1	1	2	6	1	1	4	2	5	5	1	1	6	7	3	1
544	0	1	2004-10-11	2005-03-25	2005-07-18	1	0	115	#NULL!	#NULL!	178.775	2.25231	0.438799	1	0	0	0	0	0.754464	0	0	0	0.234375	0.0111607	0	1	1	1	3	1	1	4	2	5	5	1	1	6	7	7	1
545	0	1	2004-10-11	2005-03-25	2005-07-20	0	1	117	#NULL!	#NULL!	72.5555	1.86067	0.666667	0.931079	0	0.0689205	0	1.1996	0.199309	1.99587	0.376149	0.138665	0.141915	0.251376	0.997934	6	4	6	5	6	6	1	3	7	7	1	6	6	1	1	7
546	0	1	2004-10-11	2005-03-25	2005-07-20	0	1	117	#NULL!	#NULL!	62.739	1.79754	0.47664	0.543644	0	0	0.456356	0	1	0	0	0	0	0	0	3	1	3	4	4	4	2	3	6	4	1	2	6	6	4	2
547	0	1	2004-10-11	2005-03-25	2005-07-20	0	1	117	#NULL!	#NULL!	71.6575	1.85526	0.418605	0.85293	0.4	0.0501667	0.0969031	0	0.987156	0	0	0	0	0.00669643	0	2	2	3	3	2	2	4	1	4	3	1	2	6	6	6	4
548	0	1	2004-10-12	2005-03-26	2005-07-07	0	0	103	#NULL!	#NULL!	72.6505	1.86124	0.467554	0.851598	0	0.143743	0.0046589	6.76617	0.757895	1.07143	0	0	0	0.0267857	0	4	1	4	4	4	4	1	3	5	5	1	3	5	1	1	6
549	0	1	2004-10-12	2005-03-26	2005-07-18	1	1	114	#NULL!	#NULL!	65.525	1.81641	0.498758	0.445952	3.98965	0.554048	0	0.198873	0.544094	1.72131	0.0868594	0.0361734	0.0805822	0.277203	1.35135	1	2	3	2	2	2	3	2	3	5	1	2	4	6	6	1
550	0	1	2004-10-12	2005-03-26	2005-07-27	0	1	123	#NULL!	#NULL!	95.0615	1.978	0.37931	0.455439	2.19754	0.544561	0	0.799467	0.121685	8.07397	0.18737	0.0745863	0.193181	0.470351	0	5	3	6	1	5	6	1	2	6	4	4	6	6	1	1	7
551	0	1	2004-10-13	2005-03-27	2005-06-29	0	1	94	#NULL!	#NULL!	47.7345	1.67883	0.596385	1	0	0	0	0	0.0348361	0	0.946569	0.28927	0	0	0	1	1	1	3	1	1	4	1	3	6	1	1	5	7	5	1
552	0	1	2004-10-13	2005-03-27	2005-07-20	0	1	115	#NULL!	#NULL!	94.252	1.97429	0.673633	0.863561	0	0.136439	0	0	0.339364	0.25	0.0821272	0.0342783	0.133772	0.0612327	3.68421	2	1	3	3	3	2	4	3	6	6	1	1	7	4	2	6
553	0	1	2004-10-14	2005-03-28	2005-07-18	1	0	112	#NULL!	#NULL!	73.2315	1.8647	0.659808	0.643842	0	0.356158	0	2.7833	0.475784	0	0.295129	0.112313	0.0181818	0.00909091	0	3	2	3	2	3	3	1	2	5	3	1	2	5	1	6	3
554	0	1	2004-10-14	2005-03-28	2005-07-25	0	1	119	#NULL!	#NULL!	72.6245	1.86108	0.562732	0.937085	0	0.062915	0	0	0.653867	0	0.164611	0.0661809	0.0178571	0.127648	0	4	2	3	2	3	2	4	3	3	4	1	1	6	7	5	1
555	0	1	2004-10-14	2005-03-28	2005-07-20	0	1	114	#NULL!	#NULL!	98.153	1.9919	0.834724	0.949136	0	0.00232713	0.0485372	0	0.034824	3.24274	0.0622034	0.0262077	0.147004	0.755968	0	3	3	4	2	4	3	3	2	5	3	1	1	6	6	6	3
556	0	1	2004-10-15	2005-03-29	2005-06-29	0	1	92	#NULL!	#NULL!	88.1255	1.9451	0.450326	0.473745	0.1	0.526255	0	9.98336	0.539897	0.491935	0.00851316	0.00368157	0.234512	0.21291	0	6	2	6	6	6	6	1	2	6	7	1	6	3	1	1	7
557	0	1	2004-10-15	2005-03-29	2005-08-01	1	1	125	#NULL!	#NULL!	53.9335	1.73186	0.369655	0.859881	0	0.140119	0	7.19281	0.947461	0	0.0219298	0.00942107	0	0.0306096	2.35736	3	1	6	6	6	4	2	2	6	6	1	3	6	1	1	7
558	0	1	2004-10-15	2005-03-29	2005-07-13	0	1	106	#NULL!	#NULL!	74.726	1.87347	0.744754	0.886576	0	0.0128248	0.1006	0	0.752	0.950506	0.172149	0.0689828	0	0.0699454	2.17742	4	2	3	5	5	5	1	2	5	6	1	3	5	1	1	7
559	0	1	2004-10-15	2005-03-29	2005-07-25	0	1	118	#NULL!	#NULL!	57.2195	1.75754	0.650751	0.765677	0.499667	0.228329	0.00599401	9.99001	0.840164	0	0	0	0	0	0	1	1	6	6	6	6	1	3	7	5	1	4	6	1	1	7
560	0	1	2004-10-15	2005-03-29	2005-07-13	0	0	106	#NULL!	#NULL!	81.6425	1.91192	0.398536	0.602939	4.1996	0.397061	0	4.6	0.729646	0	0.0629921	0.02653	0.0826772	0.0942611	8.26772	4	5	5	2	4	3	1	1	4	5	1	3	4	1	2	3
561	0	1	2004-10-16	2005-03-30	2005-08-01	1	0	124	#NULL!	#NULL!	50.885	1.70659	0.473222	0.843925	0.5998	0.156075	0	8.79707	0.0184607	1.80359	0.16604	0.0667136	0.130329	0.526768	0.263158	3	2	5	3	3	5	1	3	6	5	1	3	5	1	1	6
562	0	1	2004-10-16	2005-03-30	2005-06-29	0	0	91	#NULL!	#NULL!	108.915	2.03709	0.617738	0.865049	0	0.134951	0	0.199269	0.744207	0	0.230088	0.0899364	0	0.00663717	0	3	1	3	3	2	2	2	3	5	5	1	1	3	1	3	6
563	0	1	2004-10-17	2005-03-31	2005-08-01	1	1	123	#NULL!	#NULL!	46.082	1.66353	0.639918	0.765723	1.79342	0.234277	0	7.17608	0.574966	0.263158	0.157205	0.0634105	0.0876815	0.175837	0	4	3	5	2	4	4	1	3	5	4	1	4	5	1	1	6
564	0	1	2004-10-17	2005-03-31	2005-07-27	0	0	118	#NULL!	#NULL!	76.2575	1.88228	0.467995	0.517426	0.1	0.482574	0	0	0.888274	0.760532	0.0167406	0.00721016	0	0.0949854	0	3	1	1	3	2	3	2	5	5	6	1	2	5	6	1	3
565	0	1	2004-10-17	2005-03-31	2005-07-27	0	1	118	#NULL!	#NULL!	70.668	1.84922	0.699045	0.756685	0	0.243315	0	0	0.363773	3.56981	0.0707784	0.0296996	0.147023	0.358576	0	3	1	2	3	2	2	3	3	3	4	1	2	5	6	4	1
566	0	1	2004-10-17	2005-03-31	2005-06-29	0	0	90	#NULL!	#NULL!	152.175	2.18234	0.463314	0.697901	0.999001	0.302099	0	3.996	0.00454545	0	0.0123967	0.00535072	0.919161	0.0638966	0.272727	3	2	3	3	2	3	2	4	4	5	1	3	5	5	2	4
567	0	1	2004-10-18	2005-04-01	2005-08-01	1	0	122	#NULL!	#NULL!	57.5295	1.75989	0.494064	0.557819	0	0.352765	0.0894161	0	0.854499	0	0.0265487	0.0113795	0	0.118953	0.79646	1	1	1	3	1	2	4	3	4	6	1	1	6	6	6	1
568	0	1	2004-10-18	2005-04-01	2005-07-27	0	0	117	#NULL!	#NULL!	83.5975	1.92219	0.5556	0.759735	3.99334	0.240265	0	0	0.380769	4.54186	0.0773127	0.0323418	0.11369	0.401145	0	3	2	2	3	3	3	2	2	4	3	1	2	5	5	5	1
569	0	1	2004-10-18	2005-04-01	2005-07-13	0	0	103	#NULL!	#NULL!	103.525	2.01504	0.648887	0.798514	0.799236	0.201486	0	8.35544	0.344751	1.2238	0.234066	0.0913384	0.036	0.248883	1.92	5	3	4	2	4	4	1	2	5	5	2	5	3	1	1	7
570	0	1	2004-10-18	2005-04-01	2005-07-27	0	0	117	#NULL!	#NULL!	75.199	1.87621	0.537068	0.541296	1.29225	0.458704	0	4.57256	0.258919	0.5	0.0680131	0.0285766	0.0293768	0.424473	0	3	1	2	2	2	2	3	3	4	4	3	2	2	1	5	1
571	0	1	2004-10-19	2005-04-02	2005-08-01	1	1	121	#NULL!	#NULL!	48.37	1.68458	0.641168	0.738906	1.09963	0.261094	0	8.59713	0.518616	0	0.240809	0.0937048	0.142132	0.0984432	8.17766	4	2	4	3	4	4	3	4	6	6	1	6	6	1	1	7
572	0	1	2004-10-19	2005-04-02	2005-08-04	1	0	124	#NULL!	#NULL!	84.9245	1.92903	0.293547	0.943303	0	0.0566966	0	5.77881	0.991803	0.497934	0	0	0	0.00819672	0	3	2	3	3	3	3	1	3	5	5	1	2	3	2	5	3
573	0	1	2004-10-19	2005-04-02	2005-07-13	0	0	102	#NULL!	#NULL!	86.436	1.93669	0.664119	0.665561	0	0.334439	0	0	0.876154	0.72	0.022	0.0094509	0	0.0718462	0	3	1	3	3	3	2	2	1	5	6	1	1	6	1	1	3
574	0	1	2004-10-19	2005-04-02	2005-07-27	0	0	116	#NULL!	#NULL!	69.723	1.84338	0.588119	0.486517	1.58993	0.25058	0.262904	0	0.688059	0	0.0956032	0.0396533	0.0725678	0.141669	0	3	3	4	2	4	2	1	2	5	3	1	2	4	2	3	1
575	0	1	2004-10-20	2005-04-03	2005-08-04	1	0	123	#NULL!	#NULL!	69.1885	1.84003	0.260986	1	0	0	0	0	0.418482	0	0.0769869	0.0322104	0	0.114035	0.789474	3	1	2	3	3	2	3	4	4	4	1	2	4	6	6	2
576	0	1	2004-10-20	2005-04-03	2005-08-04	1	1	123	#NULL!	#NULL!	48.5635	1.68631	0.690726	0.586519	0.198873	0.413481	0	0	0.919886	0	0.0272727	0.0116858	0	0.0318182	0.545455	2	1	3	4	3	3	2	4	6	4	1	2	4	3	4	3
577	0	1	2004-10-20	2005-04-03	2005-07-25	0	1	113	#NULL!	#NULL!	55.069	1.74091	0.402884	0.561164	0	0.43684	0.00199667	0	0.931099	0	0	0	0	0.0045045	0	3	1	4	4	3	2	3	3	6	6	1	1	6	4	1	4
578	0	1	2004-10-20	2005-04-03	2005-07-25	0	0	113	#NULL!	#NULL!	67.744	1.83087	0.723341	0.934739	0	0.0652607	0	1.59734	0	0	0	0	0	0	0	3	2	4	4	4	4	1	2	5	6	1	2	5	1	1	6
579	0	1	2004-10-21	2005-04-04	2005-07-25	0	0	112	#NULL!	#NULL!	87.24	1.94072	0.536003	0.726853	8.29103	0.273147	0	0.598007	0.569158	0	0.141447	0.0574559	0.129386	0.149592	10.6316	3	2	3	3	4	2	2	3	4	4	1	2	5	4	3	4
580	0	1	2004-10-21	2005-04-04	2005-08-04	1	0	122	#NULL!	#NULL!	96.873	1.9862	0.487704	0.336335	0	0.621027	0.0426382	7.1976	0.565179	6.46494	0.143113	0.0580893	0.0289256	0.198765	0	4	1	4	4	4	4	1	3	6	5	1	4	5	1	1	7
581	0	1	2004-10-21	2005-04-04	2005-07-20	0	1	107	#NULL!	#NULL!	97.6015	1.98946	0.682245	0.810741	1.1976	0.189259	0	5.98802	0.426033	0.254237	0.0763318	0.0319462	0.0780523	0.408521	0.79646	2	2	6	6	6	6	1	3	7	6	1	4	5	1	1	7
582	0	1	2004-10-21	2005-04-04	2005-08-01	1	0	119	#NULL!	#NULL!	92.6865	1.96702	0.68801	0.825963	0	0.0935852	0.0804521	0	0.813227	2.38938	0.0215388	0.00925487	0.00826446	0.134846	0.265487	2	1	1	1	1	2	4	4	4	4	3	1	1	5	6	6
583	0	1	2004-10-21	2005-04-04	2005-08-01	1	1	119	#NULL!	#NULL!	77.687	1.89035	0.521201	0.851394	0.7998	0.148606	0	10.2	0.852381	1.71429	0.097619	0.0404516	0	0.05	0.857143	3	1	1	4	1	1	4	6	5	5	1	1	6	7	6	1
584	0	1	2004-10-21	2005-04-04	2005-07-13	0	0	100	#NULL!	#NULL!	102.016	2.00867	0.470132	0.658508	1.69681	0.341492	0	8.2	0.152102	0	0.00987862	0.00426918	0.00619835	0.116978	0	4	4	4	2	4	5	1	1	4	5	1	5	5	1	1	7
585	0	1	2004-10-24	2005-04-07	2005-08-04	1	1	119	#NULL!	#NULL!	70.143	1.84598	0.4784	0.495668	0.0999667	0.504332	0	5.79807	1	0	0	0	0	0	0	2	1	5	5	5	4	1	2	6	7	1	2	7	1	1	6
586	0	1	2004-10-24	2005-04-07	2005-08-04	1	1	119	#NULL!	#NULL!	78.3905	1.89426	0.785565	0.578606	0	0.421394	0	0	0.764287	0.810811	0.0720721	0.030224	0.0247748	0.138866	0.27027	2	1	3	3	2	2	3	3	4	4	1	2	3	6	6	2
587	0	1	2004-10-24	2005-04-07	2005-07-25	0	0	109	#NULL!	#NULL!	90.041	1.95444	0.464183	0.339358	0	0.660642	0	0.796284	0.990909	0	0	0	0	0.00909091	0	5	-1	3	2	3	3	1	3	3	5	3	4	2	1	3	6
588	0	1	2004-10-25	2005-04-08	2005-08-08	0	0	122	#NULL!	#NULL!	65.6165	1.81701	0.285106	0.643791	0.797872	0.356209	0	10.5333	0.810054	0	0.0688073	0.0288994	0.0252294	0.0844419	1.10092	4	3	5	5	6	5	1	1	6	6	2	5	5	1	1	7
589	0	1	2004-10-25	2005-04-08	2005-08-04	1	1	118	#NULL!	#NULL!	121.02	2.08286	0.41745	0.996837	0	0.00316256	0	0	0.45044	0.277778	0	0	0.00231481	0.0318761	0	2	1	2	2	3	2	3	2	3	3	1	2	5	7	7	1
590	0	1	2004-10-25	2005-04-08	2005-08-08	0	0	122	#NULL!	#NULL!	56.7995	1.75434	0.506671	0.718431	0	0.281569	0	1.39581	0.112832	0	0.039823	0.0169594	0.765487	0.0110619	0	4	1	4	3	4	4	1	4	5	6	1	4	5	1	1	6
591	0	1	2004-10-25	2005-04-08	2005-07-25	0	1	108	#NULL!	#NULL!	67.0025	1.82609	0.507798	0.63336	1.79863	0.36664	0	4.99667	0.124719	2.54383	0.0194621	0.00837108	0.201956	0.615512	0.238095	3	1	2	2	2	1	3	4	4	6	1	1	5	3	3	3
592	0	1	2004-10-26	2005-04-09	2005-08-01	1	0	114	#NULL!	#NULL!	82.2525	1.91515	0.377219	0.465707	0.299469	0.534293	0	0	0.207041	0.540541	0.0730444	0.0306177	0.126984	0.29918	1.89189	4	2	3	1	2	2	2	3	3	3	2	1	1	5	5	1
593	0	1	2004-10-27	2005-04-10	2005-08-08	0	0	120	#NULL!	#NULL!	70.28	1.84683	0.716314	0.784931	0	0.215069	0	9.57129	0.620615	0	0.087156	0.0362919	0.107798	0.0527523	0.275229	3	1	4	4	4	3	1	2	4	5	1	2	4	1	1	6
594	0	1	2004-10-27	2005-04-10	2005-08-12	1	0	124	#NULL!	#NULL!	77.1385	1.88727	0.169149	0.843936	0	0.156064	0	0	0.55186	1.28926	0.0681818	0.0286452	0.0431818	0.293388	2.45455	3	2	3	3	3	4	1	3	4	3	2	4	4	4	4	3
595	0	1	2004-10-27	2005-04-10	2005-07-13	0	1	94	#NULL!	#NULL!	100.302	2.00131	0.626597	0.972102	0	0	0.0278982	0	0.655952	0	0.0923077	0.038345	0.236111	0.0156288	0	1	1	1	4	1	1	6	1	3	4	1	1	6	6	1	1
596	0	1	2004-10-27	2005-04-10	2005-07-25	0	1	106	#NULL!	#NULL!	92.594	1.96658	0.70198	1	3.2	0	0	0.2	0.756696	0	0	0	0.205357	0.0379464	0	5	2	3	1	2	4	1	3	3	3	4	2	1	6	4	2
597	0	1	2004-10-28	2005-04-11	2005-08-12	1	0	123	#NULL!	#NULL!	90.9985	1.95903	0.117994	0.73918	0	0.26082	0	4.79201	0.547323	0	0.254344	0.0984166	0.00446429	0.193869	1.32143	5	5	5	1	4	4	1	2	4	2	4	4	1	1	1	4
598	0	1	2004-10-28	2005-04-11	2005-08-08	0	1	119	#NULL!	#NULL!	69.557	1.84234	0.828606	1	0	0	0	0	0.448345	0	0.047945	0.0203385	0.406904	0.0610918	0.535714	3	2	2	2	3	2	1	3	4	3	2	2	1	4	4	2
599	0	1	2004-10-28	2005-04-11	2005-07-27	0	0	107	#NULL!	#NULL!	67.185	1.82727	0.348162	0.585091	0.797342	0.414909	0	4.78405	0.164325	1.46961	0.381114	0.14023	0.0751242	0.377336	4.99707	3	6	5	1	3	3	1	1	4	3	2	2	5	1	3	3
600	0	1	2004-10-28	2005-04-11	2005-08-08	0	0	119	#NULL!	#NULL!	69.6285	1.84279	0	1	0	0	0	0	0.93125	0	0	0	0.0334821	0.0290179	0	3	1	2	2	2	2	4	2	4	4	1	1	5	6	3	1
601	0	1	2004-10-28	2005-04-11	2005-08-08	0	0	119	#NULL!	#NULL!	55.6015	1.74509	0.611887	0.692139	0.798404	0.307861	0	10.9671	0.721727	0.785455	0.104545	0.0431836	0	0.0454545	0	4	1	4	4	4	3	1	3	4	5	1	3	4	1	1	5
602	0	1	2004-10-29	2005-04-12	2005-08-08	0	0	118	#NULL!	#NULL!	89.237	1.95054	0.640433	0.65742	0.0996347	0.34258	0	12.2	0.759009	0	0.130631	0.0533207	0.0112613	0.0968468	0.540541	5	4	5	1	5	5	1	3	4	4	3	4	1	1	1	6
603	0	1	2004-10-30	2005-04-13	2005-08-12	1	0	121	#NULL!	#NULL!	76.38	1.88298	0.754608	0.545501	0	0.116278	0.338221	0	0.623075	2	0.0977679	0.0405105	0.00446429	0.209812	0	5	4	5	5	5	5	1	3	4	4	1	3	4	1	1	7
604	0	1	2004-10-31	2005-04-14	2005-08-12	1	1	120	#NULL!	#NULL!	51.6835	1.71335	0.460553	0.993002	0	0.00699767	0	0	0.225446	0	0	0	0	0.0200893	0	1	1	1	3	2	2	4	2	4	6	1	1	5	7	5	1
605	0	1	2004-10-31	2005-04-14	2005-08-10	0	1	118	#NULL!	#NULL!	52.5455	1.72054	0.840997	0.667554	0.798537	0.332446	0	7.99467	0.672103	1.79731	0.131752	0.0537513	0	0.143966	0	6	1	6	4	6	6	1	4	6	7	2	5	5	1	1	7
606	0	1	2004-10-31	2005-04-14	2005-08-12	1	0	120	#NULL!	#NULL!	61.4745	1.7887	0.555031	0.665398	1.9918	0.334602	0	13.7862	0.710106	1.31159	0.140851	0.0572288	0.0389908	0.105779	1.65138	6	3	5	3	4	6	1	3	5	5	6	5	1	1	1	7
607	0	1	2004-11-01	2005-04-15	2005-08-12	1	0	119	#NULL!	#NULL!	87.0205	1.93962	0.570152	0.738038	0	0.261962	0	5.18617	0.817568	0	0	0	0.123874	0.0585586	0	4	2	4	3	4	4	1	3	5	5	1	4	4	4	2	5
608	0	1	2004-11-01	2005-04-15	2005-08-12	1	1	119	#NULL!	#NULL!	102.22	2.00954	0.39515	0.994	0	0.006	0	0	0.824324	0.540541	0.0878378	0.0365642	0	0.0540541	0	4	4	4	2	4	4	1	3	5	4	3	4	4	1	4	6
609	0	1	2004-11-01	2005-04-15	2005-08-12	1	1	119	#NULL!	#NULL!	72.412	1.85981	0.737235	0.852041	0.498836	0.147959	0	9.57765	0.349174	0	0.0136364	0.00588218	0	0.0448347	0	4	3	4	4	4	2	1	3	4	3	4	4	3	1	4	5
610	0	1	2004-11-01	2005-04-15	2005-08-08	0	1	115	#NULL!	#NULL!	55.4555	1.74394	0.375644	0.753262	0.5996	0.246738	0	0	0.964094	0	0	0	0	0.0359059	0	3	1	2	3	2	2	3	3	4	4	1	2	5	6	2	3
611	0	1	2004-11-03	2005-04-17	2005-08-10	0	1	115	#NULL!	#NULL!	89.7415	1.95299	0.853598	0.435187	0.299434	0.48428	0	8.57998	0.754237	0	0.0444915	0.0189049	0.116525	0.0847458	2.28814	4	2	3	1	3	3	1	3	4	5	4	3	2	1	1	5
612	0	1	2004-11-03	2005-04-17	2005-08-10	0	0	115	#NULL!	#NULL!	73.5455	1.86656	0.394044	0.790363	0	0.209637	0	5.8	0.00663717	0	0.272124	0.104529	0.644809	0.0764297	0	4	1	3	3	4	4	1	3	5	5	3	4	3	1	3	5
613	0	1	2004-11-03	2005-04-17	2005-08-10	0	0	115	#NULL!	#NULL!	42.828	1.63173	0.319711	0.768232	0	0.231768	0	0	0	0	0	0	0.945661	0.0543388	0	4	2	4	3	4	4	1	3	5	3	2	3	4	1	3	4
614	0	1	2004-11-04	2005-04-18	2005-08-15	1	0	119	#NULL!	#NULL!	81.0695	1.90886	0.459371	1	0	0	0	0	0.581195	2.65487	0.0265487	0.0113795	0.00442478	0.125074	0	#NULL!	#NULL!	#NULL!	#NULL!	#NULL!	#NULL!	#NULL!	#NULL!	#NULL!	#NULL!	#NULL!	#NULL!	#NULL!	#NULL!	#NULL!	#NULL!
615	0	1	2004-11-04	2005-04-18	2005-08-15	1	0	119	#NULL!	#NULL!	75.145	1.8759	0.538927	0.958021	0	0.0419794	0	13.6	0.805819	1.73554	0.0516529	0.0218724	0.0309917	0.0764124	0	#NULL!	#NULL!	#NULL!	#NULL!	#NULL!	#NULL!	#NULL!	#NULL!	#NULL!	#NULL!	#NULL!	#NULL!	#NULL!	#NULL!	#NULL!	#NULL!
616	0	1	2004-11-04	2005-04-18	2005-08-15	1	0	119	#NULL!	#NULL!	53.568	1.72891	0.37171	0.680545	1.49983	0.319455	0	8.59713	0.96622	0	0	0	0	0	0	#NULL!	#NULL!	#NULL!	#NULL!	#NULL!	#NULL!	#NULL!	#NULL!	#NULL!	#NULL!	#NULL!	#NULL!	#NULL!	#NULL!	#NULL!	#NULL!
617	0	1	2004-11-04	2005-04-18	2005-08-10	0	0	114	#NULL!	#NULL!	73.1055	1.86395	0.828554	0.749763	0	0.250237	0	6.57152	0.800848	2.98984	0.0280369	0.0120087	0	0.156652	0	4	1	4	4	5	5	1	3	4	7	1	5	5	1	1	6
618	0	1	2004-11-05	2005-04-19	2005-07-20	0	1	92	#NULL!	#NULL!	90.5365	1.95682	0.491841	0.981833	0	0.0181667	0	0	0.740271	0	0.153657	0.0620767	0.00221239	0.0995864	1.85841	3	1	3	3	3	2	3	2	6	6	1	2	5	6	5	3
619	0	1	2004-11-05	2005-04-19	2005-08-15	1	0	118	#NULL!	#NULL!	75.779	1.87955	0.551053	0.749601	0.49867	0.244261	0.00613802	8.97606	0.752588	0	0.00233645	0.00101352	0	0.0397196	0	#NULL!	#NULL!	#NULL!	#NULL!	#NULL!	#NULL!	#NULL!	#NULL!	#NULL!	#NULL!	#NULL!	#NULL!	#NULL!	#NULL!	#NULL!	#NULL!
620	0	1	2004-11-06	2005-04-20	2005-08-15	1	1	117	#NULL!	#NULL!	50.4355	1.70274	0.454577	0.984884	2.69103	0.0151163	0	4.1791	0.214172	0.258621	0.227169	0.0889044	0	0.0914459	9.70984	#NULL!	#NULL!	#NULL!	#NULL!	#NULL!	#NULL!	#NULL!	#NULL!	#NULL!	#NULL!	#NULL!	#NULL!	#NULL!	#NULL!	#NULL!	#NULL!
621	0	1	2004-11-06	2005-04-20	2005-08-10	0	1	112	#NULL!	#NULL!	74.51	1.87221	0.591071	0.782264	0.797708	0.213587	0.00414869	3.19361	0.827434	0	0.0221239	0.00950354	0	0.150442	0.530973	4	2	3	4	3	4	1	5	5	6	2	3	5	3	4	4
622	0	1	2004-11-07	2005-04-21	2005-08-17	1	0	118	#NULL!	#NULL!	70.6595	1.84917	0.628432	0.674536	0	0	0.325464	0	0.284361	0	0.451474	0.161809	0.0427928	0.103604	3.51351	2	1	1	4	1	1	4	3	3	4	1	1	6	6	4	1
623	0	1	2004-11-08	2005-04-22	2005-08-15	1	0	115	#NULL!	#NULL!	113.82	2.05622	0.446999	0.404524	0.996282	0.581188	0.014288	10.5753	0.849797	1.06195	0.050885	0.0215552	0	0.0757559	0.79646	#NULL!	#NULL!	#NULL!	#NULL!	#NULL!	#NULL!	#NULL!	#NULL!	#NULL!	#NULL!	#NULL!	#NULL!	#NULL!	#NULL!	#NULL!	#NULL!
624	0	1	2004-11-08	2005-04-22	2005-08-17	1	1	117	#NULL!	#NULL!	68.3175	1.83453	0.779856	0.929662	0	0	0.0703384	0	0.797297	0	0.0720721	0.030224	0	0.130631	1.35135	1	1	1	4	3	2	4	2	4	5	1	1	5	6	2	1
625	0	1	2004-11-09	2005-04-23	2005-08-17	1	1	116	#NULL!	#NULL!	88.4525	1.94671	0.54582	0.547968	10.0933	0.452032	0	1.39907	0.195855	0	0.274427	0.105315	0.0179099	0.19924	8.34033	4	4	4	1	3	2	2	2	2	2	2	1	1	1	3	3
626	0	1	2004-11-10	2005-04-24	2005-08-17	1	1	115	#NULL!	#NULL!	72.2075	1.85858	0.416759	0.542787	1.6977	0.457213	0	12.3506	0.190083	0.504202	0.631028	0.212461	0.0625	0.116388	5.79946	2	1	2	4	2	2	4	3	5	5	1	2	4	4	3	1
627	0	1	2004-11-11	2005-04-25	2005-08-10	0	1	107	#NULL!	#NULL!	89.872	1.95362	0.446919	0.68266	0.399071	0.31734	0	6.76841	0.597512	0	0.225764	0.0884068	0.0570175	0.119707	0	3	1	5	5	5	5	1	3	6	6	1	3	5	1	1	5
628	0	1	2004-11-11	2005-04-25	2005-08-15	1	1	112	#NULL!	#NULL!	65.095	1.81355	0.697221	0.863672	0	0.136328	0	0	0.534109	1.4877	0.195357	0.0774976	0.0202703	0.182518	0.810811	#NULL!	#NULL!	#NULL!	#NULL!	#NULL!	#NULL!	#NULL!	#NULL!	#NULL!	#NULL!	#NULL!	#NULL!	#NULL!	#NULL!	#NULL!	#NULL!
629	0	1	2004-11-11	2005-04-25	2005-08-17	1	1	114	#NULL!	#NULL!	70.4615	1.84795	0.622471	1	0	0	0	0	0.695425	0.267857	0.0245536	0.0105347	0.109375	0.106544	1.875	3	1	3	3	2	1	4	2	3	4	1	1	4	6	2	1
630	0	1	2004-11-12	2005-04-26	2005-08-26	1	0	122	#NULL!	#NULL!	82.6635	1.91731	0.415941	0.603088	0	0	0.396912	0	0.196429	0	0	0	0	0.0460765	0	3	1	3	3	3	2	3	3	4	4	1	4	5	5	4	3
631	0	1	2004-11-12	2005-04-26	2005-08-26	1	1	122	#NULL!	#NULL!	79.6325	1.90109	0.86319	0.733089	1.09963	0.266911	0	0	0.22973	0	0	0	0	0.0150901	0	3	1	3	4	4	4	1	3	5	6	1	3	4	2	1	7
632	0	1	2004-11-12	2005-04-26	2005-08-29	0	1	125	#NULL!	#NULL!	76.968	1.88631	0.271033	0.658766	0.1998	0.341234	0	5.98205	0.788043	0	0.16875	0.0677216	0	0.0432065	0.26087	5	1	4	1	4	4	1	5	6	6	3	4	1	1	1	6
633	0	1	2004-11-13	2005-04-27	2005-08-29	0	0	124	#NULL!	#NULL!	90.0165	1.95432	0.6839	0.438079	0	0.561921	0	9.78695	0.758621	0	0.146552	0.0593937	0.0280172	0.0668103	6.72414	4	3	3	1	1	5	1	4	5	6	4	4	1	1	1	5
634	0	1	2004-11-13	2005-04-27	2005-08-17	1	1	112	#NULL!	#NULL!	118.125	2.07234	0.459195	0.886968	0	0	0.113032	0	0.556368	0.766138	0.105631	0.0436101	0.0135135	0.324488	8.92568	2	1	2	2	2	1	4	2	3	3	1	1	4	5	3	1
635	0	1	2004-11-13	2005-04-27	2005-08-26	1	0	121	#NULL!	#NULL!	114.68	2.05949	0.55155	0.837627	1.19588	0.162373	0	8.35821	0.413282	0	0.21171	0.0833988	0	0.292363	0	3	3	4	2	4	3	1	3	5	3	1	2	5	5	6	3
636	0	1	2004-11-13	2005-04-27	2005-08-29	0	0	124	#NULL!	#NULL!	98.4765	1.99333	0.43	0.679745	0.299202	0.320255	0	0	0.799107	0	0.0825893	0.0344637	0.015625	0.09375	2.41071	2	2	4	2	4	3	2	3	3	4	1	2	5	6	6	1
637	0	1	2004-11-15	2005-04-29	2005-08-26	1	0	119	#NULL!	#NULL!	111.94	2.04899	0.727577	0.779066	0.0994036	0.220934	0	5.18617	0.616462	1.65138	0	0	0	0.134003	0	5	1	4	3	4	6	1	4	5	4	2	4	5	1	1	7
638	0	1	2004-11-15	2005-04-29	2005-08-26	1	1	119	#NULL!	#NULL!	83.4205	1.92127	0.541912	0.873326	0.0996347	0.126674	0	0	0.783561	0	0.079646	0.0332814	0.00884956	0.119469	0.530973	1	3	3	3	4	3	1	2	3	4	1	2	6	6	6	3
639	0	1	2004-11-15	2005-04-29	2005-08-29	0	0	122	#NULL!	#NULL!	65.129	1.81377	0.612556	0.528956	0	0.471044	0	4.38684	0.593425	0	0.237694	0.0926133	0.0431818	0.111471	1.36364	1	3	2	2	2	3	4	3	2	4	1	1	5	7	6	1
640	0	1	2004-11-16	2005-04-30	2005-08-31	0	0	123	#NULL!	#NULL!	75.1995	1.87621	0.933333	0.440982	2.5987	0.559018	0	9.59041	0.211951	0.245902	0.0876108	0.0364735	0.0110923	0.602324	0	7	2	5	1	4	4	1	2	4	3	5	5	1	1	1	6
641	0	1	2004-11-16	2005-04-30	2005-08-29	0	0	121	#NULL!	#NULL!	90.5995	1.95713	0.611946	0.688301	1.19854	0.311699	0	0.199269	0.45822	2.01372	0.22494	0.0881147	0.0219894	0.294851	5.52538	4	4	4	2	4	3	1	2	3	3	3	2	1	3	4	2
642	0	1	2004-11-16	2005-04-30	2005-08-29	0	0	121	#NULL!	#NULL!	90.314	1.95576	0.529363	0.961589	2.89302	0.0384108	0	10.9707	0.793899	0.267857	0.0495536	0.0210046	0.0592262	0.0973214	4.82143	4	4	4	2	4	4	1	3	4	3	3	3	1	1	1	6
643	0	1	2004-11-17	2005-05-01	2005-08-29	0	1	120	#NULL!	#NULL!	61.326	1.78764	0.448943	0.905263	0.198807	0.0947369	0	5.5666	0.911837	0	0	0	0	0	0	2	1	5	6	6	2	4	3	6	6	1	1	7	1	1	7
644	0	1	2004-11-19	2005-05-03	2005-08-26	1	1	115	#NULL!	#NULL!	109.075	2.03773	0.593957	0.692763	0.299501	0.30158	0.00565724	4.38976	0.725394	0.25	0.0797619	0.033328	0	0.0736607	0	4	2	5	5	5	6	1	3	5	6	1	6	6	1	1	6
645	0	1	2004-11-19	2005-05-03	2005-08-10	0	0	99	#NULL!	#NULL!	81.739	1.91243	0.821254	0.942135	1.49784	0.057865	0	2.998	0.349329	0.545455	0.0340909	0.0145587	0	0.115909	0.545455	4	3	4	4	5	4	1	1	6	6	1	5	5	1	1	7
646	0	1	2004-11-20	2005-05-04	2005-08-31	0	1	119	#NULL!	#NULL!	70.7715	1.84986	0.523571	1	0	0	0	0	0.583268	0	0	0	0.130314	0.231616	0	2	2	2	3	2	2	4	2	3	3	1	2	6	7	7	1
647	0	1	2004-11-22	2005-05-06	2005-08-29	0	0	115	#NULL!	#NULL!	58.7625	1.7691	0.784158	0.94114	2.98905	0.0588596	0	0	0.639046	0	0.249106	0.0965992	0.0318182	0.0800298	5.45455	4	5	5	1	3	1	1	3	4	1	3	3	1	1	1	4
648	0	0	2004-11-23	2005-05-07	2005-09-08	0	1	124	#NULL!	#NULL!	46.0165	1.66291	0.635891	0.857445	0.898204	0.138556	0.00399867	0	0.381348	0	0.300174	0.114001	0.0135135	0.160336	0	2	2	3	3	2	2	1	2	3	3	1	1	6	6	2	2
649	0	0	2004-11-23	2005-05-07	2005-09-08	0	1	124	#NULL!	#NULL!	60.934	1.78486	0.37939	0.665163	0.897574	0.334837	0	3.58923	0.082924	0.48	0.128544	0.0525183	0.425099	0.343433	7.43582	5	2	3	3	4	4	1	3	6	5	1	3	4	1	1	7
650	0	0	2004-11-24	2005-05-08	2005-09-08	0	0	123	#NULL!	#NULL!	103.982	2.01696	0.730349	0.959835	0	0.0401647	0	0	0.6562	0.243902	0.214477	0.0843892	0	0.123226	2.72727	3	2	2	3	2	2	3	3	4	4	1	2	4	7	4	1
651	0	0	2004-11-25	2005-05-09	2005-09-19	0	0	133	#NULL!	#NULL!	108.475	2.03533	0.419983	0.987342	0	0.0126582	0	11.1963	0.748255	0	0.117117	0.0480987	0.0653153	0.0693131	8.64865	2	1	3	4	3	3	2	3	4	3	1	3	4	4	3	4
652	0	0	2004-11-25	2005-05-09	2005-09-06	1	1	120	#NULL!	#NULL!	63.6525	1.80382	0.722638	0.903946	0.696056	0.0960539	0	7.3583	0.470432	0	0.229193	0.0896202	0.027027	0.0885185	0.810811	3	1	6	6	6	6	1	3	6	7	1	4	6	1	1	7
653	0	0	2004-11-25	2005-05-09	2005-09-06	1	1	120	#NULL!	#NULL!	90.8225	1.95819	0.458421	0.577829	2.29329	0.422171	0	9.59041	0.161068	0.741769	0.314573	0.118785	0.276864	0.212372	4.72522	4	2	4	3	4	4	1	4	5	5	1	5	5	1	3	7
654	0	0	2004-11-25	2005-05-09	2005-09-08	0	0	122	#NULL!	#NULL!	75.301	1.8768	0.377708	0.866722	0	0.133278	0	0	0.075	0	0.250542	0.0970984	0.00227273	0.0772727	3	3	1	3	3	3	2	3	3	3	3	1	2	5	6	5	3
655	0	0	2004-11-26	2005-05-10	2005-09-08	0	1	121	#NULL!	#NULL!	98.1855	1.99205	0.539931	0.908106	0	0.0918941	0	4.58015	0.327573	0.27027	0.429907	0.155308	0.0586149	0.183906	1.08108	3	1	1	3	2	3	1	6	6	5	1	1	4	6	2	3
656	0	0	2004-11-26	2005-05-10	2005-08-31	0	1	113	#NULL!	#NULL!	48.8195	1.68859	0.58699	1	0	0	0	0	0	0	0	0	0.495868	0	0	2	1	2	3	2	2	4	2	4	3	1	2	5	5	4	1
657	0	0	2004-11-26	2005-05-10	2005-08-31	0	1	113	#NULL!	#NULL!	57.177	1.75722	0.622622	0.838	2.2	0.162	0	0	0.72197	1.31818	0.0924242	0.0383913	0.0352273	0.146212	9.90909	3	2	4	3	3	3	1	3	5	5	1	4	6	2	3	4
658	0	0	2004-11-28	2005-05-12	2005-09-06	1	1	117	#NULL!	#NULL!	68.2475	1.83409	0.478953	0.987878	0	0	0.0121222	0	0.754505	0.27027	0.168919	0.0677844	0.0292793	0.0472973	1.08108	2	1	2	3	3	2	4	4	4	4	1	2	6	6	4	2
659	0	0	2004-11-29	2005-05-13	2005-08-31	0	0	110	#NULL!	#NULL!	84.3125	1.92589	0.751989	0.997005	0	0	0.00299501	0	1	0	0	0	0	0	0	1	1	1	4	2	2	4	1	3	4	1	1	4	7	7	1
660	0	0	2004-11-29	2005-05-13	2005-09-08	0	1	118	#NULL!	#NULL!	86.287	1.93595	0.567699	0.875606	5.69774	0.124394	0	3.6	0.542731	1.24384	0.139331	0.0566501	0.0593736	0.206757	8.82558	3	2	3	2	3	3	1	3	3	3	3	2	1	4	5	3
661	0	0	2004-11-30	2005-05-14	2005-09-08	0	0	117	#NULL!	#NULL!	75.9255	1.88039	0.566991	0.785832	1.39419	0.214168	0	10.1627	0.648926	0	0.158181	0.0637764	0	0.0828512	0.272727	4	3	4	3	4	4	1	3	5	6	2	4	5	1	1	7
662	0	0	2004-11-30	2005-05-14	2005-09-14	0	1	123	#NULL!	#NULL!	70.4395	1.84782	0.567944	0.903657	2.9984	0.096343	0	6.8	0.816964	0	0.0825893	0.0344637	0.00669643	0.09375	0	2	2	3	2	3	3	1	2	4	4	1	2	4	5	5	2
663	0	0	2004-11-30	2005-05-14	2005-09-12	0	0	121	#NULL!	#NULL!	86.4835	1.93693	0.475222	0.990691	0	0.00930851	0	9.9734	0.980916	0	0.019084	0.00820997	0	0	0	2	1	2	5	3	2	3	2	5	5	1	1	4	4	3	1
664	0	0	2004-12-01	2005-05-15	2005-09-06	1	0	114	#NULL!	#NULL!	88.871	1.94876	0.676662	0.909204	0	0.0907956	0	0	0.960744	0	0	0	0	0	0	3	1	3	1	2	2	3	3	3	2	3	3	1	1	5	3
665	0	0	2004-12-01	2005-05-15	2005-08-31	0	0	108	#NULL!	#NULL!	80.9815	1.90839	0.27333	0.810793	0	0.189207	0	6.4	0.264681	2	0.130495	0.0532685	0.207264	0.360976	1.62162	5	3	5	3	5	5	1	4	6	6	2	6	1	1	1	7
666	0	0	2004-12-01	2005-05-15	2005-09-14	0	0	122	#NULL!	#NULL!	58.0745	1.76399	0.309373	0.913045	0.0995025	0.086955	0	0	0.697095	0	0.164145	0.0660072	0.00213675	0.12813	4.61538	3	3	4	1	2	3	3	2	3	3	4	2	1	6	1	2
667	0	0	2004-12-01	2005-05-15	2005-09-12	0	0	120	#NULL!	#NULL!	86.5375	1.9372	0.229239	0.941	0	0.059	0	4.58167	0.704611	0	0	0	0	0.026444	0	2	3	3	2	3	3	4	3	4	3	1	1	5	6	6	1
668	0	0	2004-12-02	2005-05-16	2005-09-14	0	0	121	#NULL!	#NULL!	75.2035	1.87624	0.402531	0.541951	0.0994695	0.458049	0	3.59521	0.815403	0	0.0745264	0.0312171	0	0.093542	0	2	1	3	5	5	4	1	3	6	6	1	3	5	1	1	4
669	0	0	2004-12-02	2005-05-16	2005-09-08	0	1	115	#NULL!	#NULL!	90.6515	1.95737	0.633498	0.529487	0	0.470513	0	0.598603	0.328147	2.51381	0.157631	0.0635703	0.119591	0.394631	0.25	4	3	4	3	4	4	1	3	5	4	1	4	4	1	1	7
670	0	0	2004-12-03	2005-05-17	2005-09-14	0	0	120	#NULL!	#NULL!	94.3825	1.97489	0.31465	0.884661	0.19884	0.115339	0	9.54274	0	0	0	0	1	0	0	3	1	3	4	3	3	1	4	5	5	1	2	5	2	3	5
671	0	0	2004-12-04	2005-05-18	2005-09-06	1	1	111	#NULL!	#NULL!	75.931	1.88042	0.302784	0.734326	0.998403	0.265674	0	11.976	0.765882	0.766316	0.0730247	0.0306097	0	0.161093	1.58814	3	2	3	3	3	3	1	3	4	5	1	3	4	2	3	5
672	0	0	2004-12-05	2005-05-19	2005-09-14	0	0	118	#NULL!	#NULL!	89.1665	1.9502	0.521971	0.961377	0.2	0.0386229	0	6.37874	0.777919	0.263158	0.0504386	0.0213707	0	0.0350877	5.52632	3	2	4	1	3	3	2	3	2	3	3	2	1	5	3	1
673	0	0	2004-12-05	2005-05-19	2005-09-14	0	0	118	#NULL!	#NULL!	58.1485	1.76454	0.544987	0.799232	0.499002	0.200768	0	0	0.743371	0.545455	0.116667	0.0479236	0.0159091	0.12197	0.272727	3	1	3	4	4	2	1	3	4	5	1	2	5	6	4	4
674	0	0	2004-12-05	2005-05-19	2005-09-14	0	0	118	#NULL!	#NULL!	76.5675	1.88404	0.429434	0.935688	0	0.0643119	0	0	0.839928	0	0.0417838	0.0177776	0.06	0.0582883	7.59568	3	1	3	4	4	4	1	3	4	4	1	3	5	5	1	4
675	0	0	2004-12-07	2005-05-21	2005-09-21	0	0	123	#NULL!	#NULL!	80.8055	1.90744	0.467599	0.807048	0	0.047984	0.144968	0	0.773752	0.27027	0.0451511	0.0191791	0.00225225	0.178844	0.27027	5	1	4	2	5	5	1	3	5	5	3	4	3	3	2	6
676	0	0	2004-12-06	2005-05-20	2005-09-19	0	0	122	#NULL!	#NULL!	76.396	1.88307	0.375766	0.687155	0	0.312845	0	2.7972	0.659191	0	0.0897173	0.0373139	0.0443925	0.192587	1.96262	5	1	3	4	4	4	1	2	6	6	1	4	4	1	1	5
677	0	0	2004-12-06	2005-05-20	2005-09-14	0	1	117	#NULL!	#NULL!	70.505	1.84822	0.730482	0.750201	7.08359	0.249799	0	1.99933	0.657516	0	0.0564394	0.0238446	0.0159091	0.180705	5.18182	4	2	3	1	3	3	1	3	3	3	4	2	1	3	4	1
678	0	0	2004-12-07	2005-05-21	2005-09-06	1	1	108	#NULL!	#NULL!	50.3645	1.70212	0.770856	0.939707	0	0.0602931	0	9.5936	0.352152	0.252101	0.596456	0.203157	0	0.0513916	0	2	1	5	5	5	4	1	2	6	7	1	2	6	1	1	7
679	0	0	2004-12-07	2005-05-21	2005-09-19	0	0	121	#NULL!	#NULL!	107.39	2.03096	0.698336	0.581289	4.29877	0.418711	0	13.6	0.403485	2.04264	0.33443	0.125296	0.00442478	0.202214	0	5	2	5	3	4	5	1	2	6	5	4	5	1	1	1	6
680	0	0	2004-12-09	2005-05-23	2005-08-31	0	1	100	#NULL!	#NULL!	58.25	1.7653	0.369495	0.947771	0	0.0522291	0	0	0.803518	0.243902	0	0	0	0	0	2	1	3	4	4	3	4	1	4	5	1	2	5	5	3	5
681	0	0	2004-12-11	2005-05-25	2005-09-21	0	0	119	#NULL!	#NULL!	61.4855	1.78877	0.172606	0.670713	0	0.329287	0	1	0.773416	1.35135	0.0157658	0.00679357	0.0135135	0.111496	0	6	1	3	2	3	4	1	3	3	2	5	3	1	3	1	4
682	0	0	2004-12-11	2005-05-25	2005-09-21	0	0	119	#NULL!	#NULL!	168.71	2.22714	0.722763	0.497838	0	0	0.502162	0	0.797316	0	0.00900901	0.00389504	0.0608108	0.101351	5.40541	3	2	4	2	2	2	3	3	3	3	1	2	4	6	6	1
683	0	0	2004-12-12	2005-05-26	2005-09-21	0	1	118	#NULL!	#NULL!	56.8025	1.75437	0.403413	0.895944	0	0.00448654	0.0995693	0	0.271643	2.72751	0.532683	0.185452	0.0641593	0.129431	2.64148	4	2	4	2	4	4	1	3	3	3	3	4	3	1	3	4
684	0	0	2004-12-12	2005-05-26	2005-09-21	0	1	118	#NULL!	#NULL!	55.0225	1.74054	0.767865	0.913673	1.29741	0.0863273	0	0	0.723895	0.487805	0.127479	0.0521086	0	0.127273	5.40496	3	2	4	2	4	3	1	3	4	4	1	2	4	5	4	4
685	0	0	2004-12-12	2005-05-26	2005-09-26	0	1	123	#NULL!	#NULL!	61.9725	1.7922	0.412659	0.933444	0	0	0.0665557	0	0.354613	0	0.0290179	0.0124229	0	0.0111607	0	3	2	3	3	3	2	4	2	4	3	1	1	5	4	3	2
686	0	0	2004-12-14	2005-05-28	2005-09-21	0	1	116	#NULL!	#NULL!	227.255	2.35651	0.429878	0.997167	0	0.00283333	0	0	0.940909	0	0.0272727	0.0116858	0	0.0318182	0	2	1	2	4	4	3	1	3	5	5	1	2	5	5	3	6
687	0	0	2004-12-16	2005-05-30	2005-09-26	0	0	119	#NULL!	#NULL!	78.594	1.89539	0.571634	0.986886	0	0.0131142	0	0	0.773047	0.535714	0.0594694	0.0250884	0.0198897	0.138665	0	4	2	3	1	3	4	1	2	3	5	1	2	1	3	1	4
688	0	0	2004-12-16	2005-05-30	2005-09-26	0	1	119	#NULL!	#NULL!	72.333	1.85934	0.619734	0.325033	0	0.674967	0	0	0.9875	0	0	0	0	0.0125	0	6	4	5	1	5	5	1	1	4	4	1	5	1	1	1	5
689	0	0	2004-12-18	2005-06-01	2005-09-26	0	1	117	#NULL!	#NULL!	73.8585	1.8684	0.456604	0.750083	0	0.249917	0	4.98836	0.0290179	0	0.03125	0.013364	0.0178571	0.162946	0	2	1	2	3	2	2	4	1	4	4	1	2	6	6	2	2
690	0	0	2004-12-18	2005-06-01	2005-09-26	0	0	117	#NULL!	#NULL!	59.7125	1.77607	0.542121	0.93117	4.5992	0.0688304	0	11.2	0.610276	0	0.0131074	0.00565547	0.277045	0.0995713	0	5	2	5	2	5	5	1	4	4	4	3	4	1	1	1	6
691	0	0	2004-12-20	2005-06-03	2005-09-28	0	1	117	#NULL!	#NULL!	90.783	1.958	0.321983	0.525862	0.199667	0.474138	0	6.39574	0.332174	2.2503	0.247511	0.0960444	0.0088843	0.382505	5.74667	6	2	6	1	5	6	1	3	6	4	4	5	1	1	1	6
692	0	0	2004-12-21	2005-06-04	2005-09-28	0	0	116	#NULL!	#NULL!	75.181	1.87611	0.446003	0.93	0.6	0.07	0	5.4	0.30458	2.80755	0.130856	0.0534072	0.0945776	0.404846	0	6	2	5	3	4	4	1	2	4	4	3	3	4	4	1	3
693	0	0	2004-12-21	2005-06-04	2005-09-19	0	0	107	#NULL!	#NULL!	92.5085	1.96618	0.322968	0.588265	0.0995355	0.411735	0	0.199601	0.774554	0	0.0647321	0.0272404	0.0357143	0.125	0.267857	4	1	4	4	5	5	1	1	5	6	1	3	5	1	1	7
694	0	0	2004-12-23	2005-06-06	2005-09-28	0	1	114	#NULL!	#NULL!	84.831	1.92855	0.593035	0.505799	0.4	0.489368	0.00483333	5.78073	0.827982	0	0.0802752	0.0335344	0	0.0917431	0	6	3	5	3	5	5	1	3	5	4	3	5	6	1	2	7
695	0	0	2004-12-23	2005-06-06	2005-09-28	0	0	114	#NULL!	#NULL!	101.128	2.00487	0.5	0.486431	0	0.513569	0	5.98404	0.507517	0.27027	0.119407	0.0489879	0.031364	0.238982	0	5	1	5	5	5	5	1	2	6	6	1	6	1	1	1	7
696	0	0	2004-12-23	2005-06-06	2005-09-28	0	0	114	#NULL!	#NULL!	91.967	1.96363	0.640418	0.806084	0	0.193916	0	0	0	0.252101	0.144685	0.058686	0.68914	0.166175	8.93335	3	1	2	4	3	3	3	3	5	5	1	4	5	4	1	4
697	0	0	2004-12-24	2005-06-07	2005-10-03	0	1	118	#NULL!	#NULL!	78.8665	1.89689	0.5	0.944915	0.498008	0.055085	0	3.78486	0.884388	0	0.0852691	0.0355374	0	0.0303426	3.41463	2	3	4	4	4	1	3	1	4	4	1	2	5	6	5	3
698	0	0	2004-12-25	2005-06-08	2005-10-03	0	1	117	#NULL!	#NULL!	92.3375	1.96538	0.666667	0.84059	5.6753	0.15941	0	10.978	0.982048	0	0.004	0.00173371	0	0.0139524	0	3	1	3	3	3	4	3	1	3	3	1	3	4	4	1	3
699	0	0	2004-12-26	2005-06-09	2005-09-28	0	0	111	#NULL!	#NULL!	78.387	1.89424	0.537369	0.552929	0.39801	0.444254	0.00281737	7.75605	0.77881	0.737705	0.0673621	0.0283118	0	0.0935017	0	3	1	3	4	5	5	1	3	6	6	1	4	5	1	1	6
700	0	0	2004-12-27	2005-06-10	2005-09-19	0	0	101	#NULL!	#NULL!	77.5275	1.88946	0.217414	0.964904	1.1988	0.0350965	0	5.19654	0.899295	4.16014	0.0632565	0.026638	0	0.0374489	1.37615	4	2	4	2	3	3	2	2	5	4	1	1	4	5	5	3
701	0	1	2005-10-09	2006-03-23	2006-06-26	0	1	95	#NULL!	#NULL!	73.5275	1.86645	0.309159	0.924027	0	0.0759735	0	4.99334	0.934976	0	0	0	0	0.0135707	0	3	1	3	3	1	2	3	2	3	5	1	2	4	1	4	4
702	0	1	2005-10-09	2006-03-23	2006-06-22	0	1	91	#NULL!	#NULL!	90.6725	1.95748	0.562547	0.852951	0	0.0706233	0.0764257	4.59235	0.145206	0	0.0699075	0.0293462	0.525589	0.259297	1.74129	3	1	6	6	6	4	1	3	4	4	1	2	4	1	1	7
703	0	1	2005-10-11	2006-03-25	2006-07-03	0	0	100	#NULL!	#NULL!	99.3855	1.99732	0.67412	0.734952	0.0998004	0.265048	0	5.18962	0.587342	0	0.142229	0.0577533	0.110357	0.117186	0	3	1	3	5	5	4	1	2	4	6	1	2	5	1	1	5
704	0	1	2005-10-11	2006-03-25	2006-06-26	0	0	93	#NULL!	#NULL!	62.112	1.79318	0.358225	0.600269	0.0999667	0.399731	0	12.5749	0.299073	0.242601	0.528571	0.184286	0	0.172356	0.484418	3	1	6	6	6	6	1	2	6	7	1	3	5	1	1	7
705	0	1	2005-10-11	2006-03-25	2006-06-26	0	0	93	#NULL!	#NULL!	47.61	1.6777	0.386474	0.749501	0.399202	0.250499	0	1.59204	0.958561	0	0.0299498	0.0128161	0	0	0	2	1	1	4	3	2	2	3	3	4	1	2	4	5	5	2
706	0	1	2005-10-11	2006-03-25	2006-06-26	0	1	93	#NULL!	#NULL!	77.02	1.8866	0.434912	0.352201	0.1998	0.647799	0	5.79421	0.369049	2.62668	0.181144	0.0723027	0.0775089	0.368752	0.244539	4	1	3	3	5	5	1	2	5	6	1	4	2	1	1	6
707	0	1	2005-10-11	2006-03-25	2006-06-26	0	0	93	#NULL!	#NULL!	86.9785	1.93941	0.577195	0.626549	2.09987	0.373451	0	7.99733	0.65985	0	0.0771434	0.0322735	0.0790605	0.16475	0	4	1	5	3	4	4	1	2	6	7	1	2	5	1	1	7
708	0	1	2005-10-12	2006-03-26	2006-06-28	1	0	94	#NULL!	#NULL!	95.285	1.97902	#NULL!	0.934778	0	0.0652223	0	7.99733	0.78449	0.707881	0.0158093	0.0068122	0	0.199701	0	3	1	4	4	4	3	1	2	4	5	1	2	4	3	3	4
709	0	1	2005-10-12	2006-03-26	2006-06-28	1	0	94	#NULL!	#NULL!	60.5805	1.78233	#NULL!	0.20246	3.79488	0.79754	0	6.9837	0.365529	0.50226	0.221954	0.0870549	0	0.104345	0.25113	5	5	5	1	4	4	1	4	3	3	4	3	1	1	5	3
710	0	1	2005-10-12	2006-03-26	2006-06-28	1	0	94	#NULL!	#NULL!	99.707	1.99873	#NULL!	0.77953	0.896712	0.22047	0	4.18466	0	0	0	0	1	0	0	4	1	3	3	3	3	1	3	4	3	2	3	3	1	3	3
711	0	1	2005-10-13	2006-03-27	2006-06-26	0	0	91	#NULL!	#NULL!	74.3225	1.87112	0.49716	0.381593	1.99408	0.618407	0	5.77881	0.43093	0	0.0166932	0.0071899	0.112758	0.0853113	0	5	2	4	2	4	4	1	2	5	4	4	4	1	1	1	6
712	0	1	2005-10-13	2006-03-27	2006-06-26	0	0	91	#NULL!	#NULL!	77.562	1.88965	0.646697	0.752494	0.198873	0.247506	0	1.59098	0.742798	0	0.00527665	0.00228559	0	0.0237478	0	5	1	3	2	3	4	1	4	5	4	4	3	1	1	1	5
713	0	1	2005-10-13	2006-03-27	2006-06-26	0	1	91	#NULL!	#NULL!	38.9175	1.59014	0.439504	0.949585	0	0.0303483	0.0200663	0	0.701399	0	0.0215973	0.00927972	0	0	0	2	1	1	3	1	1	1	3	3	4	1	1	5	5	5	2
714	0	1	2005-10-14	2006-03-28	2006-07-03	0	0	97	#NULL!	#NULL!	101.43	2.00617	0.511252	0.798078	0	0	0.201922	0	0.630545	0	0	0	0	0.00643181	0	1	1	1	3	1	1	5	4	4	5	1	1	5	6	6	1
715	0	1	2005-10-14	2006-03-28	2006-07-03	0	0	97	#NULL!	#NULL!	56.728	1.7538	0.561269	0.72933	0.199534	0.27067	0	9.17858	0.414701	0.501924	0.173038	0.0693119	0.022963	0.177083	2.25866	4	2	3	3	4	4	1	4	3	4	2	3	1	1	4	3
716	0	1	2005-10-14	2006-03-28	2006-06-28	1	1	92	#NULL!	#NULL!	72.6315	1.86113	#NULL!	0.9635	0	0	0.0365	0	0.230893	0	0.0300321	0.0128508	0.21505	0.125152	0.250543	4	1	3	2	3	3	1	1	3	3	1	1	4	3	1	3
717	0	1	2005-10-15	2006-03-29	2006-07-17	1	0	110	#NULL!	#NULL!	78.2625	1.89355	0.430097	0.568076	1.29601	0.431924	0	12.7872	0.555567	0	0.301448	0.114427	0.0268065	0.116179	2.24775	5	3	4	2	5	5	1	2	5	5	3	4	3	1	1	5
718	0	1	2005-10-15	2006-03-29	2006-07-17	1	1	110	#NULL!	#NULL!	58.187	1.76483	0.921105	0.799214	0.598802	0.200786	0	4.79042	0.535025	0	0.0888185	0.0369555	0.254416	0.117458	3.94932	3	5	5	1	4	3	1	2	5	4	2	3	4	4	2	3
719	0	1	2005-10-15	2006-03-29	2006-07-03	0	0	96	#NULL!	#NULL!	90.7025	1.95762	0.662444	0.860473	0	0.139527	0	0	0.621231	0.752508	0.0643056	0.0270664	0.0404181	0.261056	0.250836	3	2	3	3	3	2	1	3	3	4	1	2	4	4	3	4
720	0	1	2005-10-15	2006-03-29	2006-07-10	0	1	103	#NULL!	#NULL!	104.062	2.01729	0.696164	0.582524	3.8977	0.417476	0	3.5988	0.504459	0.99639	0.31206	0.117954	0	0.158951	0.24975	4	2	4	3	4	3	1	2	4	5	1	2	4	4	1	6
721	0	1	2005-10-16	2006-03-30	2006-07-19	0	0	111	#NULL!	#NULL!	48.6355	1.68695	0.513907	0.421411	2.69724	0.578589	0	10.5965	0.219169	0.246711	0.303226	0.11502	0.0258816	0.435463	0	6	5	5	3	5	5	1	4	5	6	4	4	5	1	1	6
722	0	1	2005-10-16	2006-03-30	2006-07-03	0	0	95	#NULL!	#NULL!	57.093	1.75658	0.385619	0.682566	1.19907	0.317434	0	6.76841	0.114217	0.49399	0.206976	0.0816986	0.240286	0.405129	0.483637	4	2	4	5	4	4	1	3	4	5	3	4	1	1	3	6
723	0	1	2005-10-17	2006-03-31	2006-07-17	1	1	108	#NULL!	#NULL!	56.794	1.7543	0.410603	0.73348	3.58923	0.26652	0	0	0.250359	0.741773	0.0939132	0.0389829	0.0381118	0.617616	2.95227	5	3	3	2	3	4	1	2	4	5	3	4	4	1	3	3
724	0	1	2005-10-17	2006-03-31	2006-07-10	0	1	101	#NULL!	#NULL!	55.933	1.74767	0.553392	0.791445	0.0999334	0.208555	0	1.39907	0.0453068	0.49867	0.150871	0.0610267	0.0583559	0.166093	2.24481	5	5	4	1	4	4	1	3	3	5	3	1	4	4	2	5
725	0	1	2005-10-17	2006-03-31	2006-07-03	0	0	94	#NULL!	#NULL!	77.092	1.88701	0.325419	0.532495	6.79492	0.467505	0	8.77368	0.161889	0.99517	0.146098	0.0592218	0.118738	0.511937	4.52775	5	5	5	2	6	6	1	2	5	4	4	3	1	1	1	6
726	0	1	2005-10-18	2006-04-01	2006-07-17	1	1	107	#NULL!	#NULL!	75.542	1.87819	0.541004	0.987704	0	0	0.0122959	0	0.232359	0	0.0191227	0.0082265	0.119238	0.106884	0	1	1	1	4	1	1	5	1	3	5	1	1	6	6	3	1
727	0	1	2005-10-18	2006-04-01	2006-07-10	0	0	100	#NULL!	#NULL!	80.252	1.90446	0.589245	0.4602	0.599202	0.5398	0	11.148	0.1142	0.742215	0.330064	0.123873	0.10318	0.447394	1.2445	5	4	5	2	5	5	1	3	3	4	1	5	3	1	1	6
728	0	1	2005-10-18	2006-04-01	2006-07-10	0	0	100	#NULL!	#NULL!	75.4885	1.87788	0.747277	0.876037	0	0.123963	0	3.6	0.891913	0	0.00822562	0.00355773	0.0404986	0.0593626	0	1	1	4	4	4	4	1	3	4	5	1	3	5	3	1	4
729	0	1	2005-10-18	2006-04-01	2006-07-10	0	0	100	#NULL!	#NULL!	68.6625	1.83672	0.689359	0.94044	0	0.0572379	0.0023225	0	0.552326	0.998389	0.0287755	0.0123206	0.00609756	0.166124	2.25526	2	1	2	3	1	1	3	2	4	4	1	2	5	6	4	3
730	0	1	2005-10-19	2006-04-02	2006-07-19	0	0	108	#NULL!	#NULL!	113.75	2.05595	0.337269	0.527805	0	0.472195	0	8.19454	0.701004	1.70242	0.0903485	0.0375653	0.0349681	0.170897	0.991736	7	2	7	2	6	7	1	3	7	7	5	7	3	1	1	7
731	0	1	2005-10-19	2006-04-02	2006-07-17	1	1	106	#NULL!	#NULL!	79.2675	1.8991	0.723812	0.974333	0.3	0.0256667	0	0	0.0471016	0.249584	0.00247525	0.00107366	0.864672	0.0857511	5.69719	4	2	3	2	3	3	2	2	3	4	2	3	4	3	5	3
732	0	1	2005-10-19	2006-04-02	2006-07-10	0	0	99	#NULL!	#NULL!	91.537	1.9616	0.542617	0.709372	1.89432	0.290628	0	0	0.468529	0.250167	0.171034	0.0685697	0.0553067	0.30513	1.99984	4	1	4	4	4	3	1	3	5	6	1	3	5	1	1	7
733	0	1	2005-10-19	2006-04-02	2006-07-17	1	1	106	#NULL!	#NULL!	54.7035	1.73802	0.312194	0.709562	0	0.208264	0.0821736	5.59813	0.873581	0	0	0	0	0	0	4	4	4	3	4	3	3	2	4	4	1	3	5	3	1	2
734	0	1	2005-10-19	2006-04-02	2006-07-10	0	1	99	#NULL!	#NULL!	91.7	1.96237	0.556262	0.65058	0	0.340305	0.00911501	0	0.460164	3.0572	0.0743916	0.0311626	0.0628669	0.348611	0	3	1	1	4	1	2	3	3	3	4	1	2	5	6	6	1
735	0	1	2005-10-21	2006-04-04	2006-07-19	0	0	106	#NULL!	#NULL!	100.681	2.00295	0.439065	0.96835	0	0.0316502	0	0	1	0	0	0	0	0	0	1	1	3	5	4	3	3	1	4	4	1	1	6	5	1	3
736	0	1	2005-10-21	2006-04-04	2006-07-12	0	0	99	#NULL!	#NULL!	99.9865	1.99994	0.347154	0.744028	0.895491	0.255972	0	7.96813	0.858373	0	0.00428082	0.00185517	0	0.00894379	0	3	1	3	4	3	2	2	3	5	4	4	5	4	1	1	5
737	0	1	2005-10-21	2006-04-04	2006-07-12	0	0	99	#NULL!	#NULL!	60.4935	1.78171	0.486054	0.891031	0.3	0.108969	0	2	0.596208	0	0	0	0	0.0109165	0	4	2	4	3	5	2	1	4	5	6	1	3	4	1	2	5
738	0	1	2005-10-21	2006-04-04	2006-07-12	0	1	99	#NULL!	#NULL!	72.554	1.86066	0.51376	0.501447	5.59647	0.498553	0	5.998	0.810771	0.497265	0.076379	0.0319652	0.0672551	0.045595	2.48633	5	6	7	1	7	7	1	1	2	1	2	5	4	1	3	6
739	0	1	2005-10-22	2006-04-05	2006-07-10	0	0	96	#NULL!	#NULL!	79.4205	1.89993	0.597023	0.604349	0.698138	0.395651	0	4.78723	0.0395583	0	0.148952	0.0603018	0.193116	0.618374	0	4	1	5	5	5	3	1	3	6	7	1	4	4	1	1	7
740	0	1	2005-10-22	2006-04-05	2006-07-24	0	1	110	#NULL!	#NULL!	60.465	1.7815	0.605614	0.929758	0	0.00730654	0.0629359	0	0.842841	1.33531	0.0598665	0.0252512	0.00689911	0.0848294	0.445104	1	1	1	4	1	1	4	3	3	5	1	1	4	6	6	1
741	0	1	2005-10-23	2006-04-06	2006-07-12	0	1	97	#NULL!	#NULL!	68.4265	1.83522	0.526817	0.909738	0	0.0902617	0	0	0.449036	0	0.380144	0.139924	0.019676	0.0744914	5.52787	1	1	2	4	1	3	4	3	2	6	2	2	4	6	6	2
742	0	1	2005-10-24	2006-04-07	2006-07-12	0	1	96	#NULL!	#NULL!	68.2295	1.83397	0.56054	0.480281	0	0.519719	0	0	0.125948	2.49128	0.148059	0.0599643	0.258489	0.467504	0.745527	4	1	4	3	3	3	1	2	4	4	1	3	4	1	3	4
743	0	1	2005-10-24	2006-04-07	2006-07-12	0	0	96	#NULL!	#NULL!	97.5225	1.9891	0.527757	0.896872	0	0	0.103128	0	0.575445	0	0.133183	0.0543	0.0201303	0.268045	0	4	1	3	2	4	4	1	3	4	3	2	4	3	1	2	5
744	0	1	2005-10-25	2006-04-08	2006-07-24	0	1	107	#NULL!	#NULL!	108.998	2.03742	0.639502	0.550515	6.5781	0.449485	0	5.59627	0.758828	0	0.132179	0.0539153	0.014317	0.0946756	0.243348	5	2	6	3	6	6	1	2	6	5	3	5	4	1	1	7
745	0	1	2005-10-25	2006-04-08	2006-07-26	0	1	109	#NULL!	#NULL!	77.856	1.89129	0.480391	0.653958	0.0996347	0.346042	0	13.351	0.332936	0	0.399643	0.146017	0.0824655	0.184955	0.245379	4	2	4	2	4	4	1	3	5	5	3	5	3	1	1	6
746	0	1	2005-10-25	2006-04-08	2006-07-12	0	1	95	#NULL!	#NULL!	58.2685	1.76543	0.668742	0.602176	1.29947	0.397824	0	7.7974	0.230709	0.254842	0.340832	0.127375	0.232111	0.14661	1.27421	4	2	3	1	2	3	3	3	2	5	2	4	3	1	3	5
747	0	1	2005-10-25	2006-04-08	2006-07-24	0	0	107	#NULL!	#NULL!	82.024	1.91394	0.749137	0.963849	0	0.0361508	0	2.2	0.646778	0	0.259375	0.100155	0.0157629	0.0780839	0.481309	1	2	4	4	4	2	1	1	2	4	1	1	5	5	1	2
748	0	1	2005-10-27	2006-04-10	2006-07-19	0	0	100	#NULL!	#NULL!	93.456	1.97061	0.438327	0.520098	0	0.479902	0	3.78989	0.717959	0	0.0642821	0.0270567	0.0299337	0.143325	0.248756	4	1	3	5	5	4	1	3	5	5	2	4	6	3	3	6
749	0	1	2005-10-27	2006-04-10	2006-07-26	0	1	107	#NULL!	#NULL!	62.028	1.79259	0.576904	0.685729	0.0999667	0.314271	0	0.8	0.812382	0	0.0906306	0.0376777	0.0166389	0.0803488	0	5	3	5	3	5	5	1	3	4	5	3	5	5	1	1	6
750	0	1	2005-10-27	2006-04-10	2006-08-16	1	1	128	#NULL!	#NULL!	78.6805	1.89587	0.589965	0.878006	0	0	0.121994	0	0.669918	0.728155	0.108602	0.0447755	0.0332419	0.188239	2.18447	3	1	2	5	3	2	2	2	4	6	1	2	5	4	3	1
751	0	1	2005-10-28	2006-04-11	2006-07-31	0	0	111	#NULL!	#NULL!	134.21	2.12778	0.37858	0.35964	0.4995	0.64036	0	8.19181	0.369387	5.24179	0.0700567	0.0294068	0.0271655	0.513768	0	4	1	6	6	4	5	1	2	5	5	1	5	4	1	1	7
752	0	1	2005-10-28	2006-04-11	2006-07-31	0	1	111	#NULL!	#NULL!	58.86	1.76982	0.447999	0.731371	0.0998004	0.268629	0	0	0.189993	0	0.434927	0.15683	0.0326087	0.332366	3.74319	3	1	1	1	1	2	1	5	3	3	2	3	4	1	4	3
753	0	1	2005-10-28	2006-04-11	2006-07-19	0	0	99	#NULL!	#NULL!	65.8235	1.81838	0.568978	0.66067	0	0	0.33933	0	0.493966	0	0	0	0.486605	0.016325	0	1	1	1	5	1	1	4	3	4	5	1	1	6	7	4	1
754	0	1	2005-10-29	2006-04-12	2006-07-31	0	0	110	#NULL!	#NULL!	91.5255	1.96154	0.352016	0.922847	0	0.0771528	0	0	0.452673	0	0.0637802	0.0268519	0.103391	0.380155	4.52261	4	2	3	2	4	4	1	2	4	6	3	3	4	1	1	5
755	0	1	2005-10-29	2006-04-12	2006-08-02	0	0	112	#NULL!	#NULL!	104.509	2.01915	0.608911	0.327718	0	0	0.672282	0	1	0	0	0	0	0	0	2	1	3	4	2	2	3	3	5	6	1	2	6	6	4	1
756	0	1	2005-10-30	2006-04-13	2006-07-19	0	1	97	#NULL!	#NULL!	84.53	1.92701	0.5821	1	0	0	0	0	0.753509	0	0.0121343	0.00523813	0.209285	0.0250719	0.761035	1	1	1	3	1	1	4	3	3	5	1	1	6	7	6	1
757	0	1	2005-10-30	2006-04-13	2006-07-24	0	1	102	#NULL!	#NULL!	63.2965	1.80138	0.737161	0.800922	0	0.120297	0.0787808	8.37766	0.669776	0	0.00410203	0.00177784	0.0704057	0.0429938	0	3	1	4	3	3	2	1	3	4	5	2	4	4	1	1	5
758	0	1	2005-10-31	2006-04-14	2006-07-19	0	0	96	#NULL!	#NULL!	104.075	2.01735	0.711238	0.949194	0.399867	0.0508056	0	0	0.349033	0.257025	0.0848385	0.0353651	0.219982	0.324129	1.45232	4	3	4	2	3	3	1	3	5	4	2	3	3	3	4	3
759	0	1	2005-10-31	2006-04-14	2006-07-24	0	0	101	#NULL!	#NULL!	96.8065	1.9859	0.477812	0.835852	2.29465	0.0157965	0.148352	0	0.58396	0	0.12984	0.053017	0.181561	0.104639	11.3648	3	2	4	2	3	3	1	3	4	3	2	3	3	1	3	5
760	0	1	2005-11-02	2006-04-16	2006-08-02	0	1	108	#NULL!	#NULL!	177.875	2.25011	0.611609	0.909431	0	0.0222665	0.0683024	0	0.701066	0	0.144064	0.0584504	0.0505663	0.104303	4.36893	3	1	3	2	3	3	1	2	3	4	1	1	4	5	2	4
761	0	1	2005-11-04	2006-04-18	2006-08-07	0	0	111	#NULL!	#NULL!	108.295	2.03461	0.636148	0.70281	0	0.117393	0.174975	0	0.409614	0	0	0	0.550136	0.0402506	0	4	1	4	3	4	4	1	3	5	5	1	3	5	1	1	4
762	0	1	2005-11-04	2006-04-18	2006-07-24	0	0	97	#NULL!	#NULL!	77.84	1.8912	0.608673	0.875208	0	0.0222665	0.102526	0	0.551541	2.18624	0.219334	0.0861227	0.0699357	0.150352	1.92926	3	1	3	4	4	3	2	2	4	5	1	3	5	1	2	5
763	0	1	2005-11-04	2006-04-18	2006-07-24	0	0	97	#NULL!	#NULL!	74.109	1.86987	0.743237	0.704765	0.39801	0.295235	0	5.77114	0.816373	1.20909	0.0428598	0.0182259	0	0.0915051	0	1	1	1	4	1	2	3	3	5	6	1	1	5	6	2	3
764	0	1	2005-11-04	2006-04-18	2006-07-19	0	0	92	#NULL!	#NULL!	80.7575	1.90718	0.487706	0.694303	0.399867	0.305697	0	14.3189	0.473052	0.496243	0.060508	0.0255139	0.0214558	0.16627	1.49402	6	2	4	2	4	4	1	3	5	6	5	4	1	1	3	5
765	0	1	2005-11-05	2006-04-19	2006-08-07	0	0	110	#NULL!	#NULL!	63.469	1.80256	0.703863	0.455164	0	0.544836	0	5.3982	0.143504	0.509728	0.163876	0.0659069	0.299925	0.392695	0	5	1	5	5	4	3	1	1	5	6	1	4	4	1	1	5
766	0	1	2005-11-06	2006-04-20	2006-07-26	0	1	97	#NULL!	#NULL!	85.961	1.9343	0.5551	0.988686	0	0.0113145	0	0	0.731968	0	0.0210045	0.00902767	0.0391162	0.167534	0	1	1	1	3	1	1	4	1	3	4	1	1	6	7	7	1
767	0	1	2005-11-07	2006-04-21	2006-08-07	0	0	108	#NULL!	#NULL!	85.247	1.93068	0.719937	0.5875	0	0.4125	0	5.2	0.792717	0	0.108287	0.0446523	0.0205835	0.0784119	4.29569	6	3	5	1	5	5	1	1	3	3	5	3	1	1	1	6
768	0	1	2005-11-08	2006-04-22	2006-08-09	0	0	109	#NULL!	#NULL!	89.274	1.95072	0.399971	0.406212	0.496853	0.593788	0	6.37662	0.521206	0	0.338099	0.126488	0	0.135804	0	5	3	5	2	5	5	1	2	3	3	3	5	3	1	1	6
769	0	1	2005-11-08	2006-04-22	2006-08-02	0	1	102	#NULL!	#NULL!	62.8895	1.79858	0.547349	0.499681	3.79096	0.500319	0	5.18617	0.266262	0	0.441733	0.158885	0.0998017	0.192204	9.23347	3	4	3	2	3	3	1	3	3	3	2	3	4	1	3	3
770	0	1	2005-11-11	2006-04-25	2006-08-02	0	0	99	#NULL!	#NULL!	86.19	1.93546	0.573865	0.498167	0.8	0.501833	0	7.2	0.799723	0	0.131771	0.0537585	0.0117391	0.0567667	0	4	2	3	2	4	4	1	3	4	6	1	3	1	1	2	4
771	0	1	2005-11-11	2006-04-25	2006-07-26	0	0	92	#NULL!	#NULL!	90.8375	1.95827	0.272865	0.927953	3.39351	0.0720466	0	0.996678	0.703895	0.98397	0.0891726	0.0370967	0.122759	0.0841736	1.95567	4	4	3	3	4	4	1	3	5	6	3	4	3	1	1	5
772	0	1	2005-11-11	2006-04-25	2006-08-09	0	0	106	#NULL!	#NULL!	87.047	1.93975	0.525366	0.961346	0.0999667	0.0386538	0	9.19693	0.62272	0	0.00863033	0.00373203	0	0.0978363	0	5	2	4	3	3	2	2	3	2	2	4	3	3	1	4	2
773	0	1	2005-11-11	2006-04-25	2006-07-26	0	0	92	#NULL!	#NULL!	134.595	2.12903	0.460723	0.655363	2.89877	0.344637	0	19.7671	0.779933	0	0.0270959	0.011611	0.0538917	0.0952927	1.52284	5	3	4	2	5	3	1	3	4	4	3	4	4	1	3	7
774	0	1	2005-11-12	2006-04-26	2006-08-09	0	1	105	#NULL!	#NULL!	88.355	1.94623	0.157017	0.797924	0	0.202076	0	5.79807	0.299526	0	0.283615	0.108435	0.0100527	0.0997735	0.720907	6	1	5	3	4	6	1	2	2	6	4	6	6	1	1	6
775	0	1	2005-11-12	2006-04-26	2006-07-26	0	1	91	#NULL!	#NULL!	104.818	2.02044	0.659478	0.619922	0	0.380078	0	0	0.851847	0	0.0206293	0.00886801	0.0379379	0.0413	0	4	2	4	3	3	3	1	3	5	6	1	3	5	3	4	5
776	0	1	2005-11-12	2006-04-26	2006-08-14	0	0	110	#NULL!	#NULL!	54.1105	1.73328	0.570173	0.853039	0.199269	0.146961	0	6.77516	1	0	0	0	0	0	0	4	2	4	3	5	5	1	2	4	4	1	3	5	1	1	5
777	0	1	2005-11-12	2006-04-26	2006-08-16	1	1	112	#NULL!	#NULL!	67.41	1.82872	0.497274	0.760737	3.6	0.028	0.211263	16.6	0.74772	0	0.1412	0.0573619	0.0186974	0.0769923	2.97177	5	2	4	3	4	4	1	2	5	5	2	3	4	1	1	4
778	0	1	2005-11-13	2006-04-27	2006-07-31	0	1	95	#NULL!	#NULL!	69.806	1.84389	0.337836	0.871167	0	0.128833	0	7.4	0.613136	1.74504	0.0600161	0.0253125	0.0565835	0.218032	0	3	1	3	4	4	2	1	1	5	6	2	5	4	1	1	4
779	0	1	2005-11-13	2006-04-27	2006-07-26	0	0	90	#NULL!	#NULL!	50.8385	1.70619	0.472733	1	0	0	0	0	0	0	0.323704	0.121791	0.0445043	0.0848045	0	1	1	1	4	1	1	4	3	5	5	1	1	5	7	6	1
780	0	1	2005-11-13	2006-04-27	2006-08-02	0	0	97	#NULL!	#NULL!	89.4085	1.95138	0.450394	0.619887	0	0.380113	0	3.79115	0.725304	1.24053	0.132092	0.0538818	0.0227573	0.114601	0	5	3	3	1	4	4	1	3	3	4	3	2	3	1	2	4
781	0	1	2005-11-13	2006-04-27	2006-07-31	0	1	95	#NULL!	#NULL!	89.4665	1.95166	0.428486	0.643053	0	0.317	0.0399467	0	0.932994	0	0.0157546	0.00678878	0	0.014123	0	3	1	2	3	3	3	1	2	4	5	2	4	4	1	2	3
782	0	1	2005-11-14	2006-04-28	2006-08-09	0	0	103	#NULL!	#NULL!	74.7065	1.87336	0.508658	0.687015	0.298607	0.312985	0	3.8	0.60733	0	0.0733312	0.0307338	0.0640954	0.0767383	0.237831	2	1	2	4	2	2	2	3	5	6	1	1	4	2	4	5
783	0	1	2005-11-14	2006-04-28	2006-08-14	0	1	108	#NULL!	#NULL!	83.9435	1.92399	0.745853	0.789176	0.1	0.210824	0	7.6	0.299797	0	0.141822	0.0575985	0.0686528	0.0740762	1.00284	4	1	4	3	4	4	1	1	5	4	2	5	3	1	1	5
784	0	1	2005-11-15	2006-04-29	2006-08-14	0	0	107	#NULL!	#NULL!	170.02	2.2305	0.748646	0.466513	0	0.533487	0	2.3984	0.792093	0.494478	0.0436789	0.0185669	0.0295039	0.134724	0	6	1	5	5	5	5	1	2	5	6	1	5	5	1	1	5
785	0	1	2005-11-15	2006-04-29	2006-08-21	0	1	114	#NULL!	#NULL!	86.904	1.93904	0.449665	0.381674	2.7992	0.618326	0	6.2	0.344736	0	0.122502	0.0501869	0.246806	0.285956	2.22856	4	2	4	2	3	3	1	2	3	4	3	3	1	1	1	5
786	0	1	2005-11-15	2006-04-29	2006-08-30	0	0	123	#NULL!	#NULL!	72.4	1.85974	0.438186	0.75574	1.09817	0.24426	0	0	0.591503	0.481773	0.118663	0.0486992	0.0680959	0.118307	1.92709	3	3	3	2	3	2	1	2	3	3	1	2	4	3	3	3
787	0	1	2005-11-15	2006-04-29	2006-08-21	0	1	114	#NULL!	#NULL!	75.9465	1.88051	0.651162	0.807278	0	0.192722	0	6.99301	0.756031	0	0.172957	0.0692821	0.00849196	0.0625205	1.72301	3	1	3	5	4	3	1	2	6	6	1	2	4	1	1	6
788	0	1	2005-11-16	2006-04-30	2006-08-21	0	1	113	#NULL!	#NULL!	99.11	1.99612	0.580347	0.899703	3.29628	0.100297	0	7.77926	0.572594	1.24135	0.238982	0.0930652	0	0.14347	0.248468	5	3	4	1	3	4	1	2	4	5	2	4	3	1	1	5
789	0	1	2005-11-16	2006-04-30	2006-08-16	1	0	108	#NULL!	#NULL!	121.29	2.08382	0.568715	0.910269	3.69547	0.0897315	0	9.98668	0.294018	0.250417	0.0466194	0.0197888	0.0212855	0.103182	6.01002	3	2	4	4	4	3	1	3	5	6	1	3	5	1	3	3
790	0	1	2005-11-16	2006-04-30	2006-07-31	0	1	92	#NULL!	#NULL!	82.39	1.91587	0.440396	0.711361	0	0.288639	0	4.8	0.611596	0	0.116991	0.0480496	0.0810343	0.175079	0.751252	3	1	3	3	3	3	1	2	4	5	1	3	3	1	1	3
791	0	1	2005-11-18	2006-05-02	2006-08-23	0	1	113	#NULL!	#NULL!	85.9095	1.93404	0.562925	0.846428	0.099734	0.153572	0	2.19853	0.348286	0.989531	0.249194	0.0966298	0.024895	0.327113	1.01764	4	1	3	2	2	4	1	3	4	6	1	5	3	1	2	6
792	0	1	2005-11-19	2006-05-03	2006-08-07	0	0	96	#NULL!	#NULL!	90.7955	1.95806	0.627596	0.945192	0	0.0548079	0	0	0.157234	0.748718	0.0288784	0.012364	0.561006	0.24475	2.75138	2	2	3	4	2	2	3	2	3	3	1	1	5	6	5	1
793	0	1	2005-11-19	2006-05-03	2006-08-02	0	1	91	#NULL!	#NULL!	80.9695	1.90832	0.548916	0.819303	0	0.180697	0	9.77394	0.710111	0	0.0627777	0.0264424	0	0.00309446	0	4	1	3	2	3	1	1	3	5	6	2	3	4	1	2	4
794	0	1	2005-11-19	2006-05-03	2006-08-09	0	1	98	#NULL!	#NULL!	106.437	2.02709	0.528785	0.808746	0	0.191254	0	0	0.0739354	0	0.228906	0.0895186	0.0255529	0.169251	0	1	1	1	4	1	1	3	1	2	6	1	1	7	7	1	1
795	0	1	2005-11-19	2006-05-03	2006-08-07	0	0	96	#NULL!	#NULL!	113.645	2.05555	0.256874	0.761738	0.3996	0.238262	0	0	0.61915	0.750375	0.0630835	0.0265674	0.0226363	0.188392	2.75138	2	4	4	2	3	1	2	1	1	3	1	1	6	1	2	1
796	0	1	2005-11-20	2006-05-04	2006-08-23	0	0	111	#NULL!	#NULL!	74.31	1.87105	0.762808	0.741191	0.699202	0.258809	0	5.4	0.795027	0	0.102819	0.0425042	0.0493514	0.0528023	0	3	3	4	2	3	3	1	2	3	5	1	3	3	1	2	5
797	0	1	2005-11-20	2006-05-04	2006-08-02	0	0	90	#NULL!	#NULL!	54.199	1.73399	0.517616	0.855251	0.896119	0.144749	0	8.77368	0.0298319	0	0.85979	0.269464	0.057437	0.0529412	0.756303	4	3	4	1	4	4	1	2	4	4	3	4	1	1	3	4
798	0	1	2005-11-21	2006-05-05	2006-08-07	0	0	94	#NULL!	#NULL!	66.336	1.82175	0.5434	0.91346	0	0.0865402	0	0.399867	0.00924518	0	0	0	0	0	0	1	1	1	3	2	2	4	2	6	6	1	1	6	7	1	1
799	0	1	2005-11-21	2006-05-05	2006-08-30	0	1	117	#NULL!	#NULL!	93.136	1.96912	0.478483	0.334342	4.49407	0.663992	0.00166556	13.5909	0.788214	0.236593	0.04653	0.0197517	0.0118297	0.115373	0	5	1	4	2	4	4	1	2	2	3	5	5	1	1	2	3
800	0	1	2005-11-22	2006-05-06	2006-08-14	0	1	100	#NULL!	#NULL!	59.251	1.7727	0.508071	0.892764	2.38664	0.107236	0	8.56574	0.721336	1.00372	0.0890031	0.0370291	0.0629078	0.126753	2.00442	5	2	4	3	4	5	1	3	6	6	1	3	5	1	1	4
801	0	1	2005-11-22	2006-05-06	2006-08-28	0	0	114	#NULL!	#NULL!	53.458	1.72801	0.484443	0.709739	0	0.290261	0	0	0.662865	2.24354	0.0476175	0.0202028	0.13453	0.140663	1.25355	4	1	3	3	3	3	1	3	4	4	1	2	4	1	1	5
802	0	1	2005-11-22	2006-05-06	2006-08-07	0	0	93	#NULL!	#NULL!	102.316	2.00994	0.609801	0.645004	0.298211	0.354996	0	0	0.634046	1.49643	0.0588966	0.0248536	0.0919664	0.164271	0	4	1	4	3	3	4	1	2	3	5	1	4	4	1	1	5
803	0	1	2005-11-22	2006-05-06	2006-08-21	0	0	107	#NULL!	#NULL!	82.666	1.91733	0.814342	0.592832	0	0.407168	0	0	0.839871	0	0.0800468	0.0334426	0	0.0663847	0.250668	3	1	3	3	2	2	3	2	3	4	1	2	4	4	5	1
804	0	0	2005-11-23	2006-05-07	2006-08-14	0	1	99	#NULL!	#NULL!	55.266	1.74246	0.693841	0.758548	0.198873	0.241452	0	1.78986	0.666984	0	0.154702	0.0624697	0	0.0363421	0	3	1	3	5	5	5	1	2	7	7	1	3	6	1	1	6
805	0	0	2005-11-23	2006-05-07	2006-08-09	0	0	94	#NULL!	#NULL!	120.79	2.08203	0.743821	0.993864	0.696517	0.00613599	0	0	0.693235	0	0.239784	0.0933461	0	0.062519	3.59425	3	1	3	2	2	3	2	4	4	4	3	4	3	1	4	5
806	0	0	2005-11-23	2006-05-07	2006-08-07	0	0	92	#NULL!	#NULL!	100.447	2.00194	0.49571	0.685402	0.199404	0.314598	0	5.6	0.543072	0.249335	0.0283282	0.0121317	0.0637549	0.304367	0	6	2	4	3	4	4	1	2	5	5	2	4	4	1	1	6
807	0	0	2005-11-23	2006-05-07	2006-08-23	0	0	108	#NULL!	#NULL!	87.6925	1.94296	0.615677	0.883323	0	0.116677	0	6.4	0.728862	0	0.0477597	0.0202617	0.0745938	0.0692188	0.246184	3	2	3	3	2	4	1	2	5	5	1	3	4	1	1	5
808	0	0	2005-11-23	2006-05-07	2006-08-30	0	0	115	#NULL!	#NULL!	120.91	2.08246	0.544387	0.51621	0.896414	0.48379	0	9.4	0.0992054	0.241041	0.0434566	0.0184744	0.342335	0.231933	1.19653	4	3	4	2	3	4	1	2	3	3	1	2	3	1	2	4
809	0	0	2005-11-25	2006-05-09	2006-08-21	0	0	104	#NULL!	#NULL!	88.846	1.94864	0.470376	0.888276	0	0.111724	0	7.16893	0.702259	0	0.0296524	0.0126907	0.130209	0.0546828	0.253079	4	2	3	1	3	3	1	2	4	4	1	2	3	1	3	3
810	0	0	2005-11-26	2006-05-10	2006-08-28	0	0	110	#NULL!	#NULL!	95.576	1.98035	0.593948	0.860428	0	0.139572	0	0.59761	0.856399	0	0.0132392	0.00571199	0.0143669	0.0981874	0.250585	4	1	4	3	3	3	1	3	5	4	1	3	3	1	1	6
811	0	0	2005-11-26	2006-05-10	2006-08-09	0	0	91	#NULL!	#NULL!	101.448	2.00624	0.457431	0.426371	0.199867	0.573629	0	12.5581	0.110206	2.6209	0.244469	0.0949839	0.131224	0.511928	1.40559	5	4	3	1	4	3	1	4	3	3	3	5	5	1	1	6
812	0	0	2005-11-27	2006-05-11	2006-08-14	0	0	95	#NULL!	#NULL!	75.731	1.87927	0.657205	0.528306	1.89837	0.471694	0	8.997	0.631413	0	0.0590164	0.0249027	0.103228	0.206342	0.752915	4	2	4	2	4	4	1	2	4	6	1	4	4	1	1	5
813	0	0	2005-11-27	2006-05-11	2006-08-28	0	1	109	#NULL!	#NULL!	66.5745	1.82331	0.83683	0.680974	0	0.116673	0.202353	0	0.0500168	0.746928	0.0281318	0.0120488	0.849178	0.0664515	5.53413	2	1	1	3	2	1	4	3	3	3	1	1	5	6	5	1
814	0	0	2005-11-27	2006-05-11	2006-08-23	0	1	104	#NULL!	#NULL!	67.343	1.82829	0.392386	0.592329	0.898704	0.407671	0	3.39887	0.258839	0.497809	0.352496	0.131136	0.0280137	0.360651	0	4	2	4	4	5	5	1	2	6	7	1	3	4	1	1	7
815	0	0	2005-11-28	2006-05-12	2006-08-14	0	1	94	#NULL!	#NULL!	83.5755	1.92208	0.556704	0.6617	0	0.3383	0	7.98138	0.517134	3.75203	0.0987962	0.0409171	0.0322274	0.351842	0	3	1	4	4	4	3	1	2	4	5	1	3	5	1	1	4
816	0	0	2005-11-29	2006-05-13	2006-08-16	1	1	95	#NULL!	#NULL!	73.7005	1.86747	0.540994	0.986333	0.9	0.0136667	0	0	0	0	0.322576	0.121421	0.346045	0.0829165	0.249169	4	4	4	2	3	2	1	2	3	4	1	2	4	1	1	3
817	0	0	2005-11-29	2006-05-13	2006-09-13	1	1	123	#NULL!	#NULL!	81.316	1.91018	0.82226	0.956492	0	0.0435075	0	1.98807	0.432004	0	0.112605	0.0463412	0.0309558	0.144537	0.728155	1	1	3	4	4	2	2	1	4	6	1	2	4	1	1	6
818	0	0	2005-11-29	2006-05-13	2006-08-30	0	1	109	#NULL!	#NULL!	47.965	1.68092	0.53042	0.815728	0	0.181939	0.00233256	4.99833	0.95994	0	0.0314929	0.0134663	0	0.00856735	0	3	1	4	5	5	4	1	2	6	6	1	2	5	1	1	6
819	0	0	2005-11-30	2006-05-14	2006-08-21	0	0	99	#NULL!	#NULL!	129.18	2.1112	0.356242	0.5	0	0	0.5	0	0.258557	0	0	0	0.727971	0.0134719	0	1	1	1	4	1	1	3	2	4	5	1	1	4	5	5	1
820	0	0	2005-12-05	2006-05-19	2006-08-21	0	0	94	#NULL!	#NULL!	141.06	2.1494	0.450748	0.537512	0.1	0.462488	0	1.797	0.330137	0	0.492005	0.17377	0.00671999	0.171138	0	4	1	3	4	2	2	1	2	4	5	1	2	4	1	1	4
821	0	0	2005-12-02	2006-05-16	2006-08-16	1	1	92	#NULL!	#NULL!	61.03	1.78554	0.385101	0.75928	0	0.0843553	0.156364	7.95492	0.257711	0	0.659152	0.219886	0	0.0057728	0	2	1	2	4	2	2	2	3	5	6	1	2	6	4	3	1
822	0	0	2005-12-04	2006-05-18	2006-09-13	1	0	118	#NULL!	#NULL!	95.715	1.98098	0.590939	0.650183	0.2	0.346997	0.00282017	8.2	0.572025	0.241546	0.106679	0.0440215	0	0.184846	0	4	1	4	4	3	3	1	1	4	6	1	4	4	2	1	5
823	0	0	2005-12-04	2006-05-18	2006-09-06	0	0	111	#NULL!	#NULL!	60.3475	1.78066	0.521531	0.619406	0	0.380594	0	10.1358	0.0542811	0.245902	0.0295637	0.0126532	0.74244	0.173715	0	4	1	4	3	3	3	1	1	4	4	1	3	4	2	2	4
824	0	0	2005-12-04	2006-05-18	2006-09-06	0	0	111	#NULL!	#NULL!	59.946	1.77776	0.404046	0.617755	0.0999334	0.382245	0	12.9913	0.109577	2.16697	0.231891	0.0905723	0.532015	0.126517	0	4	1	2	2	3	3	1	5	4	6	2	4	4	5	5	1
825	0	0	2005-12-05	2006-05-19	2006-09-13	1	1	117	#NULL!	#NULL!	69.6485	1.84291	0.580997	0.426549	0	0.157895	0.415556	5.79614	0.492769	0	0	0	0	0.00601636	0	2	1	2	3	2	2	3	2	3	4	1	1	4	6	6	1
826	0	0	2005-12-06	2006-05-20	2006-09-13	1	0	116	#NULL!	#NULL!	74.09	1.86976	0.574115	1	0	0	0	0	0.781592	0	0.0155361	0.00669535	0.0524589	0.150413	1.18596	2	1	1	3	1	1	3	2	2	4	1	1	4	5	6	1
827	0	0	2005-12-06	2006-05-20	2006-09-20	1	0	123	#NULL!	#NULL!	79.901	1.90255	0.462775	0.895855	0.498836	0.104145	0	9.57765	0.86583	0	0.00621169	0.00268936	0.00582972	0.0723111	0	4	2	4	1	2	2	1	1	3	3	1	1	2	4	1	2
828	0	0	2005-12-06	2006-05-20	2006-09-20	1	0	123	#NULL!	#NULL!	87.369	1.94136	0.394229	0.864713	0.2999	0.135287	0	6.16506	0.0415693	0	0.169305	0.0679278	0.209498	0.0980076	0	4	2	4	1	3	2	1	2	4	4	1	3	3	1	2	5
829	0	0	2005-12-06	2006-05-20	2006-09-06	0	0	109	#NULL!	#NULL!	83.129	1.91975	0.558774	0.974983	0	0	0.0250166	0	0.00541544	1.22905	0	0	0.876782	0.117803	0	2	1	1	3	2	2	1	1	4	5	1	1	4	4	3	3
830	0	0	2005-12-06	2006-05-20	2006-08-28	0	1	100	#NULL!	#NULL!	66.607	1.82352	0.545056	0.922285	0	0	0.077715	0	0.908465	0	0	0	0.0559542	0.0292158	0	2	1	2	4	2	2	4	2	3	5	1	1	5	6	3	1
831	0	0	2005-12-07	2006-05-21	2006-09-13	1	1	115	#NULL!	#NULL!	90.469	1.9565	0.547297	0.828624	2.69282	0.171376	0	0	0.261599	1.44851	0.119239	0.0489228	0.0925175	0.295889	9.45353	2	1	2	3	2	2	2	1	2	5	1	1	4	6	5	1
832	0	0	2005-12-07	2006-05-21	2006-08-30	0	1	101	#NULL!	#NULL!	125.61	2.09902	0.651176	0.728116	1.69954	0.271884	0	10	0.986173	0	0	0	0	0.011	0	4	2	4	3	4	4	1	2	5	5	2	4	4	1	1	5
833	0	0	2005-12-10	2006-05-24	2006-09-13	1	1	112	#NULL!	#NULL!	66.1525	1.82055	0.466908	0.758986	0.1998	0.241014	0	15.9204	0.851008	0.230167	0.0338729	0.0144672	0	0.0190655	0.230167	4	1	5	5	5	4	1	1	4	6	1	3	5	1	1	7
834	0	0	2005-12-10	2006-05-24	2006-09-11	0	0	110	#NULL!	#NULL!	72.53	1.86052	0.400861	0.775908	0	0.224092	0	0	0.85386	0	0.0358279	0.0152876	0.0514817	0.0588301	0.25113	3	1	2	3	2	2	3	1	2	4	2	1	3	4	3	2
835	0	0	2005-12-11	2006-05-25	2006-08-28	0	0	95	#NULL!	#NULL!	59.213	1.77242	0.586954	0.907138	0	0.0457266	0.0471352	0	0.433695	0.25227	0.254036	0.0983101	0.0495635	0.220009	0.995025	4	1	3	3	3	2	1	3	4	4	1	3	4	3	2	4
836	0	0	2005-12-12	2006-05-26	2006-09-18	0	0	115	#NULL!	#NULL!	100.679	2.00294	0.512043	0.579973	0.199933	0.420027	0	7.99733	0.447967	0	0.0100256	0.0043324	0.332308	0.0998561	1.00251	4	1	3	2	5	5	1	2	5	5	2	4	4	1	1	6
837	0	0	2005-12-12	2006-05-26	2006-09-06	0	0	103	#NULL!	#NULL!	79.577	1.90079	0.578951	0.998668	0	0.00133245	0	0	0.361132	0.693802	0.343031	0.128086	0.132731	0.155714	0	3	1	1	3	1	1	3	1	3	5	1	1	5	5	1	2
838	0	0	2005-12-12	2006-05-26	2006-08-28	0	0	94	#NULL!	#NULL!	117.76	2.071	0.641572	0.273132	0.1	0.726868	0	0	0.0217087	2.00188	0.112045	0.0461223	0.0883746	0.245526	2.24888	3	1	2	3	3	2	2	2	4	4	1	2	5	4	3	3
839	0	0	2005-12-13	2006-05-27	2006-09-11	0	1	107	#NULL!	#NULL!	71.621	1.85504	0.432012	0.733982	3.49185	0.266018	0	5.19135	0.320221	0.750864	0.371042	0.137051	0.217272	0.0914655	8.50196	4	4	3	2	3	3	1	2	3	5	1	2	3	5	3	4
840	0	0	2005-12-15	2006-05-29	2006-09-20	1	1	114	#NULL!	#NULL!	99.3905	1.99734	0.761403	0.621712	0.1998	0.334998	0.04329	8.59141	0.701633	0	0.0258463	0.0110823	0	0.0297567	0	3	2	3	2	3	3	1	3	4	4	1	2	4	5	3	4
841	0	0	2005-12-15	2006-05-29	2006-08-28	0	1	91	#NULL!	#NULL!	110.807	2.04457	0.426839	0.650167	3.4	0.349833	0	0	0.159946	1.23591	0.367326	0.135872	0.240952	0.231775	10.0329	5	1	5	3	6	5	1	3	5	5	1	5	4	1	1	6
842	0	0	2005-12-17	2006-05-31	2006-09-06	0	1	98	#NULL!	#NULL!	94.3625	1.9748	0.576196	0.633313	0.497581	0.366687	0	11.996	0.761949	0	0	0	0	0.00734095	0	4	1	5	6	5	4	1	1	6	7	1	3	5	1	1	7
843	0	0	2005-12-19	2006-06-02	2006-09-18	0	0	108	#NULL!	#NULL!	101.42	2.00612	0.688209	0.60861	1.59377	0.37757	0.0138195	4.7952	0.112438	7.46152	0.0498951	0.0211459	0.283736	0.551214	13.0756	2	2	3	2	3	2	1	2	3	4	1	2	4	4	5	3
844	0	0	2005-12-20	2006-06-03	2006-09-18	0	0	107	#NULL!	#NULL!	115.315	2.06189	0.41121	0.882869	0.199933	0.117131	0	8.19727	0.282315	0.472664	0.382161	0.140559	0.11844	0.217084	1.49832	4	2	4	4	4	4	1	2	4	5	1	3	4	1	1	4
845	0	0	2005-12-21	2006-06-04	2006-09-11	0	1	99	#NULL!	#NULL!	78.8125	1.8966	0.375787	0.384036	0.198939	0.615964	0	9.54907	0.373228	1.48124	0.369033	0.136414	0	0.243172	0.501672	4	1	4	3	4	4	1	1	6	6	1	3	4	1	1	5
846	0	0	2005-12-22	2006-06-05	2006-09-28	0	0	115	#NULL!	#NULL!	86.3495	1.93626	0.45024	0.239318	0	0	0.760682	0	0.735811	0	0.178064	0.0711687	0	0.0190177	0	1	1	2	3	1	1	3	1	4	5	1	1	6	6	3	1
847	0	0	2005-12-22	2006-06-05	2006-09-11	0	0	98	#NULL!	#NULL!	57.955	1.76309	0.324117	0.995508	0	0.00216667	0.00232558	0	0.903943	0	0.0462746	0.0196457	0	0.0497828	0.501169	2	1	3	3	4	2	1	1	4	5	1	2	5	3	1	7
848	0	0	2005-12-20	2006-06-03	2006-09-06	0	0	95	#NULL!	#NULL!	71.41	1.85376	0.618704	0.658252	0.5	0.251248	0.0905	0	0.810413	0	0.0915465	0.0380422	0.0116351	0.0512295	0.245098	4	1	4	4	4	4	1	1	6	6	1	4	4	1	1	5
849	0	0	2005-12-22	2006-06-05	2006-09-11	0	0	98	#NULL!	#NULL!	68.5755	1.83617	0.382806	0.903532	0.799733	0.0964678	0	0	0.577794	0.500082	0.015497	0.00667864	0.0677233	0.331794	0.753332	4	1	3	3	4	3	1	1	3	5	1	3	4	1	2	3
850	0	0	2005-12-24	2006-06-07	2006-09-20	1	1	105	#NULL!	#NULL!	83.9125	1.92383	0.57823	0.49071	0	0	0.50929	0	0.0486801	0	0.0874779	0.0364204	0.0246863	0.1054	4.15512	2	1	2	3	2	1	2	3	3	4	1	1	4	6	5	1
851	0	0	2005-12-25	2006-06-08	2006-09-18	0	1	102	#NULL!	#NULL!	117.02	2.06826	0.303354	0.90626	1.5984	0.0937396	0	0	0.542534	1.00328	0.204483	0.0808007	0.08368	0.166807	11.0361	2	3	4	4	3	2	2	2	5	5	1	2	4	4	3	1
852	0	0	2005-12-25	2006-06-08	2006-09-11	0	0	95	#NULL!	#NULL!	95.5375	1.98017	0.617858	0.839833	0	0.160167	0	0	0.136836	4.00243	0.203591	0.0804791	0.140007	0.414889	0.500334	4	2	4	2	4	3	1	1	4	4	1	3	3	1	4	4
853	0	0	2005-12-26	2006-06-09	2006-09-11	0	0	94	#NULL!	#NULL!	72.3265	1.8593	0.661783	0.828655	5.38836	0.171345	0	11.7804	0.0316154	0.501169	0.142332	0.0577924	0	0.0678667	3.00702	4	3	4	1	3	3	1	2	3	4	1	3	4	2	1	4
854	0	1	2006-10-09	2007-03-23	2007-07-16	0	0	115	#NULL!	#NULL!	89.4195	1.95143	0.512872	0.823686	6.68663	0.176314	0	0	0.544519	0.495531	0.106287	0.0438677	0.0823435	0.266851	12.0422	4	3	4	2	2	2	1	3	5	4	1	3	4	3	4	5
855	0	1	2006-10-09	2007-03-23	2007-07-16	0	1	115	#NULL!	#NULL!	58.3665	1.76616	0.495908	0.629796	0.1998	0.370204	0	6.59341	0.217405	0.498642	0.165779	0.0666162	0.184095	0.355828	2.00215	6	1	7	5	6	6	1	2	7	7	1	6	6	1	1	7
856	0	1	2006-10-10	2007-03-24	2007-07-05	1	0	103	#NULL!	#NULL!	97.66	1.98972	0.509156	0.742167	0	0.00333333	0.2545	0	0.526387	0	0.0418971	0.0178248	0.211116	0.2206	0	2	1	2	4	1	2	3	1	3	5	1	1	6	6	4	1
857	0	1	2006-10-10	2007-03-24	2007-07-02	1	0	100	#NULL!	#NULL!	138.13	2.14029	0.578549	1	0	0	0	0	0	0	0	0	0	0	0	6	1	4	3	4	4	2	1	4	6	5	2	4	4	1	5
858	0	1	2006-10-10	2007-03-24	2007-06-28	0	0	96	#NULL!	#NULL!	93.408	1.97038	0.631782	0.710882	0	0.289118	0	4.19301	0.11843	0.71342	0.194948	0.0773489	0.164666	0.0635517	0	5	1	5	2	4	4	1	2	4	3	4	4	2	1	1	5
859	0	1	2006-10-11	2007-03-25	2007-07-02	1	0	99	#NULL!	#NULL!	113.26	2.05408	0.692582	0.769931	0.199933	0.230069	0	9.6	0	0	0	0	0	0.00742942	0	6	1	5	3	4	4	1	1	4	5	5	6	3	1	1	6
860	0	1	2006-10-11	2007-03-25	2007-07-11	0	1	108	#NULL!	#NULL!	72.27	1.85896	0.498389	0.890707	0.2	0.0481667	0.0611259	0	0.0758262	0.24418	0.25559	0.0988478	0.0451394	0.141369	6.04546	4	2	3	4	3	4	1	3	5	6	2	5	5	4	1	5
861	0	1	2006-10-11	2007-03-25	2007-07-05	1	0	102	#NULL!	#NULL!	83.3375	1.92084	0.450336	0.420612	7.17634	0.384703	0	5.58882	0.929408	0	0.0167045	0.00719475	0.0102791	0.0436085	0	5	1	3	2	4	4	1	1	4	5	6	3	1	1	4	3
862	0	1	2006-10-11	2007-03-25	2007-07-05	1	0	102	#NULL!	#NULL!	88.395	1.94643	0.422377	1	0.3996	0	0	0	0.705944	0	0.135897	0.0553388	0.0357396	0.119611	11.2872	3	3	3	2	4	3	1	1	5	6	1	3	5	4	1	4
863	0	1	2006-10-11	2007-03-25	2007-06-28	0	1	95	#NULL!	#NULL!	82.6025	1.91699	0.303669	0.537682	3.58973	0.462318	0	8.77076	0.211323	2.6604	0.0390625	0.0166417	0.105723	0.643892	0.714721	4	1	3	3	5	5	1	2	5	6	1	3	5	1	4	6
864	0	1	2006-10-12	2007-03-26	2007-06-25	0	1	91	#NULL!	#NULL!	55.4675	1.74404	0.681374	0.440433	0.199667	0.559567	0	11.98	0.157585	0.244579	0.311868	0.11789	0.196093	0.334454	0	4	1	6	6	6	6	1	4	7	7	1	5	5	1	1	6
865	0	1	2006-10-12	2007-03-26	2007-07-09	1	0	105	#NULL!	#NULL!	87.2795	1.94091	0.492883	0.744089	0	0.255911	0	0	0.24603	0.748694	0.0345207	0.0147392	0.00732693	0.712122	3.27017	4	1	3	4	4	3	1	2	5	5	1	2	6	6	5	3
866	0	1	2006-10-12	2007-03-26	2007-07-11	0	1	107	#NULL!	#NULL!	74.9845	1.87497	0.666325	0.684607	1.8984	0.315393	0	8.58855	0.415496	0.485987	0.243294	0.0945737	0.16515	0.171325	7.81759	6	2	5	3	5	5	1	1	5	5	3	5	6	1	1	6
867	0	1	2006-10-13	2007-03-27	2007-07-09	1	0	104	#NULL!	#NULL!	47.6375	1.67795	0.460986	0.728554	3.49445	0.271446	0	17.3942	0.17845	0.501672	0.581383	0.199037	0.0928732	0.114569	2.75907	4	1	7	5	5	6	1	3	7	7	1	5	6	1	1	7
868	0	1	2006-10-13	2007-03-27	2007-07-05	1	1	100	#NULL!	#NULL!	86.9005	1.93902	0.681242	0.743281	0	0.256719	0	5.2	0.749333	0	0.0777953	0.0325363	0.0688165	0.104055	0.249335	6	1	6	6	6	5	1	1	6	7	1	4	6	1	1	6
869	0	1	2006-10-13	2007-03-27	2007-07-09	1	1	104	#NULL!	#NULL!	72.0415	1.85758	0.450463	0.724497	0.499833	0.275503	0	7.99733	0.431253	0.251425	0.326789	0.122802	0.0380246	0.140766	10.0278	5	1	4	3	5	4	1	4	3	4	1	3	5	5	3	1
870	0	1	2006-10-13	2007-03-27	2007-06-28	0	0	93	#NULL!	#NULL!	81.0025	1.9085	0.773721	0.402772	0	0.597228	0	6.96749	0	0	0.0201499	0.00866399	0.853417	0.126433	1.44444	3	1	4	5	5	3	1	1	4	5	1	4	6	1	1	5
871	0	1	2006-10-14	2007-03-28	2007-07-11	0	1	105	#NULL!	#NULL!	62.961	1.79907	0.605854	0.799367	0	0	0.200633	0	1	0	0	0	0	0	0	1	1	1	6	1	1	6	1	3	7	1	1	7	7	7	1
872	0	1	2006-10-15	2007-03-29	2007-07-09	1	1	102	#NULL!	#NULL!	65.844	1.81852	0.340256	0.296	0.1	0.638407	0	5.6	0.0525008	0.99872	0.140987	0.0572808	0.152525	0.640999	4.56101	5	1	6	5	5	6	1	1	7	7	1	4	5	1	1	6
873	0	1	2006-10-16	2007-03-30	2007-07-09	1	1	101	#NULL!	#NULL!	74.927	1.87464	0.687689	0.228236	2.49279	0.771764	0	9.58403	0.70515	0	0	0	0.23307	0.0181332	0	6	1	6	5	6	5	1	4	6	7	2	5	2	1	1	7
874	0	1	2006-10-16	2007-03-30	2007-07-05	1	1	97	#NULL!	#NULL!	92.0595	1.96407	0.619994	0.928818	0	0	0.0711824	1.1996	0.564517	0	0.227723	0.0891005	0	0.126993	9.54309	1	1	1	5	2	3	4	1	5	6	1	1	6	7	7	1
875	0	1	2006-10-16	2007-03-30	2007-07-02	1	0	94	#NULL!	#NULL!	121.27	2.08375	0.373889	0.723386	0.1	0.276614	0	1.4	0.429627	0	0.211428	0.0832976	0.241863	0.117081	0	3	1	2	4	3	3	1	1	6	6	1	3	6	5	4	3
876	0	1	2006-10-17	2007-03-31	2007-07-09	1	0	100	#NULL!	#NULL!	80.6745	1.90674	0.407089	0.718416	0	0.247096	0.0344885	0	0.719108	0.496114	0.0338537	0.0144591	0.0425831	0.204455	2.97668	4	1	4	6	6	3	1	3	6	7	1	2	5	1	1	5
877	0	1	2006-10-17	2007-03-31	2007-07-11	0	0	102	#NULL!	#NULL!	76.7005	1.8848	0.336689	0.789125	1.88867	0.203753	0.00712156	4.76979	0.627107	0	0.108436	0.0447108	0	0.0200177	0	4	2	3	3	4	4	1	1	4	6	1	4	6	6	3	4
878	0	1	2006-10-18	2007-04-01	2007-07-16	0	1	106	#NULL!	#NULL!	151.555	2.18057	0.601974	0.744421	0.1	0.253756	0.00182361	3.4	0.718689	0.502849	0.0314281	0.013439	0.0182702	0.179566	0	5	1	4	5	3	6	1	2	4	5	1	4	6	4	1	7
879	0	1	2006-10-18	2007-04-01	2007-07-02	1	0	92	#NULL!	#NULL!	66.542	1.8231	0.605005	0.979018	2.4	0.00266667	0.018315	0	0.103037	0	0	0	0.852995	0.043968	2.75321	3	1	6	6	6	6	1	1	6	7	1	5	7	1	1	6
880	0	1	2006-10-18	2007-04-01	2007-07-16	0	0	106	#NULL!	#NULL!	171.075	2.23319	0.228394	0.653577	0	0	0.346423	0	0.621237	0.503694	0.0664854	0.0279549	0.042814	0.216274	0	3	1	5	6	6	3	1	2	6	7	1	3	6	1	1	7
881	0	1	2006-10-18	2007-04-01	2007-07-16	0	0	106	#NULL!	#NULL!	85.7815	1.93339	0.545881	0.908224	0.3	0.0917764	0	13.6	0	0	0.162523	0.0654016	0	0.0315127	0	6	1	6	4	6	6	1	2	7	7	1	6	5	1	1	7
882	0	1	2006-10-18	2007-04-01	2007-07-11	0	1	101	#NULL!	#NULL!	76.1235	1.88152	0.60343	0.512925	1.3935	0.487075	0	10.1526	0.769467	0.464684	0.109179	0.0450015	0	0.100933	0.238968	5	1	6	4	6	6	1	3	6	3	1	6	6	1	1	7
883	0	1	2006-10-19	2007-04-02	2007-07-02	1	0	91	#NULL!	#NULL!	109.429	2.03913	0.532995	0.88391	8.36297	0.11609	0	5.57954	0.680067	0	0.0830688	0.0346561	0.115854	0.0458152	2.50585	5	3	4	3	4	4	1	1	5	6	1	4	5	3	1	5
884	0	1	2006-10-19	2007-04-02	2007-07-05	1	0	94	#NULL!	#NULL!	94.946	1.97748	0.761928	0.795235	0.699767	0.204765	0	11.3962	0.741378	0	0.218079	0.0856754	0	0.0384227	0.755034	4	2	4	3	5	4	1	2	6	6	3	6	1	1	1	6
885	0	1	2006-10-19	2007-04-02	2007-07-11	0	0	100	#NULL!	#NULL!	135.605	2.13228	0.579665	0.800226	0	0.199774	0	0	0.708377	0.726577	0.070514	0.0295924	0.120786	0.0951244	0.490998	5	1	4	5	5	3	1	2	6	7	2	5	5	1	1	5
886	0	1	2006-10-20	2007-04-03	2007-07-23	1	1	111	#NULL!	#NULL!	73.9155	1.86874	0.720302	0.355278	1.29784	0.644722	0	5.3964	0.0207568	0.250585	0.0312813	0.0133772	0.777048	0.170914	1.00234	5	1	4	5	5	5	1	2	6	7	1	3	5	1	1	5
887	0	1	2006-10-20	2007-04-03	2007-07-23	1	1	111	#NULL!	#NULL!	56.92	1.75526	0.449103	0.996521	0	0.00347913	0	0	0.979139	0	0	0	0	0.0208606	0	1	1	1	4	2	1	5	1	2	6	1	1	7	7	7	1
888	0	1	2006-10-20	2007-04-03	2007-07-25	0	1	113	#NULL!	#NULL!	74.7325	1.87351	0.297458	0.629897	0.3999	0.370103	0	9.19693	0.646095	0	0.159208	0.0641612	0.0129599	0.12418	0	3	1	3	4	3	3	2	2	6	5	1	2	6	4	2	4
889	0	1	2006-10-21	2007-04-04	2007-07-23	1	0	110	#NULL!	#NULL!	70.5135	1.84827	0.644294	0.777694	2.29973	0.222306	0	4.2	0.902587	0	0	0	0	0.0352327	0	4	2	5	3	3	3	1	2	3	2	4	3	2	4	1	4
890	0	1	2006-10-21	2007-04-04	2007-07-23	1	0	110	#NULL!	#NULL!	70.516	1.84829	0.445842	0.406475	0.199867	0.557037	0.0364878	14.3952	0.581947	0	0	0	0	0	0	6	1	4	3	5	5	1	2	7	6	3	6	1	1	1	6
891	0	1	2006-10-21	2007-04-04	2007-07-16	0	0	103	#NULL!	#NULL!	93.413	1.97041	0.556493	0.587844	0	0.302113	0.110043	1.198	0.00915788	2.05023	0.235088	0.0916979	0.564656	0.171763	0	6	1	7	6	7	7	1	2	7	7	2	7	3	1	1	7
892	0	1	2006-10-21	2007-04-04	2007-07-23	1	0	110	#NULL!	#NULL!	102.203	2.00947	0.490896	0.565217	0	0.434783	0	0.199137	0.425284	1.25217	0.039553	0.0168466	0.167553	0.36761	7.75584	5	1	3	3	4	4	1	3	5	4	4	2	5	1	6	3
893	0	1	2006-10-21	2007-04-04	2007-07-23	1	1	110	#NULL!	#NULL!	81.819	1.91285	0.538989	0.569616	0.999667	0.301566	0.128818	0.398406	0.832888	0	0.0429883	0.0182794	0.00555092	0.118573	6.26043	3	3	3	4	2	2	2	2	4	5	1	2	6	6	5	3
894	0	1	2006-10-21	2007-04-04	2007-07-25	0	1	112	#NULL!	#NULL!	57.1585	1.75708	0.308328	0.438187	0.2999	0.561813	0	6.5978	0.524937	0.246063	0.137036	0.0557742	0	0.322319	0	5	2	5	3	3	4	1	3	4	4	4	3	3	1	3	3
895	0	1	2006-10-21	2007-04-04	2007-07-25	0	0	112	#NULL!	#NULL!	70.278	1.84682	0.575	0.780008	0.8994	0.219992	0	5.98404	0	0	0	0	0	0	0	4	1	3	5	6	4	1	2	6	7	1	3	5	1	1	7
896	0	1	2006-10-21	2007-04-04	2007-08-06	0	1	124	#NULL!	#NULL!	78.8375	1.89673	0.53594	0.680272	0.299601	0.319728	0	14.1811	0.617463	0	0.100417	0.0415574	0	0.0415836	0	4	3	4	2	3	4	1	3	4	3	4	3	5	3	1	5
897	0	1	2006-10-22	2007-04-05	2007-07-25	0	0	111	#NULL!	#NULL!	74.326	1.87114	0.394517	0.603545	0.998504	0.386798	0.00965701	4.3956	0.0497588	2.50472	0.0405351	0.0172568	0.247377	0.659014	20.1949	4	2	4	3	3	3	1	3	5	6	3	4	2	1	1	5
898	0	1	2006-10-22	2007-04-05	2007-07-16	0	0	102	#NULL!	#NULL!	106.456	2.02717	0.596804	0.622842	0	0.377158	0	0.199402	0.39337	0	0.146082	0.0592159	0.00238414	0.109213	0	3	1	6	6	5	5	1	5	7	7	1	3	6	1	1	7
899	0	1	2006-10-22	2007-04-05	2007-08-06	0	0	123	#NULL!	#NULL!	65.9305	1.81909	0.565737	0.871694	0	0.0915282	0.036778	0	0.797564	0	0.0837098	0.034913	0	0.0154365	0	4	1	3	4	3	3	1	3	4	6	1	3	5	2	1	6
900	0	1	2006-10-22	2007-04-05	2007-08-06	0	0	123	#NULL!	#NULL!	71.111	1.85194	0.689239	0.594111	5.1994	0.405889	0	14	0.195928	1.25959	0.304957	0.115596	0.0796902	0.311174	0.75975	4	2	5	3	4	4	1	1	5	4	3	4	5	2	1	7
901	0	1	2006-10-23	2007-04-06	2007-07-11	0	0	96	#NULL!	#NULL!	79.681	1.90135	0.433862	0.754912	0.999001	0.245088	0	0	0.310229	0	0.0156398	0.00673972	0	0.0197867	0	5	1	5	3	5	6	1	1	7	7	3	5	1	1	1	6
902	0	1	2006-10-23	2007-04-06	2007-07-30	1	1	115	#NULL!	#NULL!	74.0555	1.86956	0.329124	0.55181	0.0996347	0.44819	0	5.38027	0.8463	0.251256	0.0655501	0.0275739	0.0133936	0.0622414	0.50226	4	1	3	4	3	2	1	3	4	2	3	3	2	4	5	3
903	0	1	2006-10-23	2007-04-06	2007-07-30	1	1	115	#NULL!	#NULL!	54.762	1.73848	0.640241	0.77739	0	0	0.22261	0	0.915196	0	0	0	0	0.0101419	0	3	1	3	4	2	2	3	1	3	3	1	3	6	7	4	2
904	0	1	2006-10-24	2007-04-07	2007-08-06	0	0	121	#NULL!	#NULL!	73.0765	1.86378	0.43709	0.75698	0	0.239694	0.00332557	0	0.440808	2.26282	0.103131	0.0426271	0.014419	0.224712	0	3	1	3	4	3	3	1	1	5	5	1	3	5	1	1	5
905	0	1	2006-10-24	2007-04-07	2007-07-16	0	0	100	#NULL!	#NULL!	80.589	1.90628	0.66677	0.844027	0	0.155973	0	1.39767	0.350135	0.499057	0.0140148	0.00604427	0.0189799	0.190741	0	5	1	6	3	5	5	1	3	7	7	2	6	6	1	1	6
906	0	1	2006-10-24	2007-04-07	2007-07-25	0	1	109	#NULL!	#NULL!	66.1105	1.82027	0.579042	0.80078	0	0.19922	0	7.97607	0.542071	1.50401	0.0682764	0.0286836	0.0406098	0.2886	0	3	1	7	7	7	4	1	2	7	7	1	3	6	1	1	7
907	0	1	2006-10-24	2007-04-07	2007-08-01	0	1	116	#NULL!	#NULL!	80.0285	1.90324	0.424991	0.827432	0	0.172568	0	0	0.590271	2.24061	0.300219	0.114017	0	0.10951	0.501169	4	1	6	6	5	3	1	1	5	6	1	4	6	1	1	7
908	0	1	2006-10-24	2007-04-07	2007-08-01	0	0	116	#NULL!	#NULL!	73.7325	1.86766	0.689776	0.379076	0	0.620924	0	14	0.261043	2.5104	0.0823285	0.0343591	0.0320018	0.624627	1.50475	5	2	6	4	6	6	1	1	7	7	3	6	1	1	1	7
909	0	1	2006-10-25	2007-04-08	2007-07-30	1	1	113	#NULL!	#NULL!	93.3595	1.97016	0.517774	0.696251	5.47445	0.303749	0	0	0.518299	0	0.147106	0.0596035	0	0.0114644	0	3	1	3	3	3	4	1	1	3	4	1	3	4	3	5	3
910	0	1	2006-10-25	2007-04-08	2007-08-01	0	0	115	#NULL!	#NULL!	77.042	1.88673	0.579183	0.852025	0.299601	0.139148	0.00882745	0	0.272404	0.251256	0.167027	0.0670808	0.0324826	0.278735	4.52261	3	2	3	3	4	2	2	1	3	4	1	1	6	6	6	2
911	0	1	2006-10-26	2007-04-09	2007-07-30	1	1	112	#NULL!	#NULL!	51.975	1.71579	0.696257	0.811683	2.69275	0.18117	0.00714761	0.199402	0.781111	0	0.0974903	0.0404007	0.0392815	0.0707991	2.51805	5	1	6	4	4	5	1	2	5	4	1	3	4	2	4	4
912	0	1	2006-10-26	2007-04-09	2007-07-30	1	0	112	#NULL!	#NULL!	115.312	2.06188	0.570244	0.871437	0	0.128563	0	0.599401	0.642537	2.75715	0.0833735	0.0347782	0.0170131	0.25431	0	5	1	3	3	3	3	1	2	3	3	3	3	3	2	4	3
913	0	1	2006-10-26	2007-04-09	2007-08-08	0	1	121	#NULL!	#NULL!	73.716	1.86756	0.43329	0.620789	0	0	0.379211	0	0.3986	0	0.0746704	0.0312753	0	0.041666	1.50175	4	2	4	1	4	2	1	1	3	3	3	4	3	1	1	4
914	0	1	2006-10-26	2007-04-09	2007-07-11	0	0	93	#NULL!	#NULL!	115.962	2.06431	0.437097	0.83853	0	0.0699301	0.0915395	0	#NULL!	#NULL!	#NULL!	#NULL!	#NULL!	#NULL!	#NULL!	4	1	3	3	3	2	4	1	3	3	2	1	3	6	5	1
915	0	1	2006-10-26	2007-04-09	2007-08-08	0	0	121	#NULL!	#NULL!	73.931	1.86883	0.461939	0.784139	0	0.194093	0.021768	0	0.896139	0	0	0	0.0439239	0.0599374	2.22295	4	1	3	3	3	2	1	1	3	6	1	3	5	4	4	3
916	0	1	2006-10-27	2007-04-10	2007-07-30	1	0	111	#NULL!	#NULL!	92.197	1.96472	0.5224	0.641964	0	0.358036	0	0.597015	0.291406	0	0.215411	0.0847233	0.194178	0.299004	9.50437	5	1	4	3	4	4	1	3	4	5	2	4	2	3	6	4
917	0	1	2006-10-27	2007-04-10	2007-08-06	0	1	118	#NULL!	#NULL!	70.381	1.84746	0.778508	0.776438	0.29917	0.223562	0	6.39148	0.702088	0	0	0	0	0	0	4	1	6	5	6	6	1	3	7	7	1	5	5	1	1	7
918	0	1	2006-10-27	2007-04-10	2007-08-08	0	1	120	#NULL!	#NULL!	79.665	1.90127	0.380091	0.966434	0	0.033566	0	0.597808	0.822093	0	0	0	0	0	0	4	1	3	3	3	4	1	1	3	5	2	3	5	1	1	2
919	0	1	2006-10-28	2007-04-11	2007-08-13	1	0	124	#NULL!	#NULL!	87.59	1.94245	0.691736	0.952166	0.398539	0.0478345	0	6.17735	0.502839	0.249875	0.0691935	0.0290563	0	0.0847309	0.250836	4	1	6	6	5	4	1	2	5	7	1	3	6	1	1	7
920	0	1	2006-10-28	2007-04-11	2007-07-30	1	1	110	#NULL!	#NULL!	61.3195	1.7876	0.648342	1	0	0	0	0	0.466282	0	0.0529083	0.0223906	0.0397157	0.128092	0	3	1	3	4	3	2	2	2	3	4	1	3	4	3	3	4
921	0	1	2006-10-29	2007-04-12	2007-08-13	1	0	123	#NULL!	#NULL!	68.9075	1.83827	0.485357	0.861483	4.18804	0.138517	0	5.36602	0.0286979	0.503948	0.0283139	0.0121257	0.49577	0.248511	0	4	1	4	2	3	4	1	2	3	4	3	4	1	1	1	6
922	0	1	2006-10-29	2007-04-12	2007-08-06	0	1	116	#NULL!	#NULL!	300.29	2.47754	0.672701	0.94488	0.896414	0.0551203	0	0	1	0	0	0	0	0	0	2	2	3	4	3	1	3	1	5	5	1	1	7	7	2	1
923	0	1	2006-10-29	2007-04-12	2007-08-08	0	0	118	#NULL!	#NULL!	97.3215	1.98821	0.423493	0.430482	0.29831	0.569518	0	5.76541	0.455685	3.25687	0.0803122	0.0335493	0	0.244235	0.250836	5	1	4	3	4	4	1	1	4	4	3	5	4	1	1	6
924	0	1	2006-10-30	2007-04-13	2007-08-13	1	0	122	#NULL!	#NULL!	85.987	1.93443	0.565766	0.750855	0.598404	0.241855	0.0072896	0.994036	0.783765	0.248756	0.124717	0.0510433	0.0252902	0.06345	4.97512	3	2	4	4	3	2	1	2	3	4	1	2	5	6	4	3
925	0	1	2006-10-30	2007-04-13	2007-08-13	1	0	122	#NULL!	#NULL!	48.9515	1.68977	0.409437	0.8251	0	0.1749	0	6.39787	0.0347222	0	0.093499	0.0388184	0.788445	0.0833333	0	5	1	3	3	3	2	1	3	4	3	2	2	4	4	1	3
926	0	1	2006-10-30	2007-04-13	2007-08-08	0	0	117	#NULL!	#NULL!	79.638	1.90112	0.68298	0.611862	1.09525	0.388138	0	2.59654	0.444702	0.500584	0.0298194	0.0127611	0.235669	0.258387	4.65458	5	1	3	4	4	3	1	2	4	3	4	5	1	1	4	4
927	0	1	2006-10-31	2007-04-14	2007-08-13	1	1	121	#NULL!	#NULL!	68.4175	1.83517	0.500884	0.645083	0	0.354917	0	0.598404	0.806324	0	0.0500586	0.0212135	0.0050226	0.0728696	1.25565	2	1	2	3	3	4	1	2	6	6	1	3	7	5	2	5
928	0	1	2006-10-31	2007-04-14	2007-08-08	0	1	116	#NULL!	#NULL!	70.306	1.84699	0.479967	0.643332	0	0.356668	0	1.19245	0.748028	0	0.0125418	0.00541296	0	0.113719	0.250836	5	1	5	5	4	4	1	2	5	6	2	5	6	1	1	6
929	0	1	2006-11-01	2007-04-15	2007-08-13	1	1	120	#NULL!	#NULL!	80.503	1.90581	0.504136	0.482026	0.498339	0.517974	0	2.7907	0.493757	0	0.488004	0.172604	0	0.018239	0	4	2	3	3	4	3	1	1	4	3	1	3	4	1	4	3
930	0	1	2006-11-01	2007-04-15	2007-08-06	0	0	113	#NULL!	#NULL!	94.9755	1.97761	0.659202	0.457935	0	0.524904	0.0171609	0	0.862471	0	0	0	0	0	0	5	2	4	4	4	5	1	2	5	6	2	4	3	1	1	5
931	0	1	2006-11-02	2007-04-16	2007-08-15	1	1	121	#NULL!	#NULL!	75.308	1.87684	0.437211	0.773588	0	0.226412	0	6.59121	0.0102629	0.991783	0.388786	0.142635	0.0625581	0.454873	0.500584	3	1	6	5	6	4	1	1	7	7	1	3	6	1	1	7
932	0	1	2006-11-02	2007-04-16	2007-08-13	1	1	119	#NULL!	#NULL!	74.9845	1.87497	0.539036	0.683646	0	0.316354	0	0	0	0	0.135867	0.0553274	0.0327566	0.115863	0	3	1	3	4	3	3	1	2	6	5	1	3	4	3	3	4
933	0	1	2006-11-02	2007-04-16	2007-08-15	1	0	121	#NULL!	#NULL!	63.9525	1.80586	0.578607	0.405743	6.59947	0.594257	0	5.3982	0.958382	0	0	0	0	0	0	4	1	6	6	6	6	1	3	6	6	1	5	6	1	1	1
934	0	1	2006-11-03	2007-04-17	2007-08-13	1	0	118	#NULL!	#NULL!	59.7465	1.77631	0.411873	0.925904	0	0.0740961	0	0	0.74529	0.746269	0.0915423	0.0380406	0.00692371	0.132861	0.497512	4	1	5	3	4	2	1	4	3	3	1	3	5	5	1	7
935	0	1	2006-11-03	2007-04-17	2007-08-15	1	0	120	#NULL!	#NULL!	79.7405	1.90168	0.630434	0.846469	0.199534	0.153531	0	6.18557	0.618772	0.502008	0.242998	0.0944705	0.00736278	0.130867	5.27108	4	3	4	3	4	4	1	1	3	3	1	2	5	4	3	2
936	0	1	2006-11-04	2007-04-18	2007-07-25	0	0	98	#NULL!	#NULL!	86.497	1.937	0.45958	0.640594	0.0999334	0.358073	0.00133333	1	0.636263	0	0.130552	0.0532907	0.0853931	0.147791	1.77275	5	1	4	3	3	2	1	2	3	4	3	2	3	1	1	6
937	0	1	2006-11-05	2007-04-19	2007-08-15	1	0	118	#NULL!	#NULL!	73.9615	1.86901	0.448411	0.615612	0.0995025	0.131068	0.25332	4.77612	0.129717	1.50502	0.0176839	0.00761292	0.360958	0.234517	7.03049	3	1	2	3	2	2	2	3	3	4	1	2	6	7	7	1
938	0	1	2006-11-07	2007-04-21	2007-08-01	0	0	102	#NULL!	#NULL!	119.001	2.07555	0.51157	0.919741	2.69192	0.0802592	0	0	0.501936	0	0.481094	0.170583	0	0.0169696	0	3	2	3	3	2	3	1	5	5	6	1	1	5	3	3	4
939	0	1	2006-11-08	2007-04-22	2007-08-20	0	1	120	#NULL!	#NULL!	124.78	2.09614	0.34602	0.736605	0.299202	0.263395	0	0	0.486092	0	0.0365631	0.0155957	0.278415	0.164247	2.50946	5	2	5	3	5	5	1	2	6	7	1	4	5	1	1	6
940	0	1	2006-11-08	2007-04-22	2007-08-27	0	1	127	#NULL!	#NULL!	83.9205	1.92387	0.638826	0.621332	2.3986	0.378668	0	6.6	0.965481	0	0	0	0	0.00949475	0	5	1	5	6	6	6	1	1	6	7	1	7	7	1	1	7
941	0	1	2006-11-09	2007-04-23	2007-07-30	1	0	98	#NULL!	#NULL!	85.8635	1.93381	0.55812	0.82684	0	0	0.17316	0	0.744787	0	0	0	0	0	0	3	2	4	4	4	3	2	1	4	4	1	2	5	6	6	3
942	0	1	2006-11-10	2007-04-24	2007-08-20	0	0	118	#NULL!	#NULL!	96.759	1.98569	0.614508	0.778983	0.8994	0.221017	0	0	0.406079	1.73816	0.25224	0.0976874	0.0825394	0.259142	10.0634	3	1	4	4	3	3	2	1	5	7	1	2	6	1	1	4
943	0	1	2006-11-10	2007-04-24	2007-08-20	0	0	118	#NULL!	#NULL!	89.9665	1.95408	0.673553	0.953943	0	0.0460566	0	0	0.785443	0	0.181106	0.0722887	0	0.0334512	0	4	1	3	4	5	2	1	2	4	6	1	2	5	6	1	5
944	0	1	2006-11-12	2007-04-26	2007-08-27	0	1	123	#NULL!	#NULL!	51.9015	1.71518	0.52294	0.585329	1.1976	0.414671	0	0	0.067865	7.95974	0.125242	0.0512459	0.245997	0.560896	2.25484	4	1	5	5	5	4	1	1	6	6	1	5	5	1	1	6
945	0	1	2006-11-13	2007-04-27	2007-08-20	0	0	115	#NULL!	#NULL!	104.406	2.01873	0.366493	0.525916	0	0.474084	0	17.1657	0.27665	1.25494	0.3937	0.144169	0.0912752	0.238374	0.995685	6	1	7	7	5	6	1	4	7	7	1	5	6	1	1	7
946	0	1	2006-11-14	2007-04-28	2007-08-06	0	1	100	#NULL!	#NULL!	50.3885	1.70233	0.552083	0.576314	0.0995685	0.423686	0	7.99733	1	0	0	0	0	0	0	4	1	3	4	4	2	1	2	6	6	1	4	5	1	1	6
947	0	1	2006-11-15	2007-04-29	2007-08-15	1	0	108	#NULL!	#NULL!	66.655	1.82383	0.405838	0.768388	3.38811	0.217977	0.0136349	0	0.257245	0	0.242654	0.0943501	0.328546	0.00691206	0	5	4	5	2	4	3	1	3	4	3	1	2	3	1	1	4
948	0	1	2006-11-15	2007-04-29	2007-08-29	1	1	122	#NULL!	#NULL!	64.582	1.81011	0.525354	0.357736	0	0	0.642264	0	0.560014	0	0.0945843	0.0392492	0.0459777	0.28995	0.498091	2	2	2	3	1	2	3	1	2	3	1	2	4	6	6	1
949	0	1	2006-11-15	2007-04-29	2007-08-29	1	0	122	#NULL!	#NULL!	49.665	1.69605	0.740951	0.37673	0.199436	0.62327	0	4.1986	0.974282	0	0.00522806	0.0022646	0	0.0204904	0	6	2	6	3	4	6	1	1	4	4	6	5	1	1	3	1
950	0	1	2006-11-15	2007-04-29	2007-08-20	0	1	113	#NULL!	#NULL!	87.4915	1.94197	0.444122	0.931889	0.399867	0.0681108	0	18.3145	0.669335	0	0.248323	0.0963271	0.0128738	0.0694678	1.99336	4	3	5	3	4	3	1	2	5	6	1	2	6	4	1	6
951	0	1	2006-11-17	2007-05-01	2007-09-05	1	1	127	#NULL!	#NULL!	65.9405	1.81915	0.411389	0.997346	0	0.00265428	0	0	0.994964	0	0	0	0	0	0	2	1	3	4	3	3	2	1	4	6	1	1	6	6	4	3
952	0	1	2006-11-17	2007-05-01	2007-08-29	1	0	120	#NULL!	#NULL!	61.9345	1.79193	0.615066	0.773207	0	0.226793	0	2.79441	0.863397	0	0.0391015	0.016658	0	0.0913863	0	3	1	4	4	3	4	1	1	4	5	1	3	5	3	4	1
953	0	1	2006-11-17	2007-05-01	2007-08-27	0	1	118	#NULL!	#NULL!	70.7505	1.84973	0.217254	0.923985	0.199534	0.0760146	0	13.1649	0.261026	1.74184	0.20894	0.0824048	0.219539	0.310495	1.25276	5	2	5	3	5	3	1	1	4	5	1	4	5	1	3	6
954	0	1	2006-11-18	2007-05-02	2007-08-29	1	0	119	#NULL!	#NULL!	55.5375	1.74459	0.475124	0.971915	0	0.0169887	0.0110964	0	0.820259	0	0.0501672	0.0212585	0	0.0553262	0.250836	3	3	2	3	2	2	2	1	2	3	1	2	5	4	4	1
955	0	1	2006-11-18	2007-05-02	2007-08-27	0	1	117	#NULL!	#NULL!	81.117	1.90911	0.344974	0.960231	0	0.00182542	0.0379439	0	0.0478235	0	0	0	0.488706	0.0169032	0	3	1	3	4	3	2	3	1	3	5	1	1	6	7	6	3
956	0	1	2006-11-18	2007-05-02	2007-08-08	0	1	98	#NULL!	#NULL!	112.937	2.05284	0.453484	0.915268	0.0998336	0.0847316	0	13.5323	0.00427741	0	0.756271	0.244592	0.140334	0.099117	0.249335	3	1	3	4	3	3	1	2	4	6	1	2	5	3	2	3
957	0	1	2006-11-19	2007-05-03	2007-08-29	1	1	118	#NULL!	#NULL!	71.9895	1.85727	0.487494	0.686382	0.0994036	0.313618	0	11.1332	0.742219	0.250417	0.0700042	0.0293855	0.00866037	0.179117	2.76298	4	4	4	3	3	2	1	1	3	4	1	2	5	4	4	1
958	0	1	2006-11-21	2007-05-05	2007-08-27	0	1	114	#NULL!	#NULL!	65.1705	1.81405	0.437264	0.86942	0	0.13058	0	0	0.169773	2.50633	0.109021	0.0449398	0.203891	0.513465	0	3	1	3	4	4	4	1	1	5	5	1	4	6	4	1	5
959	0	0	2006-11-23	2007-05-07	2007-08-15	1	0	100	#NULL!	#NULL!	71.111	1.85194	0.535607	0.941848	0	0.0581517	0	2.19634	0.397755	0	0.348697	0.129914	0.118378	0.121563	8.25412	2	1	2	4	2	3	2	3	3	3	1	2	6	6	6	1
960	0	0	2006-11-23	2007-05-07	2007-08-08	0	1	93	#NULL!	#NULL!	117.51	2.07007	0.661293	0.963179	0.0999667	0.0368211	0	0	0.851227	0	0.0211391	0.0090849	0.0125083	0.101748	0	4	1	3	2	3	2	2	2	3	4	3	1	4	4	4	2
961	0	0	2006-11-24	2007-05-08	2007-08-15	1	0	99	#NULL!	#NULL!	110.559	2.04359	0.423222	0.553714	0	0.446286	0	4.18327	0.0187647	0	0.223053	0.0874451	0	0.178248	0	5	2	4	3	4	4	1	1	4	4	2	3	2	1	1	3
962	0	0	2006-11-25	2007-05-09	2007-09-05	1	1	119	#NULL!	#NULL!	82.6785	1.91739	0.770851	0.785102	0.199601	0.214898	0	4.18744	0.0622188	0	0.0722083	0.0302792	0.32568	0.0378365	0	4	1	4	3	4	4	1	5	6	7	1	5	5	1	2	6
963	0	0	2006-11-26	2007-05-10	2007-09-05	1	0	118	#NULL!	#NULL!	65.4115	1.81565	0.548253	0.685322	1.4995	0.314678	0	3.59401	1	0	0	0	0	0	0	5	1	6	4	6	6	1	1	4	6	2	5	5	1	1	6
964	0	0	2006-11-26	2007-05-10	2007-08-15	1	0	97	#NULL!	#NULL!	77.9105	1.8916	0.515483	0.982071	0	0.0179292	0	2.98507	0.765085	0	0.228682	0.0894394	0	0.00623338	0	3	1	2	3	3	3	2	2	5	6	1	2	5	4	3	3
965	0	0	2006-11-26	2007-05-10	2007-09-12	0	0	125	#NULL!	#NULL!	60.244	1.77991	0.559434	0.883508	0	0.11301	0.00348259	8.79707	0.661615	2.74799	0.090661	0.0376898	0	0.247724	0	4	3	5	3	3	4	1	3	7	7	1	4	6	1	1	7
966	0	0	2006-11-27	2007-05-11	2007-09-10	0	0	122	#NULL!	#NULL!	104.852	2.02058	0.459263	0.638623	0	0.361377	0	2.99103	0.75239	1.992	0.025717	0.0110276	0.0218523	0.160534	0	5	1	5	5	5	4	1	1	5	6	2	6	4	1	1	7
967	0	0	2006-11-28	2007-05-12	2007-08-20	0	0	100	#NULL!	#NULL!	114.806	2.05996	0.364524	0.800054	0.199203	0.199946	0	9.53958	0.744311	0.250292	0.0492658	0.0208855	0.128191	0.0591941	1.00117	4	1	6	6	6	3	1	2	7	7	1	3	7	1	1	7
968	0	0	2006-11-29	2007-05-13	2007-09-10	0	0	120	#NULL!	#NULL!	84.6565	1.92766	0.502774	0.576801	0	0.423199	0	8.8	0.594679	0.489396	0.176309	0.0705214	0.119121	0.109891	0.244698	5	1	5	3	5	6	1	1	3	6	3	5	3	1	1	6
969	0	0	2006-11-29	2007-05-13	2007-08-20	0	1	99	#NULL!	#NULL!	51.4435	1.71133	0.584832	0.783457	0	0.216543	0	12.766	0.571709	0.25071	0.123098	0.0504177	0.0597645	0.163508	0.250585	4	1	6	6	6	5	1	2	7	7	1	3	6	1	1	7
970	0	0	2006-11-29	2007-05-13	2007-09-10	0	0	120	#NULL!	#NULL!	81.024	1.90861	0.612441	0.983924	0	0	0.0160756	0	0.960798	0.504202	0.0110504	0.00477281	0	0.0281513	0	3	1	3	5	4	3	2	1	6	7	1	2	6	6	1	3
971	0	0	2006-11-29	2007-05-13	2007-09-10	0	1	120	#NULL!	#NULL!	75.8985	1.88023	0.686372	0.786645	0.897308	0.213355	0	0	0.0994598	0.493192	0.15916	0.0641434	0.220608	0.465126	6.1114	4	2	5	3	4	5	1	1	5	5	1	2	4	5	3	1
972	0	0	2006-11-30	2007-05-14	2007-09-10	0	1	119	#NULL!	#NULL!	94.27	1.97437	0.651453	0.639845	0	0.360155	0	0	0.471618	0	0.105575	0.0435883	0.160003	0.262804	2.22295	5	1	4	5	5	4	1	1	7	6	1	3	6	1	1	7
973	0	0	2006-12-01	2007-05-15	2007-09-12	0	1	120	#NULL!	#NULL!	78.415	1.8944	0.500163	0.715542	0	0.284458	0	5	0.552797	0.250543	0.237389	0.0925063	0.107058	0.0992616	1.75188	5	2	6	5	5	4	1	2	3	4	1	3	5	1	1	6
974	0	0	2006-12-01	2007-05-15	2007-09-10	0	0	118	#NULL!	#NULL!	70.064	1.84549	0.59922	0.939973	0	0.0600266	0	0	0.796475	0	0.0846311	0.0352821	0.0187295	0.0797131	6.39344	5	1	6	4	6	6	1	1	6	7	1	3	6	1	1	7
975	0	0	2006-12-03	2007-05-17	2007-09-05	1	0	111	#NULL!	#NULL!	81.756	1.91252	0.607617	0.65335	0	0.34665	0	5.998	0.174233	0	0	0	0	0	0	4	1	5	5	5	4	1	3	7	7	1	4	6	1	1	6
976	0	0	2006-12-03	2007-05-17	2007-08-29	1	1	104	#NULL!	#NULL!	54.1825	1.73386	0.577487	0.997836	0	0.00216378	0	0	0.0933858	0	0.00192308	0.00083438	0.251434	0.150078	2.00669	1	2	1	4	1	1	6	1	2	4	1	1	6	7	7	1
977	0	0	2006-12-05	2007-05-19	2007-08-29	1	1	102	#NULL!	#NULL!	62.308	1.79454	0.542464	0.837239	0.497678	0.104819	0.0579421	7.39261	0.431236	0	0.287252	0.109663	0.0291004	0.223239	7.25459	4	1	4	5	5	3	1	1	6	6	1	4	6	1	1	7
978	0	0	2006-12-05	2007-05-19	2007-09-12	0	0	116	#NULL!	#NULL!	72.603	1.86095	0.387046	0.557344	0.0995685	0.442656	0	5.3767	0.153869	0.248921	0.23949	0.093243	0.140462	0.46618	4.23896	4	1	3	4	3	3	1	2	5	4	1	3	4	5	5	2
979	0	0	2006-12-07	2007-05-21	2007-09-17	1	1	119	#NULL!	#NULL!	78.451	1.8946	0.612247	0.953298	4.9918	0.0467025	0	1.79223	0.000124049	0	0.656195	0.219111	0.140741	0.18412	10.0134	4	4	4	3	5	3	1	1	4	4	4	4	3	1	3	4
980	0	0	2006-12-07	2007-05-21	2007-08-29	1	0	100	#NULL!	#NULL!	55.468	1.74404	0.517984	0.875623	0.398539	0.124377	0	0	0	0	0.468884	0.166988	0.0697537	0.292569	2.49727	3	3	4	3	3	2	2	1	3	3	1	3	5	4	6	1
981	0	0	2006-12-08	2007-05-22	2007-09-05	1	1	106	#NULL!	#NULL!	67.6725	1.83041	0.51666	0.736962	0	0	0.263038	0	0.942525	0	0	0	0	0	0	3	1	4	5	3	3	2	1	7	7	1	2	6	5	3	5
982	0	0	2006-12-08	2007-05-22	2007-09-05	1	1	106	#NULL!	#NULL!	68.9935	1.83881	0.607989	0.806635	0.1	0.193365	0	8.2	0.761858	1.01643	0.0775642	0.0324431	0.0283754	0.132202	0.762324	2	1	2	4	1	1	4	1	2	7	1	1	7	7	7	1
983	0	0	2006-12-08	2007-05-22	2007-09-17	1	1	118	#NULL!	#NULL!	92.244	1.96494	0.387705	0.946845	5.9973	0.053155	0	6.39361	0.495615	1.24959	0.099397	0.0411546	0.281337	0.120468	8.49923	4	2	4	3	4	4	1	1	4	4	3	4	3	1	3	6
984	0	0	2006-12-08	2007-05-22	2007-09-10	0	0	111	#NULL!	#NULL!	116.05	2.06465	0.626242	0.894182	0	0.0925642	0.0132538	0	0.697581	0	0.00309054	0.00134014	0.0666973	0.130304	0	5	1	4	5	4	4	1	1	5	6	1	4	6	4	5	1
985	0	0	2006-12-08	2007-05-22	2007-08-27	0	1	97	#NULL!	#NULL!	90.746	1.95783	0.454296	0.820274	1.89834	0.179726	0	8.17276	0	0	0	0	1	0	0	3	3	4	3	4	2	1	1	5	6	1	1	6	1	1	7
986	0	0	2006-12-11	2007-05-25	2007-09-12	0	0	110	#NULL!	#NULL!	129.19	2.11123	0.538768	0.975058	0	0.0249418	0	0	0.352605	0	0.209041	0.0824412	0	0.0419471	0	3	1	3	3	3	3	1	2	3	6	1	2	3	5	6	1
987	0	0	2006-12-17	2007-05-31	2007-09-19	0	0	111	#NULL!	#NULL!	84.844	1.92862	0.512115	0.948259	0	0.0517415	0	1.7994	0.615845	0.250585	0.0662797	0.0278711	0	0.0682362	0	3	1	2	4	3	3	1	2	3	5	1	3	5	2	4	6
988	0	0	2006-12-17	2007-05-31	2007-09-12	0	0	104	#NULL!	#NULL!	98.614	1.99394	0.496818	0.77511	0.1	0.22489	0	12.4	0.499508	0	0.205869	0.0813001	0.00890022	0.264862	0.25071	4	1	6	6	6	6	1	2	5	5	1	3	5	1	1	7
989	0	0	2006-12-18	2007-06-01	2007-09-17	1	0	108	#NULL!	#NULL!	72.127	1.8581	0.339041	0.741663	0	0.258337	0	0.198873	0.875167	0	0.0255417	0.0109533	0.0304167	0.0656667	0	3	1	3	4	3	3	1	2	4	6	1	3	5	4	1	5
990	0	0	2006-12-18	2007-06-01	2007-09-17	1	1	108	#NULL!	#NULL!	94.9495	1.97749	0.440949	0.836479	1.19443	0.161033	0.00248839	3.58328	0.409187	0	0.443549	0.159431	0.00237381	0.144891	0.49975	4	1	4	5	4	4	1	1	6	6	1	4	6	3	1	6
991	0	0	2006-12-20	2007-06-03	2007-09-10	0	0	99	#NULL!	#NULL!	57.6505	1.7608	0.372783	0.764549	2.48591	0.131256	0.104194	0	0.176419	0	0	0	0	0.0099453	0	4	1	7	7	7	5	1	1	4	6	1	3	7	1	1	7
992	0	0	2006-12-22	2007-06-05	2007-09-19	0	0	106	#NULL!	#NULL!	78.2375	1.89341	0.33681	0.901759	0.0997672	0.098241	0	1.5931	0.241963	0	0.193106	0.0766789	0	0.049657	0	4	2	4	3	4	3	1	2	5	5	2	4	5	4	2	5
993	0	0	2006-12-22	2007-06-05	2007-09-12	0	0	99	#NULL!	#NULL!	79.186	1.89865	0.531289	0.695156	0.994365	0.304844	0	7.98669	0.803036	0.501672	0.0426397	0.0181342	0.0529682	0.101356	0.752508	5	2	5	3	4	4	1	1	6	6	1	4	5	1	1	6
994	0	0	2006-12-24	2007-06-07	2007-10-01	1	1	116	#NULL!	#NULL!	79.0875	1.89811	0.656311	0.85477	1.09963	0.0343219	0.110908	12.1959	0.379138	1.24979	0.114589	0.0471146	0.072391	0.423328	0.498631	4	1	6	7	6	4	1	2	7	7	1	5	6	1	1	6
995	0	0	2006-12-24	2007-06-07	2007-09-24	0	0	109	#NULL!	#NULL!	73.4155	1.86579	0.699492	0.903534	0.2	0.0295	0.0669658	0	0.523661	1.24917	0.102641	0.0424341	0.0908638	0.27685	8.49933	2	1	3	4	3	2	3	1	3	6	1	1	5	6	5	1
996	0	0	2006-12-27	2007-06-10	2007-10-01	1	0	113	#NULL!	#NULL!	97.0265	1.98689	0.485638	0.804757	0.298904	0.0700764	0.125166	0	0.621996	0	0.355519	0.132106	0	0.0100631	0	2	1	2	5	3	1	3	2	5	6	1	1	5	7	3	4
997	0	0	2006-12-23	2007-06-06	2007-09-17	1	1	103	#NULL!	#NULL!	70.1065	1.84576	0.626254	0.753746	0	0	0.246254	0	0.47562	0	0.489631	0.173079	0	0.0289063	0	1	1	1	5	1	1	5	1	3	6	1	1	7	7	7	1
998	0	1	2007-10-09	2008-03-22	2008-06-23	1	1	93	#NULL!	#NULL!	59.6485	1.7756	0.702892	0.829682	0	0.102422	0.0678951	3.18725	0.338592	0	0.0703639	0.0295315	0.0723674	0.0282882	1.19484	4	1	4	3	4	4	1	4	4	6	1	3	5	1	1	3
999	0	1	2007-10-09	2008-03-22	2008-07-16	1	0	116	#NULL!	#NULL!	70.974	1.8511	0.146988	0.945459	0	0.0545406	0	0	0.0313155	0	0.105796	0.0436749	0.698829	0.0933607	0.967274	5	1	2	2	3	3	1	1	2	4	4	2	5	4	4	2
1000	0	1	2007-10-09	2008-03-22	2008-07-09	0	0	109	#NULL!	#NULL!	90.4445	1.95638	0.620813	0.990833	0	0.00916667	0	2.2	0.419045	0	0	0	0.169175	0.0805835	4.24081	2	1	3	4	2	2	3	1	4	6	1	1	6	5	4	2
1001	0	1	2007-10-09	2008-03-22	2008-07-21	0	0	121	#NULL!	#NULL!	54.892	1.73951	0.413949	0.980692	0.599201	0.0193076	0	0	0.549851	0	0.0781938	0.0326968	0.276237	0.0894412	11.829	4	1	5	5	5	4	1	1	6	6	1	3	6	1	1	6
1002	0	1	2007-10-10	2008-03-23	2008-07-07	1	0	106	#NULL!	#NULL!	61.92	1.79183	0.623934	0.864385	0	0.0587174	0.0768976	0	0.870549	0	0.0538102	0.0227624	0.0103512	0.0569518	0.483325	4	1	5	5	5	4	1	1	5	5	1	3	5	2	1	5
1003	0	1	2007-10-10	2008-03-23	2008-07-09	0	0	108	#NULL!	#NULL!	80.3485	1.90498	0.390434	0.976388	0	0.0236116	0	0	0.521676	0.24562	0.0099476	0.00429884	0.251854	0.20169	0.736859	3	1	5	5	4	3	1	5	6	7	1	2	5	3	4	3
1004	0	1	2007-10-10	2008-03-23	2008-06-30	0	0	99	#NULL!	#NULL!	111.855	2.04866	0.442462	0.7169	0.0998004	0.2831	0	1.79641	0.693823	0	0.169277	0.0679175	0	0.0649574	0	5	1	5	5	5	4	1	2	6	6	1	3	6	1	1	6
1005	0	1	2007-10-11	2008-03-24	2008-07-14	0	1	112	#NULL!	#NULL!	83.3845	1.92109	0.631596	0.959468	0.0996678	0.0284053	0.0121262	0	0.772657	0	0.0613889	0.0258745	0.0755159	0.0904386	0	3	1	3	5	4	3	2	1	5	6	1	1	6	6	5	3
1006	0	1	2007-10-11	2008-03-24	2008-07-14	0	0	112	#NULL!	#NULL!	90.4045	1.95619	0.438108	0.668525	1.58993	0.325989	0.00548537	8.7766	0.41188	0	0.143196	0.0581208	0.0209872	0.371411	0.722311	5	1	4	2	4	4	1	1	4	4	4	5	2	1	1	5
1007	0	1	2007-10-11	2008-03-24	2008-07-23	0	0	121	#NULL!	#NULL!	129.18	2.1112	0.727179	0.940354	0.798669	0.0596462	0	0	0.250189	0	0.0539077	0.0228026	0.355416	0.340487	17.2329	3	2	4	3	3	2	1	1	2	3	4	2	3	6	7	1
1008	0	1	2007-10-12	2008-03-25	2008-07-16	1	0	113	#NULL!	#NULL!	64.807	1.81162	0.922917	0.728434	0.298607	0.271566	0	0	0.769904	0	0.0549363	0.0232262	0.163615	0.0115446	0	4	1	3	3	4	3	1	4	3	4	1	3	4	3	3	3
1009	0	1	2007-10-12	2008-03-25	2008-07-16	1	1	113	#NULL!	#NULL!	150.405	2.17726	0.33689	0.602939	1.59927	0.391561	0.0055	8.6	0.670027	1.21753	0.0457363	0.0194222	0.100371	0.140993	5.59082	4	1	3	3	3	3	1	1	4	4	1	2	4	4	3	1
1010	0	1	2007-10-13	2008-03-26	2008-07-07	1	1	103	#NULL!	#NULL!	63.3395	1.80167	0.342531	0.976674	0	0.0233256	0	8.3972	0.679345	0	0.217535	0.0854814	0.00681745	0.0963029	2.88887	4	1	4	4	5	5	1	1	5	6	1	3	5	1	1	6
1011	0	1	2007-10-13	2008-03-26	2008-07-16	1	0	112	#NULL!	#NULL!	83.1725	1.91998	0.390031	0.835108	0	0	0.164892	0	0.960026	0.2405	0	0	0	0.0288187	0	3	1	3	3	2	1	1	2	3	3	1	1	3	5	5	1
1012	0	1	2007-10-14	2008-03-27	2008-07-16	1	0	111	#NULL!	#NULL!	106.7	2.02816	0.614679	0.811395	0.199867	0.188605	0	10	0.198255	0	0.731296	0.238371	0	0.0704491	1.94679	4	1	5	5	5	5	1	1	5	5	1	4	5	1	1	6
1013	0	1	2007-10-14	2008-03-27	2008-07-23	0	0	118	#NULL!	#NULL!	95.665	1.98075	0.718578	0.601895	1.89967	0.398105	0	0	0.522544	0.249335	0.0808261	0.0337558	0.0491606	0.0989445	0.99734	4	1	3	3	4	3	1	1	2	5	1	2	4	2	2	3
1014	0	1	2007-10-14	2008-03-27	2008-06-30	0	1	95	#NULL!	#NULL!	146.05	2.1645	0.485804	0.685667	0	0.314333	0	0	0.0836098	0.238854	0.0887739	0.0369377	0.00716561	0.0777866	0	3	1	3	2	1	2	2	2	2	4	1	2	7	7	7	2
1015	0	1	2007-10-14	2008-03-27	2008-06-30	0	1	95	#NULL!	#NULL!	72.8505	1.86243	0.651269	0.727544	0.696914	0.272456	0	8.75912	0.619742	0.239502	0.165651	0.0665686	0.0264017	0.188205	4.3181	4	1	4	4	4	3	1	2	6	7	1	3	5	1	2	6
1016	0	1	2007-10-15	2008-03-28	2008-07-23	0	1	117	#NULL!	#NULL!	116.689	2.06703	0.557102	0.940388	0.299202	0.0596117	0	4.58777	0.71608	1.49838	0.0633879	0.0266917	0.110981	0.0287428	0	2	1	5	6	6	1	2	1	7	7	1	1	7	1	1	7
1017	0	1	2007-10-15	2008-03-28	2008-07-14	0	0	108	#NULL!	#NULL!	60.857	1.78431	0.304137	0.502207	0.0997009	0.491797	0.005996	5.19654	0.856286	0	0.00349847	0.00151672	0	0.0077959	0	3	1	4	4	4	3	1	2	5	6	1	2	5	3	2	4
1018	0	1	2007-10-15	2008-03-28	2008-07-23	0	1	117	#NULL!	#NULL!	74.017	1.86933	0.616589	0.991528	0	0.00847176	0	0	0	0	0.989787	0.298807	0	0.0102126	0	1	1	1	4	1	1	4	1	2	2	1	1	5	6	3	1
1019	0	1	2007-10-16	2008-03-29	2008-07-28	0	1	121	#NULL!	#NULL!	63.1865	1.80062	0.420838	0.929333	0	0.0706667	0	0	0.67518	2	0.175708	0.0702996	0.025125	0.123987	4	1	1	1	5	1	2	3	1	3	5	1	2	4	6	6	1
1020	0	1	2007-10-17	2008-03-30	2008-06-30	0	1	92	#NULL!	#NULL!	114.819	2.06001	0.648442	0.913721	2.09651	0.0862787	0	6.98835	0.180505	0	0.0507474	0.0214983	0.533882	0.234866	0.481	3	1	7	7	7	6	1	3	7	6	1	3	7	1	1	7
1021	0	1	2007-10-18	2008-03-31	2008-07-28	0	0	119	#NULL!	#NULL!	49.264	1.69253	0.630568	0.643633	0.6	0.356367	0	5.38922	0.751234	0	0.0923115	0.0383465	0.00316878	0.115911	0	6	1	5	3	4	4	1	1	5	6	2	4	3	4	2	4
1022	0	1	2007-10-19	2008-04-01	2008-07-14	0	1	104	#NULL!	#NULL!	89.1895	1.95031	0.550182	0.983737	0	0.0162629	0	0	0.278307	0	0.0676891	0.0284448	0.0257347	0.111515	0.963546	3	1	2	3	1	1	4	1	3	3	1	1	6	6	6	1
1023	0	1	2007-10-19	2008-04-01	2008-07-07	1	0	97	#NULL!	#NULL!	59.956	1.77783	0.543295	0.881082	0	0.00165618	0.117262	0	0.98873	0	0.0040028	0.00173492	0	0.00726722	0	2	1	3	5	4	2	2	1	6	6	1	2	6	5	3	4
1024	0	1	2007-10-19	2008-04-01	2008-07-16	1	0	106	#NULL!	#NULL!	73.5395	1.86652	0.592622	0.926407	0	0.00999001	0.0636031	0	0.0739082	0.241041	0	0	0.218665	0.0337765	0.964165	3	1	2	3	3	2	3	1	2	3	1	1	5	5	5	1
1025	0	1	2007-10-19	2008-04-01	2008-07-28	0	0	118	#NULL!	#NULL!	78.698	1.89596	0.553991	0.709717	0	0.290283	0	0.597411	0.0715907	0	0.788579	0.252508	0	0.13004	2.24029	3	1	2	3	4	3	1	2	4	5	1	1	3	4	4	2
1026	0	1	2007-10-20	2008-04-02	2008-07-30	1	0	119	#NULL!	#NULL!	51.0615	1.70809	0.335957	0.547167	0.0998668	0.452833	0	4.39122	0.490229	0	0.278679	0.106762	0	0.150119	1.19866	5	2	5	2	5	5	1	1	3	4	2	4	6	1	1	6
1027	0	1	2007-10-20	2008-04-02	2008-07-28	0	0	117	#NULL!	#NULL!	94.588	1.97584	0.666667	1	0	0	0	0	0.363707	1.00215	0.0169206	0.00728706	0.070174	0.283728	0	3	1	3	4	3	3	1	1	3	4	1	1	5	4	4	3
1028	0	1	2007-10-20	2008-04-02	2008-07-30	1	0	119	#NULL!	#NULL!	61.218	1.78688	0.524794	0.855356	1.09671	0.144644	0	9.76096	0.758824	0	0.0348147	0.0148626	0.0656586	0.134967	1.20327	4	1	6	6	6	6	1	2	7	7	1	5	6	1	1	7
1029	0	1	2007-10-22	2008-04-04	2008-08-04	0	0	122	#NULL!	#NULL!	74.9965	1.87504	0.545564	0.612946	6.29834	0.387054	0	4.78405	0.504042	0.734811	0.28033	0.107322	0.038019	0.177609	1.93112	4	1	5	4	5	5	1	1	5	6	1	6	6	3	3	7
1030	0	1	2007-10-22	2008-04-04	2008-07-28	0	0	115	#NULL!	#NULL!	110.134	2.04192	0.346737	0.61895	0	0.0023225	0.378728	0	0.0676745	0	0.00441446	0.00191296	0.778902	0.139972	0	2	1	4	5	4	1	2	1	6	6	1	2	6	3	3	5
1031	0	1	2007-10-23	2008-04-05	2008-07-28	0	0	114	#NULL!	#NULL!	95.748	1.98113	0.61044	1	0	0	0	0	0	0	0.332107	0.124539	0.106976	0.109872	1.74825	2	1	1	3	1	1	4	1	3	5	1	1	5	7	6	1
1032	0	1	2007-10-24	2008-04-06	2008-07-14	0	0	99	#NULL!	#NULL!	166.02	2.22016	0.521234	0.91761	0.0994365	0.0823899	0	3.18197	0.619896	0.242483	0.076248	0.0319124	0.0182329	0.0881536	2.657	3	1	3	3	3	3	2	4	3	4	1	2	5	5	3	5
1033	0	1	2007-10-24	2008-04-06	2008-08-04	0	0	120	#NULL!	#NULL!	49.5025	1.69463	0.49218	0.596676	1.19555	0.403324	0	5.58696	0.537905	2.92431	0.208195	0.0821372	0	0.224218	0	5	1	6	5	5	6	1	1	6	4	2	4	5	1	1	7
1034	0	1	2007-10-25	2008-04-07	2008-07-16	1	1	100	#NULL!	#NULL!	41.173	1.61461	0.784556	0.595528	0.0998004	0.404472	0	7.6	0.301381	6.71046	0.21146	0.0833089	0.00747949	0.463193	0	5	1	6	6	6	6	1	1	6	7	3	4	3	1	1	6
1035	0	1	2007-10-25	2008-04-07	2008-08-04	0	0	119	#NULL!	#NULL!	84.4255	1.92647	0.680718	0.874266	1.99379	0.125734	0	10.7605	0.969159	0	0.0235294	0.0101003	0	0.0033805	0	4	1	4	5	5	4	1	1	6	7	1	5	6	3	3	7
1036	0	1	2007-10-25	2008-04-07	2008-08-04	0	1	119	#NULL!	#NULL!	52.454	1.71978	0.491577	0.646201	0.0999667	0.353799	0	5.19827	0.228074	0	0.606743	0.205946	0	0.0268485	0	2	1	2	4	2	2	3	3	4	5	1	1	6	6	6	3
1037	0	1	2007-10-26	2008-04-08	2008-07-23	0	0	106	#NULL!	#NULL!	120.075	2.07945	0.579037	0.898438	0	0.101562	0	0	0.696945	0	0.0504715	0.0213843	0.0747088	0.143681	0	2	1	2	4	2	3	2	1	1	5	1	1	5	3	3	2
1038	0	1	2007-10-26	2008-04-08	2008-07-28	0	0	111	#NULL!	#NULL!	83.983	1.92419	0.35844	0.439904	0.497678	0.560096	0	6.77066	0.387887	0.997516	0.103865	0.0429161	0.0305793	0.465586	0.250167	5	2	5	3	5	5	1	1	4	4	3	4	4	1	1	5
1039	0	1	2007-10-26	2008-04-08	2008-08-06	0	1	120	#NULL!	#NULL!	73.52	1.86641	0.655079	1	0	0	0	0	0.819757	0	0.0508193	0.021528	0.0319192	0.0975044	0	1	1	1	4	1	1	6	1	1	7	1	1	7	7	7	1
1040	0	1	2007-10-26	2008-04-08	2008-07-09	0	1	92	#NULL!	#NULL!	48.2975	1.68392	0.432245	0.821741	0.199933	0.178259	0	7.1976	0.717926	0	0	0	0	0.0237177	0	4	1	5	5	4	3	1	1	7	7	1	2	6	1	1	6
1041	0	1	2007-10-28	2008-04-10	2008-08-04	0	0	116	#NULL!	#NULL!	105.971	2.02519	0.538302	0.953106	0	0.00249335	0.0444003	0	1	0	0	0	0	0	0	4	1	4	3	3	3	1	1	3	3	1	2	4	4	4	3
1042	0	1	2007-10-28	2008-04-10	2008-07-23	0	0	104	#NULL!	#NULL!	73.268	1.86491	0.272888	0.969249	0	0.0307513	0	4.9867	0.866793	0	0	0	0	0.00911653	0	3	1	3	3	3	2	1	1	3	5	1	1	5	2	3	3
1043	0	1	2007-10-29	2008-04-11	2008-08-11	1	0	122	#NULL!	#NULL!	82.448	1.91618	0.506411	0.336376	0.199269	0.663624	0	3.99867	0.759551	1.25502	0.022972	0.00986376	0.0949827	0.122494	0	6	1	5	3	4	4	1	2	2	7	5	5	1	1	2	6
1044	0	1	2007-10-29	2008-04-11	2008-08-11	1	0	122	#NULL!	#NULL!	80.858	1.90772	0.614117	0.926417	0	0.073583	0	0	0.125804	0.750017	0.0575691	0.0243088	0.356159	0.204919	1.99336	3	2	4	3	3	2	3	2	3	6	1	3	5	6	6	3
1045	0	1	2007-10-29	2008-04-11	2008-08-06	0	1	117	#NULL!	#NULL!	87.789	1.94344	0.32566	0.995846	0	0.0041542	0	0	0.283014	0	0	0	0.299663	0.0654602	0	2	1	2	4	1	1	5	2	2	5	1	1	7	7	7	1
1046	0	1	2007-10-30	2008-04-12	2008-07-30	1	1	109	#NULL!	#NULL!	49.3455	1.69325	0.409777	0.608133	0.699037	0.391867	0	11.5538	0.421665	0	0.315017	0.118931	0	0.121929	1.20945	4	1	7	7	7	6	1	3	7	7	1	5	6	1	1	7
1047	0	1	2007-10-30	2008-04-12	2008-07-30	1	0	109	#NULL!	#NULL!	74.9145	1.87457	0.437392	0.870093	0.3	0.129907	0	10	0.601017	0	0.00648843	0.00280879	0.0252846	0.205703	0.97561	3	1	2	4	4	4	1	1	6	6	1	3	5	4	4	3
1048	0	1	2007-10-30	2008-04-12	2008-08-06	0	0	116	#NULL!	#NULL!	63.5725	1.80327	0.544682	0.824351	0.299401	0.175649	0	0	0.715568	0	0	0	0.22982	0.0385614	0	3	2	3	3	4	4	1	2	4	4	1	2	4	4	3	5
1049	0	1	2007-10-31	2008-04-13	2008-07-14	0	0	92	#NULL!	#NULL!	95.825	1.98148	0.67365	0.367845	1.39887	0.632155	0	13.5774	0.223427	0.482005	0.156123	0.0630039	0.184618	0.159742	2.67293	6	1	5	3	3	4	1	1	3	4	6	4	1	1	1	4
1050	0	1	2007-11-01	2008-04-14	2008-07-21	0	0	98	#NULL!	#NULL!	102.097	2.00902	0.5	0.503458	4.18651	0.496542	0	10.3551	0.562973	0	0.19546	0.0775349	0	0.0567007	0	3	1	2	4	4	2	1	2	5	5	1	3	4	3	1	4
1051	0	1	2007-11-02	2008-04-15	2008-08-06	0	0	113	#NULL!	#NULL!	79.6865	1.90138	0.903881	0.984838	0	0.0151619	0	7.39753	0.755475	0	0.0242081	0.0103882	0.0460775	0.0725012	0	3	1	3	3	3	2	2	2	4	3	1	2	5	5	5	2
1052	0	1	2007-11-02	2008-04-15	2008-08-06	0	0	113	#NULL!	#NULL!	58.882	1.76998	0.290226	0.647705	0	0.352295	0	8.3944	0.607146	3.86565	0.0975703	0.0404324	0.0531387	0.21418	0.485987	5	1	3	4	4	5	1	3	7	7	1	7	7	1	1	7
1053	0	1	2007-11-02	2008-04-15	2008-08-06	0	0	113	#NULL!	#NULL!	92.3265	1.96533	0.316125	0.931935	0.796747	0.0680648	0	8.17004	0.616762	0	0.0111211	0.00480316	0.125493	0.103166	11.2264	4	2	4	3	4	4	1	1	4	5	1	4	5	3	1	5
1054	0	1	2007-11-03	2008-04-16	2008-08-04	0	0	110	#NULL!	#NULL!	52.9925	1.72421	0.393903	0.702353	0.0994365	0.297647	0	1.39396	0.506842	0	0.0222397	0.00955276	0.144085	0.089513	1.41956	3	1	3	5	4	4	1	1	7	7	1	3	5	1	3	6
1055	0	1	2007-11-04	2008-04-17	2008-07-21	0	0	95	#NULL!	#NULL!	76.3585	1.88286	0.413446	0.443021	0.0996678	0.556979	0	6.37874	0.662786	0.482548	0.111467	0.0458965	0.0468843	0.178863	4.17695	4	1	3	4	4	4	1	3	5	6	1	4	5	1	1	6
1056	0	1	2007-11-04	2008-04-17	2008-08-18	0	1	123	#NULL!	#NULL!	69.705	1.84326	0.682116	0.853411	0	0.00332779	0.143261	0	0.0120565	0	0.0594355	0.0250745	0.092621	0.0890226	3.62903	2	1	2	3	1	1	4	1	2	4	1	1	7	7	7	1
1057	0	1	2007-11-04	2008-04-17	2008-08-13	0	1	118	#NULL!	#NULL!	71.618	1.85502	0.380038	0.779528	0	0.220472	0	0	0.739593	0.734934	0.039319	0.0167489	0	0.111322	0	3	1	6	6	6	5	1	1	7	7	1	5	5	1	1	6
1058	0	1	2007-11-04	2008-04-17	2008-08-13	0	0	118	#NULL!	#NULL!	62.4035	1.79521	0.601378	0.951016	0	0.0489837	0	2.59913	0.747667	0	0	0	0.235841	0.0106324	0	3	1	2	4	2	2	3	2	5	6	1	2	6	3	2	4
1059	0	1	2007-11-04	2008-04-17	2008-08-13	0	0	118	#NULL!	#NULL!	141.28	2.15008	0.679853	0.99585	0	0.00415007	0	0	0.480182	0.245258	0.0223854	0.00961464	0.043656	0.146722	0	1	1	1	3	1	1	7	1	1	5	1	1	7	7	7	1
1060	0	1	2007-11-05	2008-04-18	2008-08-13	0	1	117	#NULL!	#NULL!	121.53	2.08468	0.556946	0.311219	0.299202	0.507417	0	7.77926	0.38987	0.243902	0.171444	0.0687216	0.124754	0.233769	0.241818	6	1	6	6	6	6	1	2	7	7	1	6	6	1	1	7
1061	0	1	2007-11-05	2008-04-18	2008-08-18	0	1	122	#NULL!	#NULL!	47.713	1.67864	0.633271	0.880952	4.7952	0.119048	0	0	0.238791	0	0.0358702	0.0153053	0.579641	0.145697	4.35906	5	1	5	5	5	3	1	1	6	6	1	3	5	1	2	7
1062	0	1	2007-11-05	2008-04-18	2008-08-13	0	1	117	#NULL!	#NULL!	72.2365	1.85876	0.595441	0.53004	0.1998	0.46996	0	10.5894	0.0293941	0.244978	0.721958	0.236022	0.102962	0.145686	0	6	3	6	4	6	6	1	1	6	4	1	5	4	3	4	7
1063	0	1	2007-11-05	2008-04-18	2008-07-23	0	0	96	#NULL!	#NULL!	54.7945	1.73874	0.243094	0.781752	8.59141	0.218248	0	0	0.286289	0.50071	0.0339955	0.0145186	0.56628	0.113435	12.5355	3	4	5	2	2	3	1	1	2	3	1	1	4	3	6	3
1064	0	1	2007-11-08	2008-04-21	2008-08-11	1	1	112	#NULL!	#NULL!	68.777	1.83744	0.610108	0.509565	1.59893	0.460769	0.0296667	3.99734	0.937854	0	0.0185524	0.00798338	0	0.043594	0.249584	7	1	7	4	6	6	1	2	6	7	1	5	6	1	3	7
1065	0	1	2007-11-08	2008-04-21	2008-08-11	1	1	112	#NULL!	#NULL!	70.5585	1.84855	0.69902	0.701228	0	0.298772	0	0	0.492213	0	0.004875	0.00211204	0.456286	0.0466267	2.49335	2	1	4	5	3	2	2	2	6	7	1	2	5	4	2	4
1066	0	1	2007-11-08	2008-04-21	2008-08-18	0	1	119	#NULL!	#NULL!	83.8795	1.92366	0.870838	0.866926	0.2997	0.133074	0	7.59494	0.323899	0	0.467507	0.16658	0	0.0374577	0	6	3	4	3	5	5	1	1	6	7	3	5	4	1	1	7
1067	0	1	2007-11-09	2008-04-22	2008-08-18	0	0	118	#NULL!	#NULL!	116.85	2.06763	0.244444	0.933611	0	0.0663894	0	5.19135	0.447349	0.721518	0.0949513	0.0393948	0.077799	0.267525	2.43348	4	1	4	3	4	4	1	1	4	4	1	4	4	5	4	6
1068	0	1	2007-11-09	2008-04-22	2008-07-30	1	1	99	#NULL!	#NULL!	57.332	1.7584	0.686535	0.855707	0	0.144293	0	7.16893	0.0129875	0	0.321885	0.121194	0.0103589	0.0693027	4.63039	4	2	4	3	4	4	1	1	4	5	1	2	4	5	5	3
1069	0	1	2007-11-11	2008-04-24	2008-08-11	1	0	109	#NULL!	#NULL!	72.2765	1.859	0.680975	0.998174	0	0.00182603	0	0	0.716278	0	0.159599	0.0643079	0.0228069	0.0974412	7.75484	2	1	1	3	1	1	3	1	2	6	1	1	5	7	7	1
1070	0	1	2007-11-11	2008-04-24	2008-08-13	0	1	111	#NULL!	#NULL!	66.5025	1.82284	0.758517	0.917055	0	0.0829447	0	7.99733	0.104646	1.70538	0.45006	0.161386	0.219548	0.214124	0.243625	3	1	3	4	2	2	3	1	2	5	1	1	6	6	6	2
1071	0	1	2007-11-11	2008-04-24	2008-07-30	1	0	97	#NULL!	#NULL!	68.056	1.83287	0.566781	0.8717	0.0998004	0.1283	0	4.7984	0.759419	0	0.0569828	0.0240679	0.0746384	0.105202	5.60702	4	1	5	5	5	4	1	2	6	6	1	5	5	1	2	5
1072	0	1	2007-11-12	2008-04-25	2008-08-18	0	1	115	#NULL!	#NULL!	55.0505	1.74076	0.777135	1	0	0	0	0	0.990018	0	0	0	0	0.00998236	0	4	1	5	5	5	5	1	1	7	7	1	6	6	1	1	7
1073	0	1	2007-11-13	2008-04-26	2008-07-30	1	0	95	#NULL!	#NULL!	77.9215	1.89166	0.610462	0.8161	0	0.011461	0.172439	0	0.753059	0	0	0	0	0.00774478	0	1	1	1	1	1	1	4	1	3	6	1	1	7	7	7	1
1074	0	1	2007-11-14	2008-04-27	2008-08-18	0	0	113	#NULL!	#NULL!	66.6105	1.82354	0.569674	0.799573	1.09877	0.200427	0	10.7892	0.727919	0.969305	0.0911552	0.0378865	0.00686591	0.104856	2.42697	5	1	5	4	5	5	1	1	6	7	1	5	6	1	1	7
1075	0	1	2007-11-15	2008-04-28	2008-08-21	0	1	115	#NULL!	#NULL!	79.1465	1.89843	0.586414	0.826514	0.0998004	0.173486	0	0	0.708003	0	0.0566047	0.0239125	0	0.123266	0	5	2	3	3	4	4	1	1	4	5	1	3	4	3	3	4
1076	0	1	2007-11-15	2008-04-28	2008-08-21	0	0	115	#NULL!	#NULL!	84.5495	1.92711	0.205633	0.774392	1.99182	0.225608	0	6.35972	0.164509	0	0.171125	0.0686031	0.0359953	0.102388	0	5	1	3	3	3	3	1	1	3	4	3	3	3	1	1	6
1077	0	1	2007-11-16	2008-04-29	2008-08-11	1	1	104	#NULL!	#NULL!	70.503	1.84821	0.689872	0.951098	0	0.0489022	0	0	0.270247	0	0.0670722	0.0281938	0.406906	0.255775	8.17948	1	1	1	5	1	1	5	1	2	7	1	1	7	7	7	1
1078	0	1	2007-11-16	2008-04-29	2008-08-21	0	1	114	#NULL!	#NULL!	81.2045	1.90958	0.522238	0.971417	0	0	0.0285827	0	0.863145	0	0.0467212	0.019831	0.00346237	0.0438428	1.25146	2	1	3	3	2	2	2	2	5	6	1	2	6	6	6	1
1079	0	1	2007-11-16	2008-04-29	2008-07-30	1	0	92	#NULL!	#NULL!	54.3695	1.73536	0.62417	0.665714	0	0.260247	0.0740391	0	0.810954	0	0.0506284	0.0214491	0	0.00558728	0	3	1	1	4	4	3	1	1	4	6	1	1	6	2	4	3
1080	0	1	2007-11-17	2008-04-30	2008-08-21	0	0	113	#NULL!	#NULL!	79.8065	1.90204	0.598224	0.992338	0	0.00766156	0	0	0.823517	0	0	0	0	0.00833889	0	1	1	1	3	2	1	3	2	3	5	1	1	6	3	4	2
1081	0	1	2007-11-18	2008-05-01	2008-08-21	0	0	112	#NULL!	#NULL!	81.679	1.91211	0.75968	1	0	0	0	0	0.863318	0	0.00374813	0.00162475	0.0476012	0.0853323	0.9995	2	1	1	3	1	1	3	1	2	5	1	1	7	7	7	1
1082	0	1	2007-11-22	2008-05-05	2008-08-21	0	0	108	#NULL!	#NULL!	65.295	1.81488	0.377248	0.602466	0.0999001	0.397534	0	9.99001	0.522688	0.241702	0.301815	0.114549	0.0251541	0.140359	0.510427	4	1	5	5	4	4	1	1	6	6	1	3	4	1	1	6
1083	0	1	2007-11-22	2008-05-05	2008-08-06	0	0	93	#NULL!	#NULL!	72.392	1.85969	0.718778	0.718304	0	0.281696	0	0.399334	0.0216717	0	0	0	0	0.00374204	0	3	2	5	3	4	2	1	1	4	2	1	2	5	3	6	2
1084	0	1	2007-11-22	2008-05-05	2008-08-21	0	1	108	#NULL!	#NULL!	64.1665	1.80731	0.372764	0.82106	2.999	0.17894	0	8.3972	0	0.25	0.107487	0.0443387	0.0592631	0.83325	9.22611	6	2	4	3	4	3	1	1	3	4	1	3	5	1	4	6
1085	0	0	2007-11-24	2008-05-07	2008-09-08	0	1	124	#NULL!	#NULL!	73.556	1.86662	0.589972	0.79808	0	0.20192	0	5.59441	0.802124	0.240616	0.0112287	0.00484941	0.0426692	0.12144	0	3	1	2	2	3	2	1	1	3	5	2	1	3	3	5	1
1086	0	0	2007-11-24	2008-05-07	2008-08-06	0	0	91	#NULL!	#NULL!	59.1375	1.77186	0.253485	0.917501	0.4	0.0824987	0	0	0.0160024	0	0	0	0	0.00939555	0	4	1	4	3	4	3	1	2	5	3	1	1	4	4	4	2
1087	0	0	2007-11-25	2008-05-08	2008-08-11	1	1	95	#NULL!	#NULL!	69.1335	1.83969	0.349128	0.749528	2.49372	0.250472	0	13.1605	0.745143	0	0.142014	0.0576715	0.0325213	0.0398878	1.75791	4	2	6	6	5	2	1	2	6	7	1	3	6	1	2	6
1088	0	0	2007-11-25	2008-05-08	2008-08-11	1	1	95	#NULL!	#NULL!	69.677	1.84309	0.701534	0.965209	1.09344	0.0347913	0	0	0	0	0.0293004	0.0125422	0.866254	0.104446	8.99093	4	3	4	2	4	4	1	4	6	6	3	5	4	1	2	6
1089	0	0	2007-11-25	2008-05-08	2008-08-18	0	0	102	#NULL!	#NULL!	67.821	1.83136	0.485348	0.402994	0	0.597006	0	8.6	0.676723	0.956244	0.0221087	0.00949709	0.126397	0.152492	0	5	1	6	6	6	6	1	3	7	7	1	6	6	1	1	7
1090	0	0	2007-11-26	2008-05-09	2008-08-25	1	0	108	#NULL!	#NULL!	71.5665	1.85471	0.424667	0.996681	0	0	0.00331895	0	0.0218885	0	0.17292	0.0692684	0.0709959	0.216777	12.539	2	1	2	3	2	1	3	1	4	6	1	2	6	6	4	4
1091	0	0	2007-11-27	2008-05-10	2008-09-08	0	1	121	#NULL!	#NULL!	70.9145	1.85074	0.879824	0.73117	1.59403	0.26883	0	10.6	0.722555	0	0.0657895	0.0276714	0.178664	0.0297492	5.31857	4	1	4	4	4	4	1	3	4	5	1	3	5	1	1	5
1092	0	0	2007-11-27	2008-05-10	2008-08-13	0	0	95	#NULL!	#NULL!	77.303	1.8882	0.322886	0.346713	5.08906	0.653287	0	4.98836	0.295053	1.21183	0.330435	0.123994	0.0284722	0.328517	2.45098	6	5	6	2	4	4	1	1	4	3	3	4	3	5	6	6
1093	0	0	2007-11-29	2008-05-12	2008-08-25	1	1	105	#NULL!	#NULL!	58.4275	1.76662	0.503674	0.807798	0.0996678	0.192202	0	4.78405	0.72019	0	0	0	0	0.0226444	0	4	1	4	5	5	4	1	2	7	7	1	3	5	3	2	5
1094	0	0	2007-11-30	2008-05-13	2008-09-04	0	0	114	#NULL!	#NULL!	78.9975	1.89761	0.642378	0.753082	0	0.0186604	0.228257	0	0	0	0.488115	0.172636	0.190986	0.0887445	1.21694	4	1	3	3	3	2	1	2	4	5	1	2	5	4	3	3
1095	0	0	2007-12-01	2008-05-14	2008-09-04	0	1	113	#NULL!	#NULL!	67.756	1.83095	0.701405	0.998003	0	0.00199667	0	0	0.746633	0	0.0118923	0.00513428	0.184217	0.0572582	0.242444	3	2	3	2	3	2	2	2	3	4	1	2	6	6	3	1
1096	0	0	2007-12-02	2008-05-15	2008-08-25	1	0	102	#NULL!	#NULL!	93.087	1.96889	0.492594	0.6965	0	0.3035	0	5.4	0.495389	0	0.260156	0.100424	0.241501	0.00295451	0	3	1	3	4	3	3	1	1	4	6	1	2	6	5	4	4
1097	0	0	2007-12-02	2008-05-15	2008-09-04	0	0	112	#NULL!	#NULL!	72.858	1.86248	0.51847	0.976129	4.47316	0.0238707	0	0.796284	0.315677	0.734454	0.0779862	0.0326132	0.039978	0.15501	2.19916	2	2	3	2	2	2	2	2	3	4	1	1	6	6	3	2
1098	0	0	2007-12-02	2008-05-15	2008-08-25	1	1	102	#NULL!	#NULL!	58.611	1.76798	0.807133	0.866592	0.2999	0.133408	0	10.7964	0.54364	0	0.0495822	0.0210164	0.150445	0.0434279	0	2	1	3	3	3	2	3	3	5	7	1	1	6	4	4	4
1099	0	0	2007-12-03	2008-05-16	2008-09-08	0	1	115	#NULL!	#NULL!	81.916	1.91337	0.642257	0.49963	0	0.50037	0	1.7982	0.812354	2.69168	0.0800758	0.0334542	0.0352229	0.0723473	1.44462	4	1	3	2	2	2	1	1	3	3	3	3	4	1	3	3
1100	0	0	2007-12-03	2008-05-16	2008-09-04	0	0	111	#NULL!	#NULL!	55.32	1.74288	0.565123	0.990333	2.4	0.00966667	0	0	0.618793	0	0.0239484	0.0102781	0.276978	0.0802811	4.78647	3	2	3	3	2	2	2	2	5	6	1	2	7	6	4	3
1101	0	0	2007-12-06	2008-05-19	2008-08-25	1	1	98	#NULL!	#NULL!	57.61	1.7605	0.526492	0.893889	2.49651	0.106111	0	7.78702	0.545826	0	0.334613	0.125355	0.0122425	0.107318	3.32805	6	2	4	3	3	4	1	3	6	6	2	3	2	4	5	5
1102	0	0	2007-12-07	2008-05-20	2008-09-08	0	1	111	#NULL!	#NULL!	49.7855	1.6971	0.474298	0.781354	0	0	0.218646	0	0.0103261	0	0.197408	0.0782423	0.0206938	0.026555	0	3	1	3	3	2	2	2	3	4	4	1	1	4	5	5	2
1103	0	0	2007-12-07	2008-05-20	2008-09-08	0	1	111	#NULL!	#NULL!	57.899	1.76267	0.616906	0.82707	0	0	0.17293	0	0.890552	0	0.0859598	0.0358138	0	0.023488	3.38491	3	1	4	4	2	4	1	2	7	7	1	3	5	4	4	6
1104	0	0	2007-12-08	2008-05-21	2008-09-08	0	1	110	#NULL!	#NULL!	69.9675	1.8449	0.551311	0.992686	0	0	0.00731383	0	0.0586463	0.481394	0.480088	0.170288	0.137622	0.310399	1.19866	3	1	2	2	3	2	2	1	2	5	2	1	2	4	6	1
1105	0	0	2007-12-09	2008-05-22	2008-09-04	0	1	105	#NULL!	#NULL!	71.75	1.85582	0.38485	0.824059	0.999667	0.175941	0	8.19727	0.8252	0	0.0216119	0.00928596	0.051781	0.101407	0.241663	4	1	6	4	5	4	1	2	3	6	2	3	4	1	1	7
1106	0	0	2007-12-09	2008-05-22	2008-08-25	1	0	95	#NULL!	#NULL!	59.3805	1.77364	0.36601	0.788507	0.099734	0.211493	0	10.1729	0.806371	0.243112	0.0114407	0.00494042	0.0307942	0.0404744	0.243112	5	1	5	6	6	5	1	2	5	7	2	4	5	3	2	7
1107	0	0	2007-12-12	2008-05-25	2008-09-04	0	1	102	#NULL!	#NULL!	78.7865	1.89645	0.544488	0.856287	0	0.143713	0	9.38124	0.726155	0	0.10884	0.0448687	0.0730868	0.0919183	0.240154	3	1	2	4	2	2	1	3	6	6	1	2	5	4	4	3
1108	0	0	2007-12-21	2008-06-03	2008-09-04	0	1	93	#NULL!	#NULL!	61.8095	1.79106	0.634584	0.667584	0	0.332416	0	7.79221	0.551039	5.07834	0.241778	0.0940441	0	0.152485	0	4	1	5	5	5	5	1	2	7	7	1	5	5	1	1	7
1109	0	1	2008-10-09	2009-03-23	2009-07-01	1	1	100	#NULL!	#NULL!	39.0655	1.59179	0.701172	0.510624	0.0996347	0.489376	0	6.97443	0.215183	4.10615	0.00699107	0.00302562	0.177338	0.526665	0.24217	5	1	7	6	7	4	1	3	6	5	1	2	5	1	1	7
1110	0	1	2008-10-10	2009-03-24	2009-07-10	1	1	108	#NULL!	#NULL!	49.5335	1.6949	0.665928	0.858781	0.299103	0.141219	0	9.37188	1	0	0	0	0	0	0	5	1	6	6	6	5	1	4	6	5	1	3	5	1	2	7
1111	0	1	2008-10-11	2009-03-25	2009-06-29	0	1	96	#NULL!	#NULL!	70.3045	1.84698	0.487176	1	0	0	0	0	0	0	0.111265	0.0458177	0.684375	0.197719	0.997838	3	1	2	3	2	1	4	1	4	5	1	1	6	4	5	1
1112	0	1	2008-10-12	2009-03-26	2009-06-29	0	0	95	#NULL!	#NULL!	76.386	1.88301	0.624464	0.656222	1.09364	0.343778	0	3.97746	0.327167	1.00067	0.162233	0.0652932	0.292722	0.217878	2.75597	4	1	3	3	3	3	1	2	5	6	1	3	4	1	3	5
1113	0	1	2008-10-12	2009-03-26	2009-07-15	0	1	111	#NULL!	#NULL!	64.9545	1.81261	0.48674	0.597675	0.498008	0.402325	0	0	0.0668814	0	0.0565811	0.0239028	0.00361156	0.12137	1.92616	3	3	3	2	3	4	1	2	4	6	1	3	4	2	4	5
1114	0	1	2008-10-12	2009-03-26	2009-07-15	0	1	111	#NULL!	#NULL!	73.1325	1.86411	0.664936	0.922565	0.797839	0.0774346	0	6.18351	0.554916	0	0.226454	0.0886514	0	0.0864975	0.24946	2	1	1	2	2	2	3	2	3	3	1	2	4	4	3	1
1115	0	1	2008-10-12	2009-03-26	2009-06-24	0	1	90	#NULL!	#NULL!	58.459	1.76685	0.520468	0.970462	0	0.0205707	0.00896712	0	0.568858	0	0.168619	0.067673	0.0693692	0.159993	0.750375	3	1	3	4	4	3	1	2	6	6	1	1	6	2	3	7
1116	0	1	2008-10-12	2009-03-26	2009-07-20	0	1	116	#NULL!	#NULL!	64.4213	1.80903	0.74096	1	0	0	0	0	0.891001	0	0.0433382	0.0184251	0.0249718	0.040689	1.20831	2	1	2	3	3	2	4	2	4	5	1	1	4	5	5	1
1117	0	1	2008-10-12	2009-03-26	2009-07-29	1	1	125	#NULL!	#NULL!	63.482	1.80265	0.421073	0.957195	0.199867	0.0428048	0	0	0.736421	0	0.0942372	0.0391115	0.112973	0.0563682	0.250125	5	2	5	4	4	4	1	2	5	6	1	3	5	3	3	6
1118	0	1	2008-10-13	2009-03-27	2009-07-01	1	0	96	#NULL!	#NULL!	82.02	1.91392	0.546447	0.738704	0	0	0.261296	0	0.552375	0	0.246559	0.0957128	0.0848583	0.0587068	0	2	1	1	3	2	2	3	2	6	6	1	1	4	2	5	2
1119	0	1	2008-10-13	2009-03-27	2009-07-27	1	0	122	#NULL!	#NULL!	95.3197	1.97918	0.419446	0.542553	0	0.457447	0	1.59947	0.531521	0	0.00454692	0.00197023	0.0678819	0.152497	0	5	1	4	4	4	4	1	1	4	3	2	3	4	3	5	3
1120	0	1	2008-10-13	2009-03-27	2009-07-06	0	1	101	#NULL!	#NULL!	75.3365	1.87701	0.438377	0.864317	0	0.060858	0.0748254	0	0.456467	0	0	0	0	0.00987131	0	3	2	4	3	4	3	1	1	4	4	1	4	4	1	3	4
1121	0	1	2008-10-13	2009-03-27	2009-06-29	0	1	94	#NULL!	#NULL!	66.1015	1.82021	0.650126	0.961012	0	0.0389878	0	0	0.228666	3.99009	0.210128	0.0828313	0.332166	0.126027	6.50088	3	2	6	3	6	5	1	2	6	6	1	3	5	1	1	7
1122	0	1	2008-10-13	2009-03-27	2009-07-06	0	1	101	#NULL!	#NULL!	64.283	1.8081	0.553543	0.849131	0.89582	0.0967566	0.0541126	0	0.0851411	0	0.147051	0.0595827	0.0273282	0.228113	6.19781	4	1	4	4	4	3	1	3	6	6	1	1	2	1	3	4
1123	0	1	2008-10-14	2009-03-28	2009-07-27	1	1	121	#NULL!	#NULL!	81.3163	1.91018	0.425878	0.862412	3.99813	0.137588	0	7.6	0	0	0.00391709	0.00169785	0.696281	0.0674129	1.71373	5	2	4	4	4	4	1	1	4	5	1	6	5	3	3	6
1124	0	1	2008-10-14	2009-03-28	2009-07-06	0	0	100	#NULL!	#NULL!	73.9465	1.86892	0.72522	0.849584	1.09927	0.150416	0	0	0.410892	0.723753	0.178057	0.0711662	0.0660329	0.260451	5.544	4	1	4	4	5	5	1	2	5	6	1	3	3	1	2	6
1125	0	1	2008-10-14	2009-03-28	2009-07-13	0	1	107	#NULL!	#NULL!	53.797	1.73076	0.568618	0.708278	0	0.291722	0	0.199005	1	0	0	0	0	0	0	2	1	3	4	3	2	3	3	5	6	1	3	6	2	4	3
1126	0	1	2008-10-15	2009-03-29	2009-07-10	1	0	103	#NULL!	#NULL!	108.87	2.03691	0.791816	0.803636	0	0	0.196364	0	0	0	0	0	1	0	0	2	1	1	3	3	1	5	2	4	5	1	1	5	6	6	1
1127	0	1	2008-10-16	2009-03-30	2009-07-15	0	1	107	#NULL!	#NULL!	105.099	2.0216	0.699329	0.99635	0.199071	0.00364964	0	8.75912	0.0447668	0	0.139697	0.0567895	0	0.0427663	0	5	2	4	3	3	3	2	5	4	4	2	2	4	5	5	3
1128	0	1	2008-10-16	2009-03-30	2009-07-01	1	1	93	#NULL!	#NULL!	53.644	1.72952	0.419299	0.824783	3.3984	0.175217	0	15.9947	0.25473	0	0.73477	0.239242	0	0.0105006	0	3	1	3	3	3	2	3	1	5	6	1	2	5	5	6	1
1129	0	1	2008-10-17	2009-03-31	2009-07-13	0	1	104	#NULL!	#NULL!	110.051	2.04159	0.672338	0.8975	0	0.1025	0	0	0.846561	0	0.0509366	0.0215765	0	0.0301813	0	2	1	3	5	3	3	2	3	7	7	1	2	5	2	5	5
1130	0	1	2008-10-17	2009-03-31	2009-06-29	0	0	90	#NULL!	#NULL!	79.7885	1.90194	0.426111	0.726481	1.99867	0.273519	0	9.19387	0	0	0.0123477	0.00532971	0.872681	0.114971	1.5025	3	1	4	3	3	3	1	4	6	6	1	3	5	1	3	4
1131	0	1	2008-10-17	2009-03-31	2009-07-20	0	1	111	#NULL!	#NULL!	74.1741	1.87025	0.461384	0.993839	0	0.00616129	0	0	0.11036	0	0.0923263	0.0383524	0	0.0609095	2.42326	3	2	2	2	1	3	4	3	4	4	1	2	4	4	3	1
1132	0	1	2008-10-17	2009-03-31	2009-07-01	1	1	92	#NULL!	#NULL!	77.75	1.8907	0.635049	0.815326	0	0.184674	0	0.199468	0.984229	0	0	0	0	0.00929471	0	3	1	2	5	1	3	2	1	6	6	1	1	6	6	4	1
1133	0	1	2008-10-17	2009-03-31	2009-07-29	1	1	120	#NULL!	#NULL!	68.3267	1.83459	0.409488	0.998668	0	0.00133245	0	0	1	0	0	0	0	0	0	4	1	5	5	5	4	1	2	5	5	1	4	5	2	3	6
1134	0	1	2008-10-18	2009-04-01	2009-07-27	1	0	117	#NULL!	#NULL!	64.4927	1.80951	0.441924	0.988534	0	0.0114656	0	0	0.366496	0.947867	0.123841	0.0507049	0.0669563	0.20655	8.81693	3	1	2	3	2	2	2	1	2	3	1	2	5	6	6	1
1135	0	1	2008-10-18	2009-04-01	2009-07-15	0	0	105	#NULL!	#NULL!	73.9118	1.86871	0.426927	0.568696	0.299401	0.093147	0.338157	0	0.477932	0	0.155326	0.0627046	0.138133	0.0874803	5.3401	3	2	3	3	3	2	1	2	5	6	1	2	4	4	4	2
1136	0	1	2008-10-19	2009-04-02	2009-07-13	0	1	102	#NULL!	#NULL!	193.25	2.28612	0.686163	0.985894	0	0.0141055	0	0	0.30705	0.25113	0.633258	0.213055	0	0.0596922	0.752216	2	1	3	4	3	1	4	2	6	6	1	1	6	6	6	1
1137	0	1	2008-10-19	2009-04-02	2009-07-15	0	1	104	#NULL!	#NULL!	67.3937	1.82862	0.456997	0.954364	0.599635	0.0456362	0	10.2	0.00373134	0	0	0	0	0	0	5	2	5	5	5	4	1	2	6	6	1	2	4	3	3	5
1138	0	1	2008-10-19	2009-04-02	2009-07-20	0	1	109	#NULL!	#NULL!	62.9587	1.79906	0.494074	0.831009	0.896414	0.168991	0	0	0.454667	0.238474	0.462388	0.165063	0.0203901	0.0625545	1.69246	4	2	3	3	2	3	1	1	5	6	1	2	3	3	3	1
1139	0	1	2008-10-20	2009-04-03	2009-07-10	1	0	98	#NULL!	#NULL!	99.9645	1.99985	0.412402	0.821144	0.399734	0.178856	0	0	0.903235	0	0.0547837	0.0231634	0	0.0371464	2.49584	3	1	2	3	2	1	1	1	3	3	1	2	4	4	4	1
1140	0	1	2008-10-20	2009-04-03	2009-07-10	1	0	98	#NULL!	#NULL!	42.935	1.63281	0.522733	0.935179	0	0	0.064821	0	0.795244	0	0.141177	0.057353	0	0.0422329	0	2	1	1	3	3	3	2	2	3	5	1	2	4	2	4	1
1141	0	1	2008-10-20	2009-04-03	2009-07-10	1	0	98	#NULL!	#NULL!	94.548	1.97565	0.300703	0.796417	0	0.203583	0	8.78536	0.886251	0	0.0595945	0.0251397	0	0.0485081	0	5	2	5	3	4	4	1	2	5	4	3	4	1	1	3	5
1142	0	1	2008-10-21	2009-04-04	2009-08-03	0	1	121	#NULL!	#NULL!	102.904	2.01243	0.515497	0.653731	0.49834	0.346269	0	8.96414	0.784758	0.729335	0.0813695	0.0339741	0.0120746	0.079377	0	5	1	6	6	6	5	1	1	7	7	1	4	6	1	1	7
1143	0	1	2008-10-21	2009-04-04	2009-07-15	0	0	102	#NULL!	#NULL!	77.7352	1.89062	0.519993	0.97138	0	0	0.0286204	0	0.694946	0.243784	0	0	0.0314074	0.212565	0	1	1	2	4	2	1	3	1	5	6	1	1	4	1	3	4
1144	0	1	2008-10-21	2009-04-04	2009-07-29	1	0	116	#NULL!	#NULL!	49.6247	1.6957	0.814989	0.77534	0	0.22466	0	6.39148	0.847773	0	0.0729533	0.0305808	0	0.0792734	0	6	1	6	6	6	6	1	2	6	7	1	6	6	1	2	7
1145	0	1	2008-10-22	2009-04-05	2009-07-27	1	0	113	#NULL!	#NULL!	71.7284	1.85569	0.183343	0.856405	10.8632	0.143595	0	0	0.244718	0.2405	0.14855	0.0601498	0.00372775	0.0464648	2.6455	4	4	5	3	5	5	1	2	6	5	2	5	2	3	4	7
1146	0	1	2008-10-22	2009-04-05	2009-07-22	1	1	108	#NULL!	#NULL!	81.66	1.91201	0.430563	0.948069	0	0	0.0519308	0	0.238502	0	0.00527735	0.0022859	0.740671	0.0155496	0	2	1	3	3	3	1	1	2	3	3	1	1	4	2	2	6
1147	0	1	2008-10-22	2009-04-05	2009-07-13	0	1	99	#NULL!	#NULL!	72.635	1.86115	0.570009	0.994167	0.8	0.00583333	0	1.8	0.126994	0.502513	0.397763	0.145434	0.00316612	0.41613	4.48625	4	1	3	3	3	3	1	3	4	5	2	3	3	4	5	2
1148	0	1	2008-10-23	2009-04-06	2009-07-27	1	1	112	#NULL!	#NULL!	51.4623	1.71149	0.344389	0.811578	0.499701	0.188422	0	16.1515	0.00734953	0	0.185773	0.0740017	0	0.00630512	0	5	2	4	4	4	5	1	2	6	7	1	4	5	3	3	7
1149	0	1	2008-10-24	2009-04-07	2009-07-29	1	1	113	#NULL!	#NULL!	57.8182	1.76206	0.65479	0.923486	0	0.0765136	0	0	0.234201	0	0	0	0	0.0102694	0	4	1	3	5	4	4	1	2	6	6	1	3	6	4	3	3
1150	0	1	2008-10-25	2009-04-08	2009-07-10	1	1	93	#NULL!	#NULL!	80.316	1.9048	0.553261	0.837066	0	0.162934	0	6.18968	0.0263882	0	0.00429381	0.00186079	0.167167	0.0451893	2.001	4	1	5	5	4	1	1	3	6	6	1	3	5	1	3	6
1151	0	1	2008-10-25	2009-04-08	2009-07-13	0	0	96	#NULL!	#NULL!	70.0055	1.84513	0.646736	0.752516	0.398539	0.0267353	0.220749	0	0.0243832	0	0	0	0	0.0053067	0	4	2	4	3	4	4	1	2	6	6	1	3	4	2	3	5
1152	0	1	2008-10-25	2009-04-08	2009-07-15	0	0	98	#NULL!	#NULL!	71.8316	1.85632	0.779561	0.715807	2.49584	0.284193	0	0	0	0	0.00325521	0.00141142	0.978556	0.0181885	0	5	2	4	2	2	3	1	2	6	6	2	4	3	1	1	6
1153	0	1	2008-10-25	2009-04-08	2009-07-20	0	1	103	#NULL!	#NULL!	76.0132	1.88089	0.848065	0.881054	0	0.118946	0	11.3358	0.304877	0	0.4188	0.151921	0	0.0790887	0.48185	5	1	6	6	6	6	1	3	6	7	1	2	5	1	1	7
1154	0	1	2008-10-26	2009-04-09	2009-07-22	1	0	104	#NULL!	#NULL!	89.6794	1.95269	0.542961	0.395608	0.29831	0.275273	0.329118	0	0.766857	0	0.136617	0.0556141	0.033816	0.0627099	0	4	1	4	2	2	3	1	4	3	5	2	3	3	1	1	4
1155	0	1	2008-10-26	2009-04-09	2009-07-22	1	1	104	#NULL!	#NULL!	46.6153	1.66853	0.330158	0.858213	0.9	0.141787	0	1.99601	0.784525	0	0.0560497	0.0236843	0.0971554	0.0622695	3.125	3	2	3	2	2	2	1	2	3	4	1	1	3	1	4	1
1156	0	1	2008-10-26	2009-04-09	2009-07-20	0	1	102	#NULL!	#NULL!	63.7828	1.8047	0.524297	0.997842	0	0.00215803	0	0	0.333161	0	0.390083	0.143041	0	0.0288063	0	3	1	3	3	4	2	2	2	5	5	1	2	4	1	2	3
1157	0	1	2008-10-26	2009-04-09	2009-08-10	0	0	123	#NULL!	#NULL!	78.4399	1.89454	0.481811	0.775585	0	0.224415	0	7.37297	0.4874	0	0.126845	0.0518641	0	0.120088	0	5	2	3	3	4	4	1	1	4	4	2	4	4	3	4	5
1158	0	1	2008-10-26	2009-04-09	2009-08-10	0	0	123	#NULL!	#NULL!	62.4866	1.79579	0.552583	0.845669	0.597411	0.154331	0	0	0	0	1	0.30103	0	0	0	4	1	5	5	5	3	1	1	6	6	1	3	5	3	4	5
1159	0	1	2008-10-26	2009-04-09	2009-07-29	1	1	111	#NULL!	#NULL!	59.9168	1.77755	0.707813	0.782377	0.199601	0.217623	0	16.9661	0.728613	0	0	0	0	0.01125	0	2	1	3	3	3	2	3	3	4	6	1	2	5	5	5	1
1160	0	1	2008-10-27	2009-04-10	2009-07-27	1	1	108	#NULL!	#NULL!	99.136	1.99623	0.518259	0.668193	0	0.327667	0.00414044	0	0.0768148	1.18123	0.148811	0.0602484	0.122304	0.637328	1.43931	5	1	4	5	5	3	1	2	5	6	1	3	5	2	3	4
1161	0	1	2008-10-27	2009-04-10	2009-07-27	1	1	108	#NULL!	#NULL!	95.5614	1.98028	0.530011	0.88551	0	0.106829	0.00766156	0	0.710487	0.243625	0.0349196	0.0149066	0.134684	0.0808444	1.21813	4	1	2	4	2	3	1	2	4	6	1	2	5	4	6	1
1162	0	1	2008-10-27	2009-04-10	2009-07-22	1	1	103	#NULL!	#NULL!	125.373	2.0982	0.281729	0.992515	0	0.00748503	0	5.58882	0.107588	0.712825	0.194304	0.0771148	0.395965	0.210145	0	4	1	2	1	1	1	2	1	1	2	4	1	1	1	6	1
1163	0	1	2008-10-27	2009-04-10	2009-08-10	0	0	122	#NULL!	#NULL!	65.9931	1.8195	#NULL!	1	0	0	0	0	0.415976	0	0.240288	0.0935227	0.232131	0.0257244	0	4	1	3	4	3	3	1	3	5	5	1	3	4	3	4	3
1164	0	1	2008-10-27	2009-04-10	2009-07-29	1	1	110	#NULL!	#NULL!	68.4894	1.83562	0.583036	0.717066	1.59681	0.282934	0	0	0.881105	0	0.0805648	0.0336508	0	0.0383306	1.49502	3	2	3	3	2	2	1	1	3	3	1	3	4	3	2	3
1165	0	1	2008-10-27	2009-04-10	2009-07-29	1	0	110	#NULL!	#NULL!	72.7326	1.86173	0.100062	0.748334	2.29847	0.251666	0	6.99301	0.594294	0	0.0600188	0.0253136	0.283228	0.0624587	2.72277	4	2	5	6	6	5	1	1	7	7	1	6	6	1	1	7
1166	0	1	2008-10-28	2009-04-11	2009-07-22	1	1	102	#NULL!	#NULL!	56.5302	1.75228	0.789289	0.652594	3.09897	0.347406	0	7.39753	0.744558	0	0.158333	0.0638336	0.0157767	0.0722492	0	3	2	4	3	3	3	1	2	5	6	1	2	5	1	2	6
1167	0	1	2008-10-29	2009-04-12	2009-08-10	0	1	120	#NULL!	#NULL!	58.6435	1.76822	0.40429	0.641214	1.4994	0.358786	0	8.2	0.731286	0	0.130034	0.0530915	0.0526377	0.0860427	0.466853	5	4	5	3	5	4	1	1	4	3	1	4	5	3	3	6
1168	0	1	2008-10-29	2009-04-12	2009-07-22	1	1	101	#NULL!	#NULL!	84.0892	1.92474	0.693807	0.763912	2.3992	0.236088	0	0	0.77968	0.239617	0.121046	0.0496236	0.0204934	0.07878	0	2	1	2	3	1	1	4	1	1	3	1	1	6	6	6	1
1169	0	1	2008-10-29	2009-04-12	2009-08-12	1	1	122	#NULL!	#NULL!	100.526	2.00228	0.638708	0.843536	0.1	0.156464	0	14.2	0.511615	0.486224	0.180304	0.0719939	0.0756094	0.22249	1.21556	3	2	3	3	3	2	1	3	6	4	1	2	5	4	3	3
1170	0	1	2008-10-29	2009-04-12	2009-07-29	1	0	108	#NULL!	#NULL!	56.4314	1.75152	0.683313	0.740367	0.299202	0.257971	0.00166223	2.79441	0.0985521	0.250292	0.436204	0.157216	0.221958	0.243285	0.757576	6	2	5	1	3	5	1	6	3	2	6	4	1	2	7	7
1171	0	1	2008-10-30	2009-04-13	2009-08-10	0	1	119	#NULL!	#NULL!	49.0716	1.69083	0.666524	0.651185	1.39595	0.348815	0	5.57584	0.265819	0	0.065091	0.0273867	0.430712	0.212102	5.72928	4	2	4	3	5	3	1	2	6	6	1	3	4	1	2	5
1172	0	1	2008-10-30	2009-04-13	2009-08-03	0	0	112	#NULL!	#NULL!	66.6921	1.82407	0.402231	0.703528	0	0.0502998	0.246172	0	0.77065	0	0.00778728	0.00336887	0.0386136	0.182949	0	5	1	5	5	5	3	1	1	6	6	1	2	5	1	3	4
1173	0	1	2008-10-30	2009-04-13	2009-08-03	0	0	112	#NULL!	#NULL!	114.486	2.05875	0.747748	0.65452	0.0999001	0.34548	0	6.18762	0	0	0	0	0.983471	0	0	4	1	4	3	4	3	1	1	6	6	1	4	5	2	4	4
1174	0	1	2008-10-31	2009-04-14	2009-08-03	0	0	111	#NULL!	#NULL!	146.611	2.16617	0.36324	0.767492	3.38308	0.232508	0	0	0.728514	0	0.0314808	0.0134611	0.0535803	0.0988846	0	4	1	2	4	2	1	3	1	2	3	1	1	7	2	5	1
1175	0	1	2008-10-31	2009-04-14	2009-07-20	0	0	97	#NULL!	#NULL!	107.653	2.03203	0.406115	0.769425	0	0.10599	0.124585	0	0.996115	0	0.00388538	0.00168413	0	0	0	3	1	3	5	4	3	1	4	6	7	1	2	6	2	3	4
1176	0	1	2008-10-31	2009-04-14	2009-07-20	0	1	97	#NULL!	#NULL!	52.3197	1.71867	0.536147	0.79696	0.099734	0.0789561	0.124084	0	0.0529414	0.727606	0.13202	0.0538543	0.0916503	0.206545	10.6763	2	2	3	2	2	1	3	1	2	3	1	1	4	6	5	1
1177	0	1	2008-11-01	2009-04-15	2009-08-03	0	1	110	#NULL!	#NULL!	53.1422	1.72544	0.243915	0.807496	0	0	0.192504	0	0.98455	0	0.00305327	0.001324	0	0.0026854	0	3	1	2	3	2	1	2	3	4	7	1	2	5	3	4	3
1178	0	1	2008-11-03	2009-04-17	2009-07-22	1	1	96	#NULL!	#NULL!	58.796	1.76935	0.603211	0.612629	0.8997	0.387371	0	0	0.842624	0	0.10013	0.0414439	0	0.0297146	0	3	1	2	3	1	1	3	2	4	5	1	1	5	7	7	1
1179	0	1	2008-11-03	2009-04-17	2009-08-03	0	1	108	#NULL!	#NULL!	63.8027	1.80484	0.566587	0.997334	0	0.00266578	0	0	0.267604	0	0.236267	0.0921123	0	0.0979625	2.43589	3	1	2	4	2	2	2	2	4	4	1	2	5	3	6	1
1180	0	1	2008-11-04	2009-04-18	2009-08-12	1	1	116	#NULL!	#NULL!	106.269	2.02641	0.804041	0.963926	1.69717	0.0360736	0	0	0.342382	0	0.308051	0.116625	0.0381017	0.075283	5.76409	3	1	2	3	3	2	2	2	4	6	1	1	6	6	6	1
1181	0	1	2008-11-04	2009-04-18	2009-08-14	1	0	118	#NULL!	#NULL!	89.5757	1.95219	0.401779	0.745101	0.0996347	0.254899	0	8.56858	0.597265	0	0.2839	0.108531	0.0278922	0.0909428	0.237718	4	2	4	3	4	3	1	2	5	6	1	4	4	2	1	6
1182	0	1	2008-11-06	2009-04-20	2009-08-12	1	1	114	#NULL!	#NULL!	70.9196	1.85077	0.936102	0.65	0.1	0.35	0	7.2	0.972097	0.705913	0	0	0	0	0	3	1	6	6	6	6	1	5	7	7	1	5	6	1	1	7
1183	0	1	2008-11-09	2009-04-23	2009-08-14	1	1	113	#NULL!	#NULL!	98.5724	1.99376	0.593815	0.363177	0	0	0.636823	0	0.560729	0	0	0	0	0	0	3	1	4	5	3	3	1	2	6	7	1	3	5	2	2	5
1184	0	1	2008-11-10	2009-04-24	2009-08-12	1	1	110	#NULL!	#NULL!	54.5763	1.737	0.613712	0.991	0.2	0.009	0	0	0.0635179	0	0.327645	0.123082	0.0266417	0.111265	3.17745	3	1	4	4	5	4	1	3	5	5	1	3	5	3	5	6
1185	0	1	2008-11-12	2009-04-26	2009-08-14	1	1	110	#NULL!	#NULL!	82.1054	1.91437	0.659141	0.944998	0.797607	0.0445331	0.0104686	0	0.580527	0	0.0565726	0.0238993	0.0510887	0.119356	2.66129	3	2	3	3	2	2	1	2	3	4	1	3	4	2	3	4
1186	0	1	2008-11-12	2009-04-26	2009-08-03	0	0	99	#NULL!	#NULL!	97.2743	1.988	0.737182	0.500586	1.89777	0.491095	0.00831947	14.995	0.416838	0.242601	0.0424551	0.0180574	0.0102297	0.0947096	0	5	1	5	4	6	4	1	1	4	4	1	4	6	1	1	7
1187	0	1	2008-11-12	2009-04-26	2009-08-12	1	0	108	#NULL!	#NULL!	65.0503	1.81325	0.384957	0.976467	0.198873	0.0235333	0	0	0.943856	0	0	0	0	0	0	4	1	3	4	3	3	1	2	4	5	1	3	5	5	3	3
1188	0	1	2008-11-13	2009-04-27	2009-08-19	0	1	114	#NULL!	#NULL!	118.413	2.0734	0.560407	0.895868	0	0.104132	0	6.39787	0.526235	6.23999	0.224702	0.0880304	0.0696835	0.175941	0.241546	4	1	4	5	5	4	1	2	6	7	1	3	5	1	2	5
1189	0	1	2008-11-13	2009-04-27	2009-08-12	1	0	107	#NULL!	#NULL!	79.2648	1.89908	0.766644	0.49542	2.79943	0.496749	0.00783072	9	0.786151	0.480769	0	0	0.0488782	0.13977	1.44231	4	1	3	2	3	3	1	2	2	5	4	4	1	3	4	1
1190	0	1	2008-11-14	2009-04-28	2009-08-19	0	0	113	#NULL!	#NULL!	76.5864	1.88415	0.531698	0.929237	0	0.0707626	0	4.5954	0.699422	0	0.0216361	0.00929623	0.246238	0.0327036	0	3	1	3	4	3	3	2	2	5	6	1	2	5	4	4	4
1191	0	1	2008-11-15	2009-04-29	2009-08-19	0	0	112	#NULL!	#NULL!	117.393	2.06964	0.581309	0.584765	0	0.415235	0	0	0.195833	0.719039	0.117775	0.0483544	0.117393	0.559047	14.1209	4	1	3	4	3	4	1	1	4	5	1	1	4	3	4	3
1192	0	1	2008-11-17	2009-05-01	2009-08-12	1	0	103	#NULL!	#NULL!	74.831	1.87408	0.614717	0.915976	5.96619	0.0840239	0	0	0.522968	0	0.329952	0.123836	0.0189431	0.104443	2.17951	3	4	3	3	4	2	1	3	4	5	1	3	4	3	5	2
1193	0	1	2008-11-17	2009-05-01	2009-08-26	1	0	117	#NULL!	#NULL!	51.5052	1.71185	0.452866	0.751746	2.49418	0.244596	0.00365813	12.9697	0.553837	0	0.25935	0.100146	0.0274528	0.129397	0	5	1	6	4	5	4	1	2	5	4	1	4	5	1	2	7
1194	0	1	2008-11-17	2009-05-01	2009-08-14	1	1	105	#NULL!	#NULL!	81.6591	1.912	0.450974	0.992026	0.7	0.00797382	0	7.8	0.825722	0	0.119109	0.0488722	0	0.0551699	0.465116	4	2	4	4	4	3	1	2	5	6	1	3	4	3	2	4
1195	0	1	2008-11-18	2009-05-02	2009-08-26	1	1	116	#NULL!	#NULL!	68.9186	1.83834	0.619199	0.830955	0.999401	0.169045	0	12.3752	0.375908	0	0.455725	0.163079	0.0073854	0.160982	3.96938	6	3	6	3	4	4	1	2	4	4	3	4	3	2	5	5
1196	0	1	2008-11-19	2009-05-03	2009-08-26	1	0	115	#NULL!	#NULL!	92.3849	1.9656	0.719238	0.824544	0	0	0.175456	0	0.685931	0	0.1347	0.0548809	0.0328734	0.0345373	0	5	1	5	4	5	3	1	3	5	5	1	3	4	1	3	5
1197	0	1	2008-11-20	2009-05-04	2009-08-14	1	1	102	#NULL!	#NULL!	47.1791	1.67375	0.613277	0.842565	0	0.157435	0	3.38645	0.87452	0	0.047765	0.0202639	0	0.0255213	0	2	1	3	4	3	2	3	1	6	7	1	2	4	3	1	6
1198	0	1	2008-11-20	2009-05-04	2009-08-14	1	0	102	#NULL!	#NULL!	72.9415	1.86297	0.430037	0.638505	0.699767	0.361495	0	6.16302	0	0	0	0	0	0.00510753	0	4	1	3	4	3	3	1	2	4	4	1	3	4	1	3	4
1199	0	1	2008-11-20	2009-05-04	2009-08-26	1	0	114	#NULL!	#NULL!	84.661	1.92768	0.731487	0.663333	1.8	0.1265	0.210167	0	0.284154	0.241663	0.202688	0.080153	0.0934978	0.181916	3.43119	5	3	5	3	4	3	1	2	3	2	1	2	5	3	4	5
1200	0	1	2008-11-21	2009-05-05	2009-08-26	1	1	113	#NULL!	#NULL!	103.423	2.01462	0.544624	0.458422	0	0.00515121	0.536427	0	0.495936	0	0.0637595	0.0268434	0.141238	0.0875371	0	2	1	5	6	5	1	3	1	6	7	1	1	7	1	1	7
1201	0	1	2008-11-21	2009-05-05	2009-08-26	1	1	113	#NULL!	#NULL!	92.8339	1.96771	0.489082	0.989837	0	0.0101625	0	0	0.352436	0	0.241092	0.0938039	0.109841	0.291614	5.83971	4	1	3	4	4	4	1	2	4	5	2	3	5	3	3	5
1202	0	1	2008-11-22	2009-05-06	2009-08-14	1	1	100	#NULL!	#NULL!	70.8439	1.8503	0.682628	0.802291	0	0	0.197709	0	0.0720212	2.86282	0.258552	0.0998712	0.201402	0.458077	9.87767	3	2	2	3	3	2	2	2	3	4	1	2	4	3	3	2
1203	0	0	2008-11-25	2009-05-09	2009-08-14	1	1	97	#NULL!	#NULL!	72.2674	1.85894	0.678243	0.891203	0	0.0973009	0.0114962	0	0.687221	0	0	0	0	0.0114382	0	4	1	3	3	3	3	1	2	4	5	1	3	4	2	3	4
1204	0	0	2008-11-30	2009-05-14	2009-09-14	1	0	123	#NULL!	#NULL!	99.4659	1.99767	0.340385	0.929149	5.87372	0.0708506	0	11.1554	0.744659	0	0.0635031	0.0267387	0.0209866	0.133268	11.0334	4	2	4	4	5	4	1	1	6	6	1	5	6	2	2	6
1205	0	0	2008-12-01	2009-05-15	2009-09-16	0	1	124	#NULL!	#NULL!	76.2438	1.8822	0.478498	0.558456	0.299401	0.434891	0.00665336	1.59681	0.759	0	0.04075	0.0173464	0.041375	0.158875	2.75	4	2	3	4	4	3	1	2	4	5	2	3	3	2	4	4
1206	0	0	2008-12-01	2009-05-15	2009-09-14	1	0	122	#NULL!	#NULL!	77.8224	1.8911	0.350278	0.664288	0.199137	0.335712	0	0	0.663087	0	0.0621103	0.0261696	0.165281	0.109521	2.84336	3	1	4	4	4	4	1	2	5	6	1	3	4	2	3	6
1207	0	0	2008-12-01	2009-05-15	2009-08-26	1	1	103	#NULL!	#NULL!	95.0118	1.97778	0.842516	0.792559	0	0.207441	0	4.97018	0.431965	0	0.260044	0.100386	0.0649136	0.219446	0.762195	6	1	6	6	6	5	1	1	7	7	1	5	6	1	1	7
1208	0	0	2008-12-02	2009-05-16	2009-09-10	0	1	117	#NULL!	#NULL!	61.6433	1.78989	0.444561	0.795711	4.3883	0.204289	0	0	0.021453	0	0.0827479	0.0345273	0	0.0169509	0	3	2	3	4	2	3	3	1	3	5	1	2	4	5	2	1
1209	0	0	2008-12-03	2009-05-17	2009-09-14	1	1	120	#NULL!	#NULL!	72.4938	1.8603	0.498384	0.528548	0	0.471452	0	2.79907	0.248386	0	0.595364	0.20286	0.0908473	0.0654021	0	4	2	4	4	4	3	1	2	4	3	1	4	3	4	5	3
1210	0	0	2008-12-05	2009-05-19	2009-09-10	0	0	114	#NULL!	#NULL!	64.4323	1.8091	0.364437	0.810538	0	0.00415973	0.185302	0	0.822254	0	0.0502427	0.0212897	0	0.0308252	2.18447	3	1	2	4	3	2	3	1	5	6	1	1	5	6	6	1
1211	0	0	2008-12-07	2009-05-21	2009-09-23	0	1	125	#NULL!	#NULL!	79.6698	1.90129	0.594226	0.97544	0	0.0185861	0.00597411	0	0.965137	0	0	0	0	0	0	3	1	4	5	5	2	1	1	6	7	1	2	6	3	3	5
1212	0	0	2008-12-07	2009-05-21	2009-09-23	0	0	125	#NULL!	#NULL!	84.5922	1.92733	0.453551	0.397105	0.2999	0.602895	0	3.79873	0.943124	0	0	0	0	0.0122061	0	4	1	4	3	5	5	1	1	4	6	3	5	4	3	4	6
1213	0	0	2008-12-11	2009-05-25	2009-09-23	0	0	121	#NULL!	#NULL!	61.5145	1.78898	0.317204	0.826628	5.08807	0.173372	0	5.8	0.826615	0	0.0678377	0.0285052	0.0188641	0.0839911	0.978075	3	2	3	4	3	3	1	3	5	4	2	3	3	2	3	5
1214	0	0	2008-12-11	2009-05-25	2009-08-26	1	1	93	#NULL!	#NULL!	97.8659	1.99063	0.329534	0.49284	0.3996	0.50716	0	5.19481	0.753531	0	0.0521271	0.0220682	0.141668	0.0526736	4.03565	5	2	5	3	4	4	1	3	4	4	1	4	4	2	5	6
1215	0	0	2008-12-12	2009-05-26	2009-09-14	1	1	111	#NULL!	#NULL!	93.8456	1.97241	0.557104	0.423404	0.1998	0.576596	0	8.78536	0.474742	0	0.307549	0.116458	0.0426962	0.175013	3.75626	6	1	5	5	5	5	1	1	5	5	2	5	4	2	3	5
1216	0	0	2008-12-13	2009-05-27	2009-09-14	1	1	110	#NULL!	#NULL!	74.4595	1.87192	0.507804	0.169125	0	0.830875	0	5.58696	0.392306	1.72414	0.131874	0.0537981	0.0928541	0.382966	0.254539	5	1	5	3	5	5	1	3	5	5	1	5	6	1	1	6
1217	0	0	2008-12-14	2009-05-28	2009-09-23	0	1	118	#NULL!	#NULL!	53.4677	1.72809	0.665677	0.572573	0.2	0.427427	0	8.1592	0.657892	1.46669	0.181553	0.0724532	0.0270932	0.133461	1.46891	2	1	3	5	3	3	2	2	4	6	1	3	4	5	6	3
1218	0	0	2008-12-15	2009-05-29	2009-09-14	1	0	108	#NULL!	#NULL!	69.6917	1.84318	0.519302	0.720638	0.0994365	0.279362	0	7.15943	0.329608	1.2535	0.155727	0.0628553	0.140174	0.337563	2.54669	4	1	6	6	6	6	1	2	7	7	1	4	6	1	1	7
1219	0	0	2008-12-17	2009-05-31	2009-09-14	1	0	106	#NULL!	#NULL!	55.5917	1.74501	0.592802	0.877836	2.2978	0.122164	0	4.39122	0.334	0.248221	0.133649	0.0544785	0.396706	0.135645	9.97954	5	4	5	3	5	4	1	1	3	3	1	2	3	1	5	5
1220	0	0	2008-12-18	2009-06-01	2009-09-16	0	0	107	#NULL!	#NULL!	46.9483	1.67162	0.743838	0.967526	0	0.0324742	0	0	0.867849	0	0.010875	0.00469747	0	0.102621	0	3	2	3	4	3	2	2	1	3	5	1	2	4	4	2	4
1221	0	0	2008-12-19	2009-06-02	2009-09-16	0	0	106	#NULL!	#NULL!	92.1135	1.96432	0.367181	0.843603	1.0989	0.156397	0	0	0.760874	0	0.0433122	0.0184143	0	0.0333171	0	4	1	5	6	6	6	1	1	7	7	1	4	6	1	2	7
1222	0	0	2008-12-21	2009-06-04	2009-09-23	0	1	111	#NULL!	#NULL!	69.2578	1.84047	0.61966	0.72521	0	0.27479	0	3.38196	0.778917	0.220718	0.0830763	0.0346591	0.0564123	0.081594	0	4	1	3	3	4	4	1	2	4	5	2	3	4	3	4	5
1223	0	0	2008-12-22	2009-06-05	2009-09-28	0	0	115	#NULL!	#NULL!	66.692	1.82407	0.780745	0.692831	0.0998336	0.307169	0	11.1517	0.0313408	6.43628	0.0392922	0.0167377	0.0597209	0.82467	0	4	1	6	4	6	6	1	2	5	6	2	5	4	2	4	6
1224	0	0	2008-12-22	2009-06-05	2009-09-16	0	0	103	#NULL!	#NULL!	62.1424	1.79339	0.388026	0.952532	1.2984	0.0474684	0	17.2	0.534064	0	0.00726073	0.0031419	0.357314	0.101362	1.99568	5	3	4	3	4	4	1	1	4	5	2	3	4	3	3	5
1225	0	0	2008-12-22	2009-06-05	2009-09-16	0	1	103	#NULL!	#NULL!	65.3592	1.81531	0.593282	0.52645	1.7919	0.47355	0	7.76377	0.949223	0	0.0187837	0.00808198	0	0.0319929	0	4	1	4	4	4	3	1	1	5	5	1	3	4	3	3	4
1226	0	0	2008-12-23	2009-06-06	2009-09-16	0	0	102	#NULL!	#NULL!	67.3654	1.82844	0.545302	0.416489	0	0.583511	0	6.9698	0.128436	0	0.602407	0.204773	0.105463	0.163693	1.00167	4	2	5	4	5	5	1	2	5	6	2	4	4	2	3	6
1227	0	0	2008-12-24	2009-06-07	2009-09-14	1	1	99	#NULL!	#NULL!	69.5772	1.84247	0.430608	0.890457	0.498969	0.109543	0	3.5976	0.0831909	0	0.620545	0.209661	0.0887521	0.172217	5.49912	3	1	2	3	3	3	1	6	6	6	1	3	4	4	4	4
1228	0	0	2008-12-27	2009-06-10	2009-10-05	0	1	117	#NULL!	#NULL!	103.176	2.01358	0.461146	0.999001	0	0.000999001	0	0	0.598499	1.47155	0.215269	0.0846725	0.0196207	0.166611	0	3	1	3	4	3	3	1	1	4	5	1	3	5	4	5	5
1229	0	0	2008-12-27	2009-06-10	2009-09-28	0	1	110	#NULL!	#NULL!	56.2046	1.74977	0.566377	0.572861	0	0	0.427139	0	0.80764	0	0	0	0	0	0	1	1	2	4	3	2	4	1	6	3	1	1	6	6	1	3
1230	0	1	2009-10-09	2010-03-23	2010-06-23	1	0	92	#NULL!	#NULL!	99.6997	1.99869	0.52799	0.907568	0	0.0924318	0	0	0.714761	0	0.0635671	0.0267649	0.0805145	0.130737	0	4	1	3	4	3	3	1	1	3	5	1	3	6	6	6	3
1231	0	1	2009-10-09	2010-03-23	2010-06-23	1	0	92	#NULL!	#NULL!	49.3605	1.69338	0.523394	0.959401	0	0.0114809	0.0291181	0	0.883695	0	0	0	0	0	0	3	1	2	4	2	2	2	2	2	6	2	1	5	7	7	4
1232	0	1	2009-10-09	2010-03-23	2010-06-21	0	0	90	#NULL!	#NULL!	85.023	1.92954	0.335817	0.568127	0	0.431873	0	7.1952	0.68871	0	0.0866744	0.0360994	0.0213759	0.12536	0	3	1	3	4	3	2	1	1	2	3	1	3	3	6	5	1
1233	0	1	2009-10-09	2010-03-23	2010-06-30	0	0	99	#NULL!	#NULL!	97.5105	1.98905	0.546129	0.886941	0.1998	0.113059	0	7.99201	0.0156493	0.485673	0.0902232	0.0375154	0.50189	0.392238	18.6052	5	2	6	5	5	4	1	2	6	6	2	5	5	1	2	7
1234	0	1	2009-10-10	2010-03-24	2010-07-12	1	0	110	#NULL!	#NULL!	124.686	2.09582	0.479113	0.678526	0.0993707	0.267155	0.0543189	0	0.146401	0	0	0	0.0985968	0.0633104	0	4	1	6	5	5	5	1	2	5	5	1	4	3	1	2	7
1235	0	1	2009-10-10	2010-03-24	2010-07-12	1	0	110	#NULL!	#NULL!	91.7114	1.96242	0.644271	0.582087	0	0.401961	0	0	0.422787	0.24562	0.198469	0.0786267	0.0201818	0.350106	0.49124	4	1	3	4	3	4	1	1	4	6	3	4	3	1	2	5
1236	0	1	2009-10-10	2010-03-24	2010-07-07	0	1	105	#NULL!	#NULL!	53.1997	1.72591	0.529161	0.957987	0.199269	0.0420126	0	0	0.5188	0	0.308152	0.116658	0.0380221	0.135027	15.4688	3	2	4	4	3	3	1	1	4	6	1	2	5	3	3	3
1237	0	1	2009-10-10	2010-03-24	2010-06-28	0	0	96	#NULL!	#NULL!	102.975	2.01273	0.554411	0.803721	0	0	0.196279	0	0.206141	1.24407	0.73789	0.240022	0.0155661	0.040402	0	3	1	2	5	3	3	1	1	3	6	1	2	6	5	5	2
1238	0	1	2009-10-10	2010-03-24	2010-06-28	0	0	96	#NULL!	#NULL!	67.6469	1.83025	0.468709	0.768063	0	0.231937	0	0	0.332365	0	0.333726	0.125067	0.023152	0.279436	10.7451	4	5	5	4	6	4	1	1	3	3	3	3	5	3	5	4
1239	0	1	2009-10-11	2010-03-25	2010-06-23	1	0	90	#NULL!	#NULL!	62.7986	1.79795	0.59906	0.678714	0	0.321286	0	0	0.677391	0	0.162857	0.0655261	0	0.095934	0	3	1	3	4	3	2	1	2	4	4	1	2	5	3	4	4
1240	0	1	2009-10-11	2010-03-25	2010-06-28	0	0	95	#NULL!	#NULL!	52.5301	1.72041	0.281769	0.495	0.7	0.505	0	8.8	0.0455152	0.751678	0.575766	0.197492	0.0397922	0.338927	4.48737	5	1	6	3	4	3	1	6	6	7	5	4	4	1	3	7
1241	0	1	2009-10-11	2010-03-25	2010-07-19	0	0	116	#NULL!	#NULL!	173.61	2.23957	0.804142	0.951386	0	0.0486138	0	6.76168	0.450561	0	0.246026	0.0955271	0.026061	0.277351	0.726158	4	1	6	6	5	2	1	3	6	5	1	4	5	1	2	6
1242	0	1	2009-10-11	2010-03-25	2010-06-28	0	0	95	#NULL!	#NULL!	72.349	1.85943	0.671682	0.440061	0.199734	0.559939	0	6.19793	0.606079	0	0.169239	0.0679031	0.00635917	0.0693149	0.254367	5	1	6	5	6	5	1	1	6	5	3	5	4	1	1	7
1243	0	1	2009-10-11	2010-03-25	2010-06-28	0	1	95	#NULL!	#NULL!	48.4446	1.68525	0.540749	0.994695	0.895225	0.00530504	0	3.97878	0.984425	0	0.0155754	0.00671218	0	0	0	3	1	7	5	7	6	1	1	7	6	2	6	4	1	1	7
1244	0	1	2009-10-11	2010-03-25	2010-06-28	0	1	95	#NULL!	#NULL!	60.3048	1.78035	0.723977	0.661081	0.8997	0.338919	0	4.59847	0.765852	0	0.0587785	0.0248051	0	0.17537	0.250836	4	2	5	4	5	3	1	1	3	3	3	2	3	4	5	3
1245	0	1	2009-10-11	2010-03-25	2010-06-30	0	1	97	#NULL!	#NULL!	60.5273	1.78195	0.613685	0.715991	2.499	0.284009	0	10.9963	0.253002	0	0.139431	0.0566879	0	0.0377535	0.936037	5	2	5	5	5	5	1	2	4	6	2	5	5	1	1	7
1246	0	1	2009-10-11	2010-03-25	2010-06-30	0	0	97	#NULL!	#NULL!	61.4171	1.78829	0.710921	0.827543	0.0999334	0.172457	0	8.95225	0.774984	0	0.0196539	0.00845277	0.0351593	0.0533918	0	5	1	6	5	6	6	1	2	5	6	2	5	5	1	3	6
1247	0	1	2009-10-11	2010-03-25	2010-07-14	1	0	111	#NULL!	#NULL!	69.2125	1.84018	0.541624	0.876783	0.199005	0.123217	0	0	0.996714	0	0	0	0	0.00328569	0	3	2	4	4	3	2	1	1	5	6	1	3	6	6	3	4
1248	0	1	2009-10-11	2010-03-25	2010-06-23	1	0	90	#NULL!	#NULL!	63.6362	1.8037	0.498855	0.527863	0	0.467803	0.00433333	1.8	0.927146	0.479463	0.0161555	0.00696017	0	0.0493178	0	4	1	6	7	7	6	1	1	7	7	1	6	7	1	1	7
1249	0	1	2009-10-12	2010-03-26	2010-07-12	1	1	108	#NULL!	#NULL!	60.6888	1.78311	0.509062	0.579279	0.599334	0.420721	0	9.59041	0.800145	0	0.0581021	0.0245276	0	0.0659211	0	6	1	5	5	5	5	1	1	5	6	1	5	6	1	2	6
1250	0	1	2009-10-12	2010-03-26	2010-07-12	1	0	108	#NULL!	#NULL!	78.4793	1.89475	0.333898	0.867423	0	0.132577	0	10.5788	0.306372	0	0.261037	0.100728	0.0387341	0.141039	0	5	1	5	6	6	6	1	2	6	7	1	5	6	1	1	7
1251	0	1	2009-10-12	2010-03-26	2010-06-28	0	1	94	#NULL!	#NULL!	68.4451	1.83534	0.403064	0.982368	0.1	0.00816667	0.00946529	0	0.730065	0	0.00435511	0.00188729	0.05134	0.201444	0.502513	3	1	4	4	3	3	1	1	4	5	1	2	5	3	4	3
1252	0	1	2009-10-12	2010-03-26	2010-06-25	0	0	91	#NULL!	#NULL!	88.5027	1.94696	0.260178	0.663279	6.79773	0.336721	0	6.79773	0.392932	1.63373	0.143468	0.058224	0.058548	0.308546	9.20137	5	2	5	4	5	4	1	2	6	6	2	4	5	3	2	7
1253	0	1	2009-10-12	2010-03-26	2010-07-14	1	1	110	#NULL!	#NULL!	66.7005	1.82413	0.339308	0.973697	0	0.0169821	0.00932091	0	0.599794	0	0.11384	0.046823	0	0.0478323	0	4	1	1	5	4	2	3	1	5	6	1	2	6	4	7	2
1254	0	1	2009-10-13	2010-03-27	2010-07-07	0	0	102	#NULL!	#NULL!	75.5762	1.87839	0.643278	0.689933	5.09271	0.310067	0	4.79201	0.558086	0	0.1787	0.0714031	0.0922633	0.170951	7.43737	4	1	3	3	5	3	1	4	6	6	2	5	3	1	3	6
1255	0	1	2009-10-13	2010-03-27	2010-07-26	0	0	121	#NULL!	#NULL!	84.5336	1.92703	0.515894	0.935277	0	0.0647228	0	4.78723	0.934576	0	0.00748283	0.00323765	0	0.0126758	0	4	1	5	5	5	4	1	1	6	6	2	4	5	1	1	7
1256	0	1	2009-10-13	2010-03-27	2010-07-02	0	1	97	#NULL!	#NULL!	77.5278	1.88946	0.386054	0.726029	0	0.0394772	0.234494	0	0.232532	0	0.00441682	0.00191398	0	0.00402595	0	3	1	4	6	3	3	1	1	6	6	1	2	6	4	3	6
1257	0	1	2009-10-13	2010-03-27	2010-07-19	0	0	114	#NULL!	#NULL!	64.9921	1.81286	0.587298	0.679268	0.998038	0.320732	0	4.7984	0.752377	0	0.0208601	0.00896624	0.15824	0.0685229	1.92926	5	3	5	4	6	5	1	1	3	4	2	4	3	2	4	4
1258	0	1	2009-10-13	2010-03-27	2010-07-19	0	0	114	#NULL!	#NULL!	76.3109	1.88259	0.495108	0.617969	0	0.382031	0	5.38564	0.886974	0.24323	0.0284249	0.0121726	0.0138179	0.0707834	0	3	1	7	7	7	7	1	1	7	5	1	4	7	1	1	7
1259	0	1	2009-10-14	2010-03-28	2010-06-30	0	1	94	#NULL!	#NULL!	81.341	1.91031	0.532265	0.930357	0	0.0696435	0	0	0.0393679	0	0.256277	0.0990855	0	0.118181	2.15208	3	2	4	4	3	3	1	2	3	5	2	3	5	4	4	3
1260	0	1	2009-10-14	2010-03-28	2010-07-07	0	0	101	#NULL!	#NULL!	82.6971	1.91749	0.447384	0.706315	0.299169	0.293685	0	3.18831	0.0478618	0	0	0	0	0.0129934	0	3	1	6	6	6	5	1	1	6	7	1	3	6	3	3	6
1261	0	1	2009-10-15	2010-03-29	2010-07-28	0	0	121	#NULL!	#NULL!	141.751	2.15153	0.598692	0.890656	0	0.0594765	0.0498675	0	0.421893	0	0.1605	0.0646453	0.144167	0.227056	2.32238	3	1	2	3	3	2	1	1	2	6	4	2	3	4	6	1
1262	0	1	2009-10-15	2010-03-29	2010-07-26	0	1	119	#NULL!	#NULL!	78.6003	1.89542	0.526965	0.553735	0.0995685	0.44361	0.00265516	4.97843	0.389677	0.24323	0.127981	0.052302	0	0.186738	0	6	1	6	6	6	6	1	2	6	7	1	6	6	1	1	7
1263	0	1	2009-10-15	2010-03-29	2010-07-07	0	1	100	#NULL!	#NULL!	78.6908	1.89592	0.675143	0.519436	0.69837	0.480564	0	4.78883	0.322514	0	0.0439222	0.0186681	0.0247164	0.113572	1.45867	4	1	3	5	4	3	1	1	3	5	1	5	6	2	4	5
1264	0	1	2009-10-15	2010-03-29	2010-07-02	0	0	95	#NULL!	#NULL!	68.5079	1.83574	0.701424	0.912886	2.49488	0.0871142	0	10.978	0.828455	0	0	0	0	0.0183257	0	6	1	6	4	5	3	1	4	6	7	3	4	4	1	3	7
1265	0	1	2009-10-15	2010-03-29	2010-07-21	0	1	114	#NULL!	#NULL!	68.4085	1.83511	0.245881	0.733527	0	0.266473	0	5	0.868372	0	0.0730355	0.0306141	0	0.0585927	0	4	1	4	5	5	4	1	3	6	6	1	3	6	2	4	7
1266	0	1	2009-10-16	2010-03-30	2010-07-16	1	1	108	#NULL!	#NULL!	67.3691	1.82846	0.469591	1	0	0	0	0	0.73441	0	0.1625	0.065393	0.052484	0.0283253	1.68269	2	1	1	5	1	1	3	1	4	7	1	1	7	7	7	1
1267	0	1	2009-10-16	2010-03-30	2010-07-12	1	1	104	#NULL!	#NULL!	85.6068	1.93251	0.319909	0.779667	2.8	0.220333	0	0	0.73946	0.247402	0.0143767	0.00619928	0.0371516	0.199283	2.47402	3	1	3	4	3	3	1	1	3	4	1	4	5	3	4	2
1268	0	1	2009-10-16	2010-03-30	2010-07-26	0	1	118	#NULL!	#NULL!	83.1363	1.91979	0.417853	0.830272	0	0.169728	0	6.38298	0.420278	1.46915	0.15155	0.0612828	0	0.0620746	0	4	1	7	7	7	7	1	1	7	7	1	5	6	1	1	7
1269	0	1	2009-10-16	2010-03-30	2010-07-28	0	0	120	#NULL!	#NULL!	73.1557	1.86425	0.567741	0.771335	2.998	0.228665	0	0	0.602232	0.25	0.304477	0.115436	0.0508333	0.0424583	0	4	1	3	4	3	2	1	1	3	4	2	3	4	4	4	3
1270	0	1	2009-10-16	2010-03-30	2010-07-28	0	0	120	#NULL!	#NULL!	66.0654	1.81997	0.477083	1	0	0	0	0	0.616364	0	0.154846	0.0625241	0	0.0631891	0	2	1	2	5	2	2	3	1	3	7	1	2	6	6	4	1
1271	0	1	2009-10-16	2010-03-30	2010-07-19	0	1	111	#NULL!	#NULL!	60.0016	1.77816	0.423995	0.941986	0	0.0580139	0	9.77394	0.296054	0	0.249623	0.0967791	0	0	0	5	1	6	6	6	6	1	1	7	7	1	5	6	1	1	7
1272	0	1	2009-10-16	2010-03-30	2010-07-14	1	1	106	#NULL!	#NULL!	233.491	2.36827	0.32152	0.325149	2.98607	0.674851	0	3.58328	0.762297	0	0	0	0	0.0118308	0	2	1	1	3	1	1	3	1	2	3	1	1	7	7	7	1
1273	0	1	2009-10-16	2010-03-30	2010-07-14	1	0	106	#NULL!	#NULL!	74.1508	1.87012	0.507063	0.604587	0.898105	0.395413	0	5.79807	0.492864	0	0.233854	0.0912639	0.0377854	0.219222	1.97158	5	1	5	4	5	5	1	2	4	4	3	3	4	1	2	7
1274	0	1	2009-10-16	2010-03-30	2010-07-30	0	1	122	#NULL!	#NULL!	57.1218	1.7568	0.572259	0.746046	1.99349	0.253954	0	0.59761	0.690808	0	0.163424	0.0657381	0.0401492	0.0937603	1.68458	7	2	6	4	6	6	1	1	7	5	4	5	4	1	2	7
1275	0	1	2009-10-17	2010-03-31	2010-08-02	0	1	124	#NULL!	#NULL!	76.2978	1.88251	0.360714	0.992861	0	0.00713868	0	0	0.0247579	0	0.148135	0.059993	0.11847	0.0719696	0	6	1	5	4	6	6	1	1	4	4	2	5	3	3	4	6
1276	0	1	2009-10-18	2010-04-01	2010-07-14	1	0	104	#NULL!	#NULL!	72.5067	1.86038	0.733223	0.405667	1.9	0.0943333	0.5	0	0.828766	0	0.0845315	0.0352422	0	0.0667636	0.969305	6	1	5	5	6	3	1	2	6	7	2	4	5	1	3	7
1277	0	1	2009-10-18	2010-04-01	2010-07-21	0	0	111	#NULL!	#NULL!	134.131	2.12753	0.495973	1	0	0	0	0	0	0	0	0	0.898936	0.0532491	1.23072	2	1	2	5	1	1	3	2	2	3	1	1	2	5	7	1
1278	0	1	2009-10-18	2010-04-01	2010-07-21	0	0	111	#NULL!	#NULL!	107.761	2.03246	0.371182	1	0	0	0	0	0.0320808	0.242601	0.00849102	0.00367204	0.00497331	0.194727	0	2	1	2	2	1	2	2	2	1	2	4	1	1	5	6	1
1279	0	1	2009-10-18	2010-04-01	2010-07-21	0	0	111	#NULL!	#NULL!	117.649	2.07059	0.544871	0.465333	0.4	0.534667	0	1.8	0.0553094	0.240655	0.328721	0.123434	0.151343	0.200074	6.03827	6	1	6	4	5	5	1	2	5	6	4	4	1	2	3	7
1280	0	1	2009-10-18	2010-04-01	2010-07-07	0	0	97	#NULL!	#NULL!	81.6788	1.91211	0.393912	0.803963	0.399069	0.196037	0	0	0.975774	0	0.015166	0.00653708	0	0.00905971	0.478927	4	1	5	5	5	3	1	2	6	7	1	4	6	1	3	7
1281	0	1	2009-10-18	2010-04-01	2010-07-07	0	0	97	#NULL!	#NULL!	123.784	2.09266	0.486062	0.813393	0.199402	0.186607	0	15.9521	0.703062	0	0.18643	0.074242	0	0.106156	0.240115	5	1	7	7	7	5	1	1	6	7	1	3	6	1	1	7
1282	0	1	2009-10-18	2010-04-01	2010-08-02	0	0	123	#NULL!	#NULL!	71.5817	1.8548	0.604583	0.417983	0.2	0.582017	0	11.7725	0.29226	1.45737	0.0754558	0.0315926	0.0599838	0.560281	0	7	1	7	3	7	7	1	2	7	7	4	7	4	1	1	7
1283	0	1	2009-10-18	2010-04-01	2010-07-14	1	1	104	#NULL!	#NULL!	59.8019	1.77671	0.733534	0.823607	0	0.176393	0	0	0.891356	0	0.0509868	0.0215973	0.00740132	0.0454699	0.986842	4	1	3	4	4	3	1	1	4	5	1	1	6	3	4	4
1284	0	1	2009-10-18	2010-04-01	2010-07-21	0	0	111	#NULL!	#NULL!	62.5077	1.79593	0.515277	0.897421	0	0.102579	0	1.59893	0	0	0	0	0	0	0	3	1	5	6	5	4	1	2	6	6	1	4	5	2	2	5
1285	0	1	2009-10-19	2010-04-02	2010-07-07	0	1	96	#NULL!	#NULL!	68.4352	1.83528	0.578836	0.695497	0.799467	0.304503	0	11.1925	0.5493	0	0.0801627	0.0334892	0.0413084	0.271563	2.34485	5	1	4	5	5	5	1	1	6	7	1	3	6	1	2	6
1286	0	1	2009-10-19	2010-04-02	2010-07-07	0	1	96	#NULL!	#NULL!	88.0295	1.94463	0.54678	0.577669	0	0.422331	0	0	0.884799	0	0.0197661	0.00850059	0.00250557	0.0929291	0	3	1	3	5	4	3	1	1	7	7	1	2	6	2	3	5
1287	0	1	2009-10-20	2010-04-03	2010-07-02	0	1	90	#NULL!	#NULL!	67.7935	1.83119	0.507323	0.620513	3.09793	0.379487	0	5.79614	0.724003	0	0.0195044	0.0083891	0	0	0	3	2	4	4	4	3	1	1	4	4	1	2	5	4	4	4
1288	0	1	2009-10-20	2010-04-03	2010-08-02	0	0	121	#NULL!	#NULL!	63.0848	1.79992	0.637859	0.678716	0	0.311979	0.00930542	0.797607	0.761726	0	0.138799	0.056447	0	0.0963078	0	5	1	5	5	5	5	1	2	6	6	1	7	7	1	1	7
1289	0	1	2009-10-21	2010-04-04	2010-07-21	0	1	108	#NULL!	#NULL!	103.704	2.0158	0.500399	1	0	0	0	0	0.733959	0	0.0764692	0.0320016	0.0752889	0.0895704	3.17434	3	1	2	3	2	2	2	1	2	6	2	1	2	3	5	1
1290	0	1	2009-10-21	2010-04-04	2010-08-02	0	1	120	#NULL!	#NULL!	63.1221	1.80018	0.461604	0.814755	0	0.185245	0	3.98274	0.379975	0	0.344473	0.128552	0.0996635	0.152206	0	4	1	3	4	4	4	1	3	4	3	1	3	5	5	5	1
1291	0	1	2009-10-23	2010-04-06	2010-07-28	0	0	113	#NULL!	#NULL!	69.3975	1.84134	0.47574	0.977719	0	0.0194546	0.00282674	0	0.821032	0	0	0	0	0.00692333	0	4	1	3	5	4	3	1	2	5	7	1	3	5	2	4	6
1292	0	1	2009-10-23	2010-04-06	2010-08-09	0	1	125	#NULL!	#NULL!	50.8504	1.70629	0.488533	0.880916	6.38036	0.119084	0	7.37787	0.734203	0.242954	0.105113	0.0434067	0.0287423	0.12367	2.42954	3	1	6	6	6	5	1	2	6	7	1	3	6	1	2	6
1293	0	1	2009-10-23	2010-04-06	2010-07-19	0	0	104	#NULL!	#NULL!	69.4125	1.84144	0.529368	0.532317	0.6	0.467683	0	2.39441	0.640543	0	0.258052	0.0996987	0.0679147	0.00627598	0	6	1	5	3	6	6	1	2	6	6	6	6	1	1	4	7
1294	0	1	2009-10-23	2010-04-06	2010-07-14	1	1	99	#NULL!	#NULL!	67.7649	1.83101	0.37591	0.805167	4.3	0.194833	0	3.97483	0.965554	0	0	0	0.0199334	0.0145125	0	6	1	5	3	5	5	1	5	4	6	3	4	3	1	5	7
1295	0	1	2009-10-24	2010-04-07	2010-07-19	0	0	103	#NULL!	#NULL!	69.0545	1.83919	0.559847	0.920703	0.698138	0.079297	0	0	0.150971	1.65645	0.22457	0.0879837	0.045967	0.53746	4.86546	4	1	4	5	4	3	1	1	5	4	1	3	4	3	3	5
1296	0	1	2009-10-24	2010-04-07	2010-07-30	0	0	114	#NULL!	#NULL!	80.0708	1.90347	0.440712	0.83104	0	0.16896	0	0	0.342275	0	0.00542686	0.00235048	0.00433339	0.280956	0	5	1	4	4	4	4	1	1	4	5	3	5	6	1	4	4
1297	0	1	2009-10-24	2010-04-07	2010-07-21	0	0	105	#NULL!	#NULL!	107.252	2.03041	0.671009	0.571191	0	0.428809	0	4.18327	0.729162	0	0.00277778	0.0012047	0.0374206	0.183354	0	4	1	5	6	6	6	1	1	6	7	1	4	5	1	3	6
1298	0	1	2009-10-24	2010-04-07	2010-07-26	0	1	110	#NULL!	#NULL!	74.1705	1.87023	0.40082	0.313457	0	0.686543	0	4.4	0.481517	5.07897	0.237311	0.0924788	0.0246987	0.223956	1.24378	6	1	6	6	6	6	1	2	6	6	2	5	3	1	3	7
1299	0	1	2009-10-25	2010-04-08	2010-08-04	0	0	118	#NULL!	#NULL!	72.3206	1.85926	0.488569	0.815167	1.2	0.184833	0	0	0.880831	0	0.00304928	0.00132227	0	0.0993901	0	4	2	4	3	4	3	1	2	3	4	3	3	3	5	5	1
1300	0	1	2009-10-26	2010-04-09	2010-07-12	1	0	94	#NULL!	#NULL!	104.449	2.0189	0.626115	0.574782	0	0.425218	0	0	0.343558	1.76968	0.381584	0.140377	0.0767896	0.184446	0.239732	4	1	6	6	6	6	1	1	6	6	1	4	6	1	1	7
1301	0	1	2009-10-26	2010-04-09	2010-07-26	0	1	108	#NULL!	#NULL!	93.7309	1.97188	0.618085	0.643402	0.0997672	0.356598	0	2.99202	0.797732	0	0	0	0	0.0149446	0	5	1	4	3	3	3	1	2	4	5	3	3	4	2	3	4
1302	0	1	2009-10-27	2010-04-10	2010-07-19	0	1	100	#NULL!	#NULL!	59.3916	1.77373	0.779136	0.537104	0.2	0.462896	0	3.2	0	0	0.76448	0.246617	0.22927	0.00625	0	3	1	5	6	6	5	1	1	7	7	1	3	7	1	1	7
1303	0	1	2009-10-27	2010-04-10	2010-08-09	0	1	121	#NULL!	#NULL!	61.9656	1.79215	0.474127	0.776241	0.5998	0.223759	0	8.59713	0.208265	0	0.12235	0.0501283	0.0687672	0.08362	3.64491	5	1	5	5	5	5	1	1	3	6	2	4	3	1	2	6
1304	0	1	2009-10-28	2010-04-11	2010-08-09	0	0	120	#NULL!	#NULL!	70.3297	1.84714	0.723529	0.879189	0	0.120811	0	0.198939	0.123005	0.972288	0.619457	0.209369	0.0628728	0.194665	5.80364	5	2	4	4	3	2	1	1	2	4	3	2	2	5	6	2
1305	0	1	2009-10-28	2010-04-11	2010-08-09	0	1	120	#NULL!	#NULL!	64.8857	1.81215	0.640868	0.846798	2.58941	0.153202	0	6.37239	0.771515	0	0.155045	0.0625987	0.00611347	0.0523695	0.489077	5	2	5	3	4	2	1	2	3	3	2	3	2	5	6	1
1306	0	1	2009-10-29	2010-04-12	2010-07-26	0	1	105	#NULL!	#NULL!	118.143	2.07241	0.667181	0.641284	0.199534	0.358716	0	7.38277	0.772901	0	0	0	0.174599	0.0414622	0.245339	5	1	5	6	5	4	1	1	3	5	1	4	5	1	4	7
1307	0	1	2009-10-31	2010-04-14	2010-08-09	0	0	117	#NULL!	#NULL!	64.4417	1.80917	0.435798	0.857689	2.99003	0.142311	0	18.1395	0.70521	0	0.0577966	0.0244022	0.217268	0.0197257	1.20192	3	1	3	4	4	2	1	4	6	7	1	2	5	2	4	5
1308	0	1	2009-10-31	2010-04-14	2010-08-11	0	0	119	#NULL!	#NULL!	63.5669	1.80323	0.432672	0.725005	1.69604	0.274995	0	9.4	0.965041	0	0	0	0	0	0	3	2	6	6	6	5	1	1	7	6	1	3	6	1	1	7
1309	0	1	2009-10-31	2010-04-14	2010-08-02	0	1	110	#NULL!	#NULL!	67.5216	1.82944	0.35888	0.255165	0.899834	0.733335	0.0115	4.4	0.433626	1.69073	0.225408	0.0882808	0.0273005	0.313665	0	6	1	6	7	7	7	1	1	7	7	1	6	5	1	1	7
1310	0	1	2009-10-31	2010-04-14	2010-07-26	0	0	103	#NULL!	#NULL!	91.4737	1.9613	0.530922	0.90986	0	0.0901401	0	0.199601	0.536828	0	0.372443	0.137494	0	0.0646398	0.23511	4	1	2	4	3	3	1	2	3	5	1	3	4	5	6	1
1311	0	1	2009-11-01	2010-04-15	2010-08-13	0	1	120	#NULL!	#NULL!	83.2838	1.92056	0.643804	0.981038	0	0	0.0189621	0.397746	0.992959	0	0	0	0	0.00704109	0	4	1	6	6	6	5	1	2	6	7	1	4	6	1	1	7
1312	0	1	2009-11-03	2010-04-17	2010-07-28	0	1	102	#NULL!	#NULL!	92.4484	1.9659	0.674955	1	0	0	0	0	0.624751	0	0.227636	0.0890698	0	0.147612	0	4	1	6	6	6	3	1	3	4	6	1	2	5	2	4	7
1313	0	1	2009-11-03	2010-04-17	2010-08-11	0	0	116	#NULL!	#NULL!	147.442	2.16862	0.532257	0.933297	0.69632	0.0667032	0	2.38569	0.592024	0	0.21147	0.0833127	0.162798	0.033708	5.73916	2	1	4	5	2	1	3	4	6	6	1	1	6	1	2	7
1314	0	1	2009-11-05	2010-04-19	2010-08-16	0	0	119	#NULL!	#NULL!	75.5036	1.87797	0.432755	0.697054	0	0.302946	0	3.18725	0.183133	4.39806	0.366178	0.135507	0.0796032	0.330598	0.243665	3	1	3	4	4	4	1	1	5	6	1	3	5	1	2	5
1315	0	1	2009-11-05	2010-04-19	2010-08-16	0	1	119	#NULL!	#NULL!	90.4696	1.9565	0.594247	0.377244	0.696155	0.622756	0	8.1538	0.130615	2.44003	0.177471	0.0709503	0	0.685427	5.58676	5	1	5	4	5	5	1	1	7	7	3	6	3	1	3	7
1316	0	1	2009-11-05	2010-04-19	2010-08-04	0	1	107	#NULL!	#NULL!	93.2	1.96942	0.650778	1	0	0	0	0	0.89354	0	0.022065	0.00947851	0	0.0514307	0	3	1	3	4	3	2	2	1	3	4	1	2	4	6	6	1
1317	0	1	2009-11-05	2010-04-19	2010-08-13	0	1	116	#NULL!	#NULL!	151.571	2.18062	0.43018	1	0	0	0	0	0.0474047	0	0.145247	0.0588991	0.0946141	0.166454	0.490757	2	1	1	5	1	2	3	1	4	6	1	3	6	6	6	1
1318	0	1	2009-11-06	2010-04-20	2010-08-23	0	1	125	#NULL!	#NULL!	74.361	1.87135	0.637006	0.720452	8.38257	0.279548	0	7.38277	0.426425	0.23912	0.077589	0.0324531	0.106057	0.198744	0.47824	6	2	6	4	6	6	1	1	7	7	2	6	7	1	1	7
1319	0	1	2009-11-06	2010-04-20	2010-08-16	0	1	118	#NULL!	#NULL!	49.1518	1.69154	0.677593	0.478936	0.799602	0.521064	0	4.18327	0.935402	0	0	0	0	0.00562675	0	6	1	5	6	6	6	1	1	6	7	1	5	4	1	1	7
1320	0	1	2009-11-07	2010-04-21	2010-08-18	0	0	119	#NULL!	#NULL!	103.594	2.01533	0.274039	0.685303	3.79233	0.310697	0.004	10.362	0.321266	0.721964	0.21015	0.0828393	0.105085	0.343565	0.24	6	1	5	5	5	5	1	1	5	7	1	6	4	1	2	6
1321	0	1	2009-11-07	2010-04-21	2010-07-30	0	1	100	#NULL!	#NULL!	64.085	1.80676	0.467872	0.974692	0	0.0218115	0.0034965	0	0.448822	0	0.153379	0.0619719	0	0.0481486	0	3	1	2	7	4	4	1	1	7	7	1	2	7	1	1	7
1322	0	1	2009-11-07	2010-04-21	2010-07-30	0	0	100	#NULL!	#NULL!	69.1816	1.83999	0.655959	0.93069	0	0	0.0693102	0	0.524696	0	0.0460455	0.0195506	0.06539	0.109795	0.700607	4	1	4	5	5	4	1	1	3	7	1	3	6	3	4	3
1323	0	1	2009-11-08	2010-04-22	2010-08-18	0	1	118	#NULL!	#NULL!	65.7143	1.81766	0.679776	0.79361	0.199402	0.20639	0	8.79414	0.182578	0	0.291225	0.111002	0	0.0724984	0	3	2	5	4	4	3	1	1	5	6	2	4	3	1	3	5
1324	0	1	2009-11-08	2010-04-22	2010-08-04	0	1	104	#NULL!	#NULL!	56.8211	1.75451	0.391611	0.974095	0	0	0.025905	0	0.820393	0.480769	0.0669872	0.0281592	0.0262821	0.0786521	2.64423	3	1	3	4	4	3	2	2	3	5	1	2	5	3	5	1
1325	0	1	2009-11-08	2010-04-22	2010-08-18	0	0	118	#NULL!	#NULL!	96.921	1.98642	0.712158	0.641209	0.799734	0.358791	0	9.2	0.0573064	0	0.110529	0.04553	0.174375	0.150381	6.08186	4	1	3	3	3	3	1	6	3	5	2	3	3	2	7	2
1326	0	1	2009-11-09	2010-04-23	2010-08-11	0	1	110	#NULL!	#NULL!	99.9234	1.99967	0.562327	0.969041	0	0	0.0309587	0	0.0130377	0	0.0525051	0.0222242	0.096778	0.0821648	5.67197	2	1	2	2	2	1	2	3	2	3	1	1	4	6	6	1
1327	0	1	2009-11-10	2010-04-24	2010-08-23	0	1	121	#NULL!	#NULL!	61.8092	1.79105	0.479389	0.36011	0.0998668	0.63989	0	4.7952	0.953852	0	0	0	0	0	0	6	1	4	6	6	6	1	2	6	7	1	6	6	1	1	7
1328	0	1	2009-11-11	2010-04-25	2010-08-02	0	0	99	#NULL!	#NULL!	158.194	2.19919	0.423983	0.634333	0.2	0.365667	0	0	0.231173	0.240616	0.0371458	0.0158398	0.286721	0.317397	0	4	1	3	5	4	3	1	3	6	7	1	3	5	3	5	5
1329	0	1	2009-11-11	2010-04-25	2010-08-23	0	1	120	#NULL!	#NULL!	76.5373	1.88387	0.391296	0.736002	0.0996347	0.263998	0	4.38393	0.410152	0.241041	0.0490113	0.0207802	0.190857	0.338985	0.482083	5	1	5	4	5	3	1	2	5	5	2	4	3	1	4	6
1330	0	1	2009-11-11	2010-04-25	2010-08-09	0	1	106	#NULL!	#NULL!	93.0769	1.96884	0.43835	0.721945	0.298607	0.278055	0	9.75448	0	0	0	0	0	0.00441128	0	5	1	5	5	5	5	1	1	5	6	1	4	5	1	1	7
1331	0	1	2009-11-12	2010-04-26	2010-08-23	0	1	119	#NULL!	#NULL!	87.9873	1.94442	0.722829	0.783364	0.0999667	0.216636	0	0	0.0871574	0.238626	0.12424	0.0508589	0	0.0420691	0.477251	4	2	5	4	3	3	1	1	4	4	1	3	5	4	5	4
1332	0	1	2009-11-12	2010-04-26	2010-08-23	0	1	119	#NULL!	#NULL!	91.084	1.95944	0.76116	0.858585	0	0	0.141415	0	0.808277	0	0.0999762	0.0413833	0	0.0917473	0	3	1	2	5	1	3	2	1	6	4	1	4	6	3	3	4
1333	0	1	2009-11-12	2010-04-26	2010-08-25	0	1	121	#NULL!	#NULL!	72.844	1.86239	0.601099	0.5	0	0	0.5	0	0.782759	0.979912	0.0197143	0.0084785	0.015107	0.132031	0	2	1	2	4	2	2	2	1	2	6	1	2	6	6	6	1
1334	0	1	2009-11-12	2010-04-26	2010-07-28	0	0	93	#NULL!	#NULL!	70.126	1.84588	0.486742	0.38735	0.2	0.61265	0	8.8	0.170382	0.250125	0.0554151	0.0234233	0.140241	0.570416	1.00083	6	1	6	5	5	5	1	1	3	7	2	5	5	1	2	7
1335	0	1	2009-11-12	2010-04-26	2010-08-02	0	1	98	#NULL!	#NULL!	51.1747	1.70906	0.55504	1	0	0	0	0	0.793423	0	0.0920103	0.0382267	0	0.0287181	0.240655	4	1	4	5	4	2	1	1	4	5	1	2	5	4	5	3
1336	0	1	2009-11-12	2010-04-26	2010-08-06	0	1	102	#NULL!	#NULL!	77.6426	1.8901	0.558179	0.826092	0.499068	0.173908	0	6.38723	0.406057	0	0.164677	0.0662054	0.008951	0.155426	0.24	5	3	6	4	6	4	1	1	6	5	3	4	4	1	3	6
1337	0	1	2009-11-12	2010-04-26	2010-08-04	0	1	100	#NULL!	#NULL!	86.5003	1.93702	0.385867	0.655	0.5	0.345	0	0	0.820385	0	0	0	0	0	0	5	1	3	4	5	5	1	1	5	5	3	5	3	1	4	7
1338	0	1	2009-11-13	2010-04-27	2010-08-25	0	0	120	#NULL!	#NULL!	58.7176	1.76877	0.510285	0.998338	0	0	0.00166168	0	0.632422	0.983123	0.0811962	0.0339045	0.165178	0.107645	2.21203	4	1	3	3	3	2	1	1	2	3	2	3	3	2	3	3
1339	0	1	2009-11-13	2010-04-27	2010-08-25	0	0	120	#NULL!	#NULL!	117.048	2.06836	0.490686	0.799435	0	0.00930542	0.19126	11.9601	0.78846	0.241935	0.0215943	0.00927847	0.134435	0.0555107	0	5	1	5	3	4	3	1	1	2	2	3	2	4	1	2	6
1340	0	1	2009-11-13	2010-04-27	2010-08-02	0	0	97	#NULL!	#NULL!	92.7416	1.96727	0.748719	0.396907	0.199369	0.603093	0	5.57214	0.83514	0	0	0	0	0	0	4	1	4	4	5	4	1	2	4	5	1	3	5	1	5	5
1341	0	1	2009-11-14	2010-04-28	2010-08-04	0	0	98	#NULL!	#NULL!	87.8724	1.94385	0.584368	0.86998	0.199534	0.13002	0	0	0.993259	0	0	0	0	0.00674148	0	5	1	5	5	5	4	1	2	5	6	2	5	4	1	5	7
1342	0	1	2009-11-15	2010-04-29	2010-08-11	0	0	104	#NULL!	#NULL!	71.5714	1.85474	0.376117	0.998178	0	0.0018218	0	0	0.619863	0.242053	0.136379	0.0555232	0.0481567	0.135765	4.30897	3	1	3	4	3	2	1	1	4	5	1	2	4	3	4	3
1343	0	1	2009-11-16	2010-04-30	2010-08-04	0	1	96	#NULL!	#NULL!	47.6247	1.67783	0.547172	0.935849	0	0.0641505	0	0	0.779667	0	0.0431965	0.0183661	0.0578666	0.114037	0.241546	3	1	3	4	4	3	1	1	5	6	1	1	4	4	3	3
1344	0	1	2009-11-16	2010-04-30	2010-08-30	0	0	122	#NULL!	#NULL!	83.6621	1.92253	0.566015	0.766942	0	0.233058	0	5.3767	0.712922	0	0.118045	0.0484591	0	0.00425278	0	3	1	3	6	6	3	1	1	5	6	1	2	6	1	2	6
1345	0	1	2009-11-16	2010-04-30	2010-08-04	0	1	96	#NULL!	#NULL!	96.2331	1.98332	0.714964	0.928	0.597345	0.0720002	0	11.3433	0.340828	0	0.28581	0.109177	0	0.0236046	0	4	1	4	6	5	4	1	3	5	6	1	4	6	1	3	7
1346	0	1	2009-11-17	2010-05-01	2010-09-01	1	1	123	#NULL!	#NULL!	50.2631	1.70125	0.521297	1	0	0	0	0	0.241408	0	0.0148752	0.00641266	0	0.00389433	0	3	1	2	4	3	3	2	1	5	7	1	1	6	5	2	4
1347	0	1	2009-11-17	2010-05-01	2010-09-01	1	0	123	#NULL!	#NULL!	77.9196	1.89165	0.464256	0.927857	0	0.0271576	0.044985	0	0.85969	0	0.0545616	0.0230719	0.0366296	0.037234	0	4	1	2	3	3	3	1	2	4	6	1	3	4	1	3	5
1348	0	1	2009-11-17	2010-05-01	2010-07-30	0	0	90	#NULL!	#NULL!	74.5242	1.8723	0.643695	0.675904	0.0998668	0.324096	0	11.4	0.473314	0	0.262874	0.10136	0	0.0171406	0	6	3	6	4	6	6	1	1	6	7	4	6	4	1	4	7
1349	0	1	2009-11-17	2010-05-01	2010-08-06	0	1	97	#NULL!	#NULL!	70.7532	1.84975	0.4838	0.86297	1.1988	0.13703	0	0	0.752109	0	0	0	0	0.0109024	0	5	1	7	4	6	4	1	1	5	5	3	4	2	1	3	6
1350	0	1	2009-11-17	2010-05-01	2010-08-06	0	1	97	#NULL!	#NULL!	87.2878	1.94095	0.426694	1	0	0	0	0	0.257484	0	0.194775	0.0772862	0	0.0207093	0	4	1	3	5	4	4	1	1	6	6	1	3	5	2	2	6
1351	0	1	2009-11-17	2010-05-01	2010-08-11	0	0	102	#NULL!	#NULL!	68.4611	1.83544	0.39141	0.7505	0.398044	0.2495	0	3.19149	0	0	0	0	0	0	0	6	1	5	5	5	5	1	2	5	6	1	5	5	1	2	7
1352	0	1	2009-11-18	2010-05-02	2010-08-27	0	1	117	#NULL!	#NULL!	116.994	2.06816	0.321953	0.974333	0.1	0.0256667	0	0	0.405809	0.483481	0.336384	0.125931	0.00954983	0.234152	0	5	1	7	7	7	7	1	2	7	5	1	6	6	1	1	7
1353	0	1	2009-11-19	2010-05-03	2010-08-13	0	0	102	#NULL!	#NULL!	103.868	2.01648	0.634818	0.529089	0.199171	0.470911	0	1.39674	0.650105	0.501421	0.0707478	0.0296872	0.060391	0.176136	0	5	1	3	3	3	4	1	1	3	5	1	4	5	2	5	4
1354	0	1	2009-11-19	2010-05-03	2010-08-25	0	1	114	#NULL!	#NULL!	143.029	2.15542	0.497876	0.730104	1.89296	0.269896	0	8.78244	0.791455	0	0.00345787	0.00149914	0.150159	0.0549285	4.05405	3	1	2	3	2	2	1	2	3	3	1	1	3	4	5	1
1355	0	1	2009-11-19	2010-05-03	2010-09-01	1	0	121	#NULL!	#NULL!	50.841	1.70621	0.235181	0.654052	0.1998	0.345948	0	9.19081	0.5793	1.20475	0.125167	0.0512168	0.0756926	0.178817	0	5	1	3	4	4	4	1	3	5	7	3	5	4	1	2	7
1356	0	1	2009-11-20	2010-05-04	2010-09-01	1	0	120	#NULL!	#NULL!	120.819	2.08214	0.730631	0.6445	0.1	0.3555	0	0	0.654999	0	0.0460395	0.0195481	0.11164	0.161951	0	5	1	4	4	4	3	1	2	4	5	3	5	3	1	2	5
1357	0	1	2009-11-20	2010-05-04	2010-08-13	0	1	101	#NULL!	#NULL!	56.3592	1.75096	0.522463	0.827329	4.59557	0.172671	0	7.98935	0.812842	0	0.132412	0.0540045	0	0.0547454	0.241702	4	1	5	4	5	5	1	3	6	7	1	4	5	1	1	7
1358	0	1	2009-11-22	2010-05-06	2010-08-16	0	1	102	#NULL!	#NULL!	65.5299	1.81644	0.677875	0.837329	0	0.162671	0	0	0.558141	0	0	0	0	0.0309825	0	3	1	3	4	3	4	1	1	4	5	1	2	4	1	1	4
1359	0	1	2009-11-22	2010-05-06	2010-08-06	0	0	92	#NULL!	#NULL!	84.9029	1.92892	0.570114	0.886326	0	0.113674	0	0	0.017613	0	0.067235	0.0282601	0.0272237	0.0498633	2.41274	3	1	3	5	3	3	2	2	4	7	1	2	6	4	3	3
1360	0	1	2009-11-22	2010-05-06	2010-09-01	1	0	118	#NULL!	#NULL!	82.4466	1.91617	0.394183	1	0	0	0	0	0	0	0	0	0.968932	0	0	2	1	2	3	2	2	3	4	4	5	1	1	4	5	6	2
1361	0	1	2009-11-22	2010-05-06	2010-08-16	0	0	102	#NULL!	#NULL!	81.6332	1.91187	0.436784	0.757366	0	0.242634	0	2.3976	0.591189	0	0.126768	0.0518345	0.103003	0.16256	0.492368	4	1	5	4	5	5	1	1	5	6	1	3	5	1	2	6
1362	0	1	2009-11-22	2010-05-06	2010-08-25	0	0	111	#NULL!	#NULL!	92.9228	1.96812	0.370344	0.776333	2.8	0.223667	0	0	0.441336	0	0.122481	0.050179	0.011567	0.405874	0.725455	4	2	4	4	4	4	1	1	4	4	1	4	5	1	3	5
1363	0	0	2009-11-23	2010-05-07	2010-08-13	0	0	98	#NULL!	#NULL!	220.968	2.34433	0.39887	0.717094	1.39953	0.282906	0	0	0.128444	0.245781	0.0452237	0.0192092	0.120269	0.0981005	3.68671	4	1	6	6	5	4	1	2	5	6	1	5	4	1	3	6
1364	0	0	2009-11-23	2010-05-07	2010-08-30	0	0	115	#NULL!	#NULL!	76.9145	1.88601	0.655127	0.704953	0	0.295047	0	3.19149	0.554377	0.24566	0.298021	0.113282	0.0376864	0.0899757	0	6	1	4	3	5	4	1	4	5	5	3	4	2	1	3	7
1365	0	0	2009-11-23	2010-05-07	2010-08-13	0	1	98	#NULL!	#NULL!	72.4795	1.86022	0.64963	0.616789	0.0999667	0.383211	0	6.79773	0.250455	2.68819	0.410713	0.149439	0.0896095	0.217727	4.63542	5	1	4	6	6	6	1	2	5	6	1	4	6	1	2	7
1366	0	0	2009-11-23	2010-05-07	2010-08-13	0	1	98	#NULL!	#NULL!	73.5584	1.86663	0.686397	0.732708	0.499501	0.267292	0	12.3959	0.788211	0	0.115897	0.047624	0	0.095892	0	3	1	1	3	3	3	2	1	3	4	2	4	4	3	5	1
1367	0	0	2009-11-23	2010-05-07	2010-08-06	0	1	91	#NULL!	#NULL!	89.6402	1.9525	0.895197	0.93019	0.2999	0.0698101	0	0	0.994912	0	0	0	0	0.00508814	0	5	1	5	5	5	6	1	2	6	6	1	4	5	1	2	7
1368	0	0	2009-11-24	2010-05-08	2010-08-30	0	0	114	#NULL!	#NULL!	76.2748	1.88238	0.613946	0.887499	0	0.112501	0	3.5809	0.648209	0	0.148497	0.0601299	0.0659805	0.0997813	0	6	1	6	6	6	4	1	2	7	7	1	4	6	1	1	7
1369	0	0	2009-11-24	2010-05-08	2010-08-27	0	0	111	#NULL!	#NULL!	95.3665	1.9794	0.41675	0.392167	1.2	0.107833	0.5	0.8	0.433987	1.72164	0.0200105	0.00860463	0.0386653	0.287569	0	2	1	2	4	2	2	3	1	2	4	1	1	6	6	6	1
1370	0	0	2009-11-24	2010-05-08	2010-09-03	0	0	118	#NULL!	#NULL!	69.9197	1.8446	0.42196	0.993207	0.898204	0.00679258	0	0	0.684299	0.731351	0.0121894	0.0052618	0.168323	0.135189	7.78137	3	2	4	3	3	2	1	1	2	3	1	2	4	4	4	5
1371	0	0	2009-11-25	2010-05-09	2010-08-13	0	1	96	#NULL!	#NULL!	83.6235	1.92233	0.440563	0.720847	0	0.277822	0.00133111	2.79534	0.255849	0	0.582107	0.199236	0.0433186	0.118726	0	4	1	3	5	5	5	1	1	6	6	1	4	6	1	4	4
1372	0	0	2009-11-25	2010-05-09	2010-08-30	0	1	113	#NULL!	#NULL!	82.0507	1.91408	0.612274	0.805666	0	0.194334	0	0	0.993301	0	0	0	0	0.006699	0	4	1	3	4	4	3	1	1	3	4	3	3	2	1	3	4
1373	0	0	2009-11-25	2010-05-09	2010-08-16	0	0	99	#NULL!	#NULL!	59.1509	1.77196	0.667291	1	0	0	0	0	0.803419	0	0	0	0	0	0	3	1	2	4	3	2	2	1	3	4	1	1	4	4	4	2
1374	0	0	2009-11-26	2010-05-10	2010-09-08	0	0	121	#NULL!	#NULL!	76.3922	1.88305	0.42994	0.649759	1.4997	0.350241	0	5.59441	0.557274	2.46005	0.105819	0.0436842	0.00878258	0.153884	3.88538	7	2	7	5	7	7	1	1	4	5	3	6	3	1	1	7
1375	0	0	2009-11-27	2010-05-11	2010-09-08	0	0	120	#NULL!	#NULL!	67.6389	1.8302	0.669359	0.900932	0.0999001	0.0990676	0	0	0.768612	0.487837	0.0382107	0.0162855	0.0958428	0.0945121	0	4	1	3	5	3	3	1	3	6	7	1	3	5	2	2	7
1376	0	0	2009-11-28	2010-05-12	2010-09-03	0	0	114	#NULL!	#NULL!	90.2998	1.95569	0.662169	0.756248	0.599569	0.243752	0	0.995685	0.914591	0.240655	0.0212578	0.0091354	0	0.0641508	0	6	1	5	3	5	6	1	2	6	7	2	5	3	1	1	7
1377	0	0	2009-11-28	2010-05-12	2010-08-27	0	1	107	#NULL!	#NULL!	88.831	1.94856	0.402314	0.45804	0	0.54196	0	6.5956	0.496092	0	0.158238	0.0637979	0	0.091722	0	5	1	5	5	5	5	1	1	5	7	1	4	5	1	1	6
1378	0	0	2009-11-28	2010-05-12	2010-08-18	0	1	98	#NULL!	#NULL!	78.8898	1.89702	0.67854	0.389455	7.39334	0.60938	0.00116511	13.5819	0.0706595	0	0.109101	0.0449712	0	0.120882	0.722311	6	1	6	4	6	6	1	1	6	7	2	6	4	1	1	7
1379	0	0	2009-11-29	2010-05-13	2010-08-27	0	0	106	#NULL!	#NULL!	89.3695	1.95119	0.459494	0.764537	0.699534	0.235463	0	8.19454	0.799347	0	0.00598655	0.00259217	0	0	0	4	1	4	5	5	4	1	2	5	5	1	3	6	3	3	5
1380	0	0	2009-11-29	2010-05-13	2010-08-18	0	0	97	#NULL!	#NULL!	116.672	2.06697	0.722621	0.575925	2.59671	0.424075	0	8.57143	0.112735	0.733257	0.337756	0.126377	0.16643	0.362798	1.43075	6	2	7	2	7	7	1	1	4	3	4	6	2	1	1	7
1381	0	0	2009-11-29	2010-05-13	2010-08-27	0	0	106	#NULL!	#NULL!	49.5665	1.69519	0.663686	0.744251	1.59973	0.255749	0	9	0.281582	0	0.523367	0.182805	0.013289	0.181762	1.48768	4	1	6	5	6	5	1	3	6	7	2	5	4	1	1	7
1382	0	0	2009-11-29	2010-05-13	2010-08-16	0	0	95	#NULL!	#NULL!	71.5123	1.85438	0.830991	0.882207	0	0.117793	0	7.7948	0.560491	0.253378	0.134953	0.0549779	0.0363904	0.268166	0	4	1	3	5	4	3	1	1	5	7	1	3	4	1	1	5
1383	0	0	2009-11-29	2010-05-13	2010-08-27	0	1	106	#NULL!	#NULL!	84.3155	1.92591	0.435003	0.653156	0.399069	0.346844	0	6.19793	0.394136	0	0.278094	0.106563	0.0548436	0.107676	0.246995	5	1	6	5	6	5	1	2	6	6	2	5	3	1	3	7
1384	0	0	2009-11-30	2010-05-14	2010-09-01	1	0	110	#NULL!	#NULL!	84.6262	1.92751	0.491775	0.661528	0.6	0.338472	0	0	0.729389	0.244818	0.187698	0.0747061	0.0172597	0.0656526	0	4	1	3	4	4	4	1	4	6	6	1	3	5	2	3	5
1385	0	0	2009-11-30	2010-05-14	2010-08-23	0	0	101	#NULL!	#NULL!	72.1763	1.85839	0.544082	0.59964	0.0999667	0.40036	0	5.36779	0.576203	0	0.288373	0.110041	0.0158535	0.103414	4.65948	5	1	4	3	4	3	1	1	2	2	5	3	2	2	5	2
1386	0	0	2009-11-30	2010-05-14	2010-08-23	0	1	101	#NULL!	#NULL!	72.9292	1.8629	0.578507	0.84932	0	0	0.15068	0	1	0	0	0	0	0	0	2	1	3	6	3	2	2	1	7	7	1	2	6	1	1	5
1387	0	0	2009-11-30	2010-05-14	2010-09-13	1	0	122	#NULL!	#NULL!	87.5031	1.94202	0.474129	0.327121	0.499667	0.649418	0	0	0.0848364	3.86567	0.072456	0.0303795	0.0739072	0.76083	1.45396	7	1	3	4	4	2	1	1	2	3	4	2	2	4	7	1
1388	0	0	2009-12-02	2010-05-16	2010-09-13	1	0	120	#NULL!	#NULL!	86.9212	1.93913	0.537928	0.782656	0.894632	0.0942836	0.123061	2.38569	0.837501	0	0.0886817	0.0369009	0.00352444	0.0675517	5.16917	4	1	6	7	7	6	1	1	7	7	1	5	6	1	1	7
1389	0	0	2009-12-02	2010-05-16	2010-08-25	0	1	101	#NULL!	#NULL!	58.3888	1.76633	0.726184	0.927524	0	0.0724758	0	0	0.686671	0	0	0	0	0.0150678	0	3	1	2	4	2	2	2	1	4	6	1	1	4	3	3	2
1390	0	0	2009-12-03	2010-05-17	2010-08-18	0	1	93	#NULL!	#NULL!	76.9567	1.88625	0.597316	0.791139	0	0.208861	0	0	0.569949	0.482548	0.0873362	0.0363638	0.0177043	0.112651	3.62285	3	1	3	5	3	3	1	1	5	5	1	2	4	2	4	6
1391	0	0	2009-12-03	2010-05-17	2010-08-25	0	0	100	#NULL!	#NULL!	75.8072	1.87971	0.371286	1	0	0	0	0	0.449399	0	0.014481	0.0062439	0.113895	0.104231	1.70843	2	1	2	6	2	2	3	1	2	6	1	1	5	5	5	1
1392	0	0	2009-12-04	2010-05-18	2010-08-30	0	1	104	#NULL!	#NULL!	62.6578	1.79698	0.675308	0.779647	1.09536	0.220353	0	7.36563	0.723978	1.47639	0.0374487	0.0159666	0	0.185738	0	7	1	5	5	4	3	1	1	3	6	2	4	3	4	6	3
1393	0	0	2009-12-05	2010-05-19	2010-09-13	1	1	117	#NULL!	#NULL!	73.4761	1.86615	0.42335	0.666799	5.68614	0.328218	0.00498339	2.79907	0.1213	0	0.448805	0.16101	0.206783	0.204564	25.4581	5	1	5	2	3	3	1	6	4	3	2	2	3	4	6	2
1394	0	0	2009-12-07	2010-05-21	2010-09-08	0	1	110	#NULL!	#NULL!	84.8824	1.92882	0.364079	0.440866	1.89369	0.559134	0	0.199601	0.039621	0	0.327464	0.123023	0.0187274	0.0752701	1.44679	5	1	5	5	5	6	1	1	6	6	1	5	6	3	3	6
1395	0	0	2009-12-08	2010-05-22	2010-09-13	1	0	114	#NULL!	#NULL!	117.751	2.07097	0.660483	0.534214	1.99362	0.465786	0	8.58283	0.615121	0	0.0603785	0.0254609	0.275303	0.0491979	4.53605	6	3	5	3	4	4	1	5	6	5	3	4	4	3	3	5
1396	0	0	2009-12-09	2010-05-23	2010-08-30	0	1	99	#NULL!	#NULL!	71.5954	1.85489	0.416866	0.763691	1.19482	0.236309	0	9.35944	0.398729	0	0	0	0	0.00516008	0	4	1	7	7	7	7	1	1	7	7	1	3	7	1	1	7
1397	0	0	2009-12-11	2010-05-25	2010-09-03	0	1	101	#NULL!	#NULL!	102.769	2.01186	#NULL!	1	0	0	0	0.4	0.821446	0	0.00363079	0.00157398	0.132726	0.0421978	0	3	1	2	5	3	2	3	2	3	5	1	2	5	6	6	2
1398	0	0	2009-12-11	2010-05-25	2010-09-22	1	0	120	#NULL!	#NULL!	77.9084	1.89158	0.414801	0.622592	6.09744	0.377408	0	11.2	0.377775	0	0.234622	0.091534	0	0.151547	1.67657	4	1	5	5	5	5	1	2	6	6	1	4	4	1	1	7
1399	0	0	2009-12-11	2010-05-25	2010-09-20	0	1	118	#NULL!	#NULL!	81.0094	1.90854	0.53275	0.489108	0.89701	0.213455	0.297437	7.17608	0.759394	0	0.0352783	0.0150571	0.126288	0.0790392	3.56746	5	1	5	5	5	4	1	1	4	6	1	3	5	2	2	6
1400	0	0	2009-12-12	2010-05-26	2010-09-13	1	1	110	#NULL!	#NULL!	108.741	2.03639	0.5972	0.685019	0.299933	0.314981	0	5	0.575037	0	0.0123403	0.00532651	0.0167732	0.0799404	0.239617	5	1	4	5	4	4	1	3	5	5	1	3	4	2	3	5
1401	0	0	2009-12-12	2010-05-26	2010-09-27	0	0	124	#NULL!	#NULL!	96.8418	1.98606	0.534783	0.97838	0	0.0216201	0	0	0.561191	0	0.0275641	0.0118089	0.332637	0.0535367	0	3	1	2	3	3	2	1	1	2	3	2	3	4	4	4	3
1402	0	0	2009-12-12	2010-05-26	2010-09-20	0	1	117	#NULL!	#NULL!	156.002	2.19313	0.573102	1	0	0	0	4.57105	0.0369167	0.237454	0.0612633	0.0258231	0.0610654	0.110535	0.237454	3	1	3	4	2	2	1	1	2	5	1	1	5	5	3	5
1403	0	0	2009-12-13	2010-05-27	2010-09-20	0	1	116	#NULL!	#NULL!	90.8443	1.9583	0.784324	0.904525	0	0.0252324	0.0702424	0	0.00787622	0	0	0	0	0.00331841	0	2	1	1	5	2	2	3	1	3	6	1	1	7	7	7	2
1404	0	0	2009-12-15	2010-05-29	2010-09-27	0	0	121	#NULL!	#NULL!	75.0245	1.8752	0.371033	0.847587	18.2302	0.152413	0	6.17735	0.842453	0	0.0818077	0.0341501	0.00957396	0.0589847	10.5314	6	3	3	1	2	4	1	4	2	2	6	2	1	3	6	3
1405	0	0	2009-12-15	2010-05-29	2010-08-27	0	0	90	#NULL!	#NULL!	107.141	2.02996	0.587782	0.988731	0.0999667	0.0112695	0	0	0.58221	0.491282	0.0996517	0.0412552	0.220818	0.0570675	6.48111	4	1	3	4	5	4	1	2	5	5	1	2	6	1	3	3
1406	0	0	2009-12-15	2010-05-29	2010-09-03	0	1	97	#NULL!	#NULL!	82.2918	1.91536	0.544838	0.729517	0.698041	0.270483	0	7.3583	0.504465	0.242994	0.322714	0.121466	0	0.127021	1.21761	6	1	4	4	5	5	1	2	6	7	2	5	4	1	1	7
1407	0	0	2009-12-15	2010-05-29	2010-09-22	1	0	116	#NULL!	#NULL!	64.3684	1.80867	0.561024	0.963179	0.399867	0.0368211	0	12.5958	0.95592	0	0.00743815	0.00321839	0	0.0366419	0	3	1	3	4	4	2	3	1	5	5	1	2	3	6	6	4
1408	0	0	2009-12-15	2010-05-29	2010-09-22	1	1	116	#NULL!	#NULL!	56.2617	1.75021	0.783292	0.370916	2.79721	0.629084	0	11.5691	0.471937	0.95862	0.334854	0.125434	0.0212049	0.172004	1.67637	6	1	7	7	7	7	1	2	7	5	1	5	5	1	2	6
1409	0	0	2009-12-16	2010-05-30	2010-09-08	0	0	101	#NULL!	#NULL!	102.743	2.01175	0.526674	0.572714	0.2997	0.427286	0	11.996	0.167439	1.22381	0.117449	0.0482278	0.2606	0.378796	4.39684	6	1	6	5	6	6	1	1	5	5	2	5	3	1	1	7
1410	0	0	2009-12-17	2010-05-31	2010-08-30	0	1	91	#NULL!	#NULL!	79.5491	1.90064	0.423999	0.67308	0	0.32692	0	0	0.527846	0	0	0	0	0.00527597	0	5	1	4	5	4	3	1	1	3	5	3	3	2	1	5	6
1411	0	0	2009-12-17	2010-05-31	2010-09-22	1	1	114	#NULL!	#NULL!	68.2974	1.8344	0.797228	0.349019	0.0997672	0.150981	0.5	0	0.547704	0	0.321332	0.121012	0.0116908	0.0901595	0.717591	3	1	3	4	3	4	1	2	6	6	1	3	5	1	2	7
1412	0	0	2009-12-18	2010-06-01	2010-09-20	0	0	111	#NULL!	#NULL!	79.02	1.89774	0.578163	0.955467	0	0	0.0445331	0	0.892281	0	0	0	0	0.0114999	0	2	1	2	4	3	2	2	1	3	4	1	1	5	6	6	5
1413	0	0	2009-12-18	2010-06-01	2010-09-01	1	1	92	#NULL!	#NULL!	73.6626	1.86725	0.71669	0.813791	0.8994	0.186209	0	0	0.25529	0.480231	0.0225879	0.00970065	0.196214	0.0274932	0.960461	6	3	6	3	5	5	1	1	2	2	3	3	3	1	1	5
1414	0	0	2009-12-19	2010-06-02	2010-09-08	0	0	98	#NULL!	#NULL!	78.1953	1.89318	0.434719	0.688255	0.199867	0.285848	0.0258964	5.3964	0.536201	0	0.192072	0.0763025	0.0407465	0.218568	0	5	1	5	5	5	5	1	1	7	7	1	6	6	1	1	7
1415	0	0	2009-12-19	2010-06-02	2010-09-08	0	0	98	#NULL!	#NULL!	67.6516	1.83028	0.62224	0.900022	0.995689	0.0999776	0	6.79773	0.687795	0	0.0999677	0.0413799	0.102513	0.0412461	0.242444	4	1	7	7	7	7	1	1	7	7	1	5	6	1	1	7
1416	0	0	2009-12-19	2010-06-02	2010-09-22	1	0	112	#NULL!	#NULL!	78.587	1.89535	0.645568	0.887579	0	0.00830289	0.104118	0	0.512218	0	0	0	0	0	0	3	1	2	3	3	3	3	1	3	4	1	1	2	4	6	2
1417	0	0	2009-12-19	2010-06-02	2010-09-03	0	0	93	#NULL!	#NULL!	59.2684	1.77282	0.583954	0.578781	0.1	0.421219	0	3.8	1	0	0	0	0	0	0	5	1	5	5	5	5	1	1	6	4	1	3	5	1	4	7
1418	0	0	2009-12-20	2010-06-03	2010-09-03	0	0	92	#NULL!	#NULL!	101.484	2.0064	0.41009	0.454323	0.695825	0.545677	0	2.58449	0.089037	10.4592	0.155224	0.0626663	0.173918	0.581821	0	6	1	6	6	6	6	1	3	6	7	1	4	5	1	3	7
1419	0	0	2009-12-20	2010-06-03	2010-09-03	0	1	92	#NULL!	#NULL!	104.616	2.0196	0.494618	0.442299	2.79082	0.557701	0	2.79813	0.764021	0	0.0589139	0.0248606	0.0383465	0.138718	0.727332	4	2	5	4	5	4	1	1	4	6	1	3	5	1	2	6
1420	0	0	2009-12-21	2010-06-04	2010-09-08	0	0	96	#NULL!	#NULL!	166.244	2.22075	0.55187	0.63812	0.398572	0.36188	0	8.96414	0	0	0	0	1	0	0	5	1	6	6	6	6	1	3	6	5	1	5	5	1	1	7
1421	0	0	2009-12-21	2010-06-04	2010-09-03	0	0	91	#NULL!	#NULL!	75.487	1.87787	0.22379	0.518394	0	0.203125	0.278481	5.38564	0.287025	0	0.129617	0.0529311	0	0.0715597	0	5	1	4	6	6	6	1	1	6	6	1	4	5	1	1	6
1422	0	0	2009-12-21	2010-06-04	2010-09-20	0	1	108	#NULL!	#NULL!	62.7846	1.79785	0.455781	0.528206	3.09037	0.471794	0	3.98936	0.4596	0	0.242847	0.0944176	0.109204	0.185364	3.83059	7	1	7	3	7	7	1	4	4	4	4	4	1	1	1	7
1423	0	0	2009-12-22	2010-06-05	2010-09-20	0	1	107	#NULL!	#NULL!	76.3598	1.88286	0.594577	0.757658	0.997705	0.242342	0	5.18445	0.116558	0	0.352361	0.131093	0.0276655	0.434902	8.04947	5	1	5	3	4	4	1	2	3	3	5	5	2	2	5	7
1424	0	0	2009-12-24	2010-06-07	2010-09-13	1	0	98	#NULL!	#NULL!	99.1762	1.99641	0.467654	0.988	0	0.00216667	0.00983333	0	0.744059	0	0	0	0.0039847	0.12761	0	2	1	2	4	3	3	1	1	3	4	1	2	3	6	6	1
1425	0	0	2009-12-26	2010-06-09	2010-09-08	0	0	91	#NULL!	#NULL!	77.8606	1.89132	0.661438	0.76358	0	0.23642	0	2.78515	0.376956	0	0.15295	0.0618103	0.0338547	0.4049	0	5	1	5	6	6	6	1	1	7	7	1	5	5	1	1	7
1426	0	0	2009-12-26	2010-06-09	2010-09-20	0	1	103	#NULL!	#NULL!	74.4608	1.87193	0.571288	1	0	0	0	0	0.360688	0	0	0	0	0.0069431	0	2	1	2	5	2	2	1	3	3	6	1	2	5	5	3	6
1427	0	0	2009-12-27	2010-06-10	2010-09-27	0	1	109	#NULL!	#NULL!	91.4064	1.96098	0.515575	1	0	0	0	0	1	0	0	0	0	0	0	3	1	2	4	3	2	2	1	3	5	1	2	4	5	5	2
1428	0	0	2009-12-27	2010-06-10	2010-09-13	1	0	95	#NULL!	#NULL!	68.0725	1.83297	0.501354	0.816316	0	0.183684	0	6.3851	0.516126	1.66972	0.0735417	0.0308189	0.054096	0.334731	0	3	1	7	7	7	7	1	1	7	6	1	3	7	1	1	7
1429	0	1	2010-10-09	2011-03-23	2011-06-29	1	1	98	#NULL!	#NULL!	66.8981	1.82541	0.618259	0.745593	0.298706	0.254407	0	2.78792	0.34924	0	0.436822	0.157403	0.039916	0.158209	0	5	2	4	4	4	4	1	1	6	6	1	4	4	3	4	6
1430	0	1	2010-10-09	2011-03-23	2011-07-08	1	1	107	#NULL!	#NULL!	54.3786	1.73543	0.628451	0.597898	0.199137	0.402102	0	1.5931	0.801147	0	0.130013	0.0530833	0	0.00261841	0	3	1	3	5	4	4	1	3	6	5	2	3	6	1	3	6
1431	0	1	2010-10-09	2011-03-23	2011-06-22	0	0	91	#NULL!	#NULL!	52.4671	1.71989	0.578889	0.677667	0	0.322333	0	0	1	0	0	0	0	0	0	3	1	2	5	2	2	2	1	3	6	1	2	2	3	7	1
1432	0	1	2010-10-09	2011-03-23	2011-08-01	1	0	131	#NULL!	#NULL!	73.9412	1.86889	0.379745	0.828685	1.39442	0.171315	0	0	1	0	0	0	0	0	0	4	1	3	4	4	4	1	1	4	4	2	5	4	4	4	5
1433	0	1	2010-10-10	2011-03-24	2011-06-22	0	1	90	#NULL!	#NULL!	113.743	2.05592	0.471732	0.709511	0	0.290489	0	6.95825	0.826344	0	0.067688	0.0284444	0.0374003	0.0473269	0	5	1	5	6	6	6	1	1	6	6	1	3	5	1	2	6
1434	0	1	2010-10-11	2011-03-25	2011-07-06	1	1	103	#NULL!	#NULL!	78.0657	1.89246	0.530019	0.993194	0	0.00680611	0	0	0.284374	0	0.0675578	0.0283914	0.0342577	0.603229	6.27475	3	1	3	4	3	3	1	1	6	4	2	3	4	4	5	4
1435	0	1	2010-10-11	2011-03-25	2011-06-27	0	0	94	#NULL!	#NULL!	73.868	1.86846	0.750787	0.547453	0	0	0.452547	0	0.609568	0	0.303123	0.114985	0.00827074	0.0746435	3.59597	3	1	2	3	3	3	2	1	2	5	1	1	4	4	7	1
1436	0	1	2010-10-11	2011-03-25	2011-06-27	0	0	94	#NULL!	#NULL!	66.0477	1.81986	0.440723	0.790875	0.7	0.209125	0	0	0.930563	0	0	0	0	0.00731405	0	4	1	2	6	5	4	1	1	6	6	1	3	4	1	2	7
1437	0	1	2010-10-11	2011-03-25	2011-06-27	0	0	94	#NULL!	#NULL!	66.8731	1.82525	0.608339	0.642987	0	0.357013	0	1.7988	0.216814	0	0.294614	0.11214	0.0898732	0.310892	2.44022	5	1	6	7	7	3	1	1	7	7	1	4	4	1	1	7
1438	0	1	2010-10-12	2011-03-26	2011-07-06	1	1	102	#NULL!	#NULL!	78.636	1.89562	0.409211	0.997506	0	0.00249418	0	0	0.204218	0	0.135478	0.0551786	0.0294354	0.279993	2.86624	4	1	2	3	2	2	1	5	2	3	5	2	3	4	7	2
1439	0	1	2010-10-12	2011-03-26	2011-07-11	0	0	107	#NULL!	#NULL!	65.5519	1.81659	0.653583	0.980724	0	0.0192755	0	0	0.836466	0.241158	0.0144293	0.00622177	0.0336817	0.0906539	0	3	1	2	5	2	2	2	1	2	3	1	1	6	6	6	1
1440	0	1	2010-10-13	2011-03-27	2011-06-29	1	1	94	#NULL!	#NULL!	188.431	2.27515	0.729352	0.564005	4.29857	0.435995	0	0	0.135383	0.246711	0.184117	0.0733946	0.328549	0.341979	2.46711	6	4	6	2	5	4	1	1	2	3	5	3	1	1	7	5
1441	0	1	2010-10-13	2011-03-27	2011-06-27	0	1	92	#NULL!	#NULL!	76.1818	1.88185	0.644608	0.874377	0.697906	0.125623	0	0.199336	0.57417	0.483637	0.212036	0.0835154	0.0438582	0.121686	4.60863	4	1	7	6	7	7	1	1	7	7	1	5	5	2	2	7
1442	0	1	2010-10-13	2011-03-27	2011-06-27	0	1	92	#NULL!	#NULL!	115.56	2.06281	0.559142	0.57702	0.0998004	0.42298	0	4.98008	0.752134	0	0.0886117	0.036873	0.040175	0.119079	0.485987	3	1	3	5	3	3	1	1	5	5	1	2	4	3	1	4
1443	0	1	2010-10-13	2011-03-27	2011-07-25	0	0	120	#NULL!	#NULL!	61.5628	1.78932	0.642891	0.86411	1.39449	0.077321	0.0585691	11.1369	0.599404	0	0.198188	0.078525	0.05656	0.110819	0.24	5	2	6	2	5	4	1	1	4	3	3	3	2	5	7	7
1444	0	1	2010-10-13	2011-03-27	2011-08-01	1	1	127	#NULL!	#NULL!	58.4519	1.7668	0.5273	0.406299	0.799734	0.591535	0.00216667	14.5903	0.495956	0	0.236854	0.0923183	0.0210931	0.23887	1.67874	6	1	6	4	6	6	1	1	6	6	2	6	4	1	1	7
1445	0	1	2010-10-13	2011-03-27	2011-06-27	0	0	92	#NULL!	#NULL!	66.6775	1.82398	0.444438	0.770105	1.89221	0.229895	0	9.34084	0.344891	0.244858	0.167327	0.0671925	0.0201192	0.102937	0.734574	4	1	4	4	5	4	1	1	5	5	1	3	3	1	5	6
1446	0	1	2010-10-13	2011-03-27	2011-07-11	0	0	106	#NULL!	#NULL!	54.1244	1.73339	0.562134	0.609933	0.89741	0.390067	0	8.58569	0.519031	2.90738	0.368263	0.136169	0	0.109085	0	5	1	6	4	6	5	1	1	2	3	5	4	1	6	4	5
1447	0	1	2010-10-13	2011-03-27	2011-07-20	0	1	115	#NULL!	#NULL!	89.2379	1.95055	0.579529	0.690883	1.69883	0.309117	0	8.19454	0.344392	0.977218	0.0421225	0.0179188	0.087743	0.198631	0.245379	3	1	6	7	6	5	1	2	5	6	1	4	5	1	3	7
1448	0	1	2010-10-15	2011-03-29	2011-07-20	0	1	113	#NULL!	#NULL!	62.4656	1.79564	0.463101	0.619036	0.199667	0.380964	0	9.36566	0.738016	0	0.176397	0.070554	0.0579425	0.0276439	0	4	1	4	4	4	4	1	3	4	5	2	3	5	1	5	6
1449	0	1	2010-10-15	2011-03-29	2011-06-27	0	0	90	#NULL!	#NULL!	55.4539	1.74393	0.567281	0.762863	0	0.237137	0	1.3935	0.775478	0	0.0439731	0.0186893	0	0.00774776	0	3	1	7	7	7	7	1	1	7	7	1	5	6	1	1	7
1450	0	1	2010-10-16	2011-03-30	2011-07-08	1	1	100	#NULL!	#NULL!	50.2719	1.70132	0.568393	0.856579	0	0.0766545	0.0667661	0	0.678381	0	0.102128	0.0422319	0.0975835	0.111379	0	3	1	3	5	3	4	1	2	4	4	1	2	5	5	5	3
1451	0	1	2010-10-16	2011-03-30	2011-07-13	0	0	105	#NULL!	#NULL!	87.5091	1.94205	0.675187	0.617226	0.199534	0.382774	0	0	0	0	0	0	0	0	0	5	1	4	3	3	3	1	1	2	4	2	2	1	1	6	4
1452	0	1	2010-10-17	2011-03-31	2011-07-06	1	1	97	#NULL!	#NULL!	72.6664	1.86133	0.384603	0.937334	2.09259	0.0626662	0	5.97411	0.292526	0	0	0	0	0.00532	0	5	2	5	5	5	4	1	1	4	3	1	4	4	4	3	6
1453	0	1	2010-10-17	2011-03-31	2011-07-06	1	1	97	#NULL!	#NULL!	93.556	1.97107	0.350938	0.61739	0.1	0.38261	0	10.1459	0.815973	0	0.126322	0.0516626	0	0.0494581	0	5	1	7	7	7	7	1	1	7	4	1	4	6	1	1	7
1454	0	1	2010-10-17	2011-03-31	2011-07-20	0	1	111	#NULL!	#NULL!	191.959	2.28321	0.530147	0.765506	0.79602	0.234494	0	3.38308	0.218059	0	0.581902	0.199179	0.0551175	0.144921	1.68621	5	1	6	4	5	5	1	1	6	5	1	4	4	1	2	7
1455	0	1	2010-10-17	2011-03-31	2011-07-20	0	0	111	#NULL!	#NULL!	67.3019	1.82803	0.617453	0.363757	0	0	0.636243	0	0.235932	0	0	0	0	0.00661565	0	3	1	2	4	3	2	1	2	4	4	1	2	4	6	7	3
1456	0	1	2010-10-18	2011-04-01	2011-07-11	0	1	101	#NULL!	#NULL!	43.0999	1.63448	0.314587	0.964764	0	0.0257767	0.00945901	5.58882	0.932824	0.243388	0.02547	0.010923	0	0.0417063	0	3	1	7	7	7	5	1	1	7	7	1	2	2	1	1	4
1457	0	1	2010-10-19	2011-04-02	2011-07-06	1	0	95	#NULL!	#NULL!	73.0326	1.86352	0.497517	0.957571	0	0.0424293	0	1.797	0.299294	2.17454	0.00921474	0.00398359	0.286461	0.40503	0	4	1	3	5	4	3	1	1	6	5	1	1	4	4	4	3
1458	0	1	2010-10-19	2011-04-02	2011-08-01	1	0	121	#NULL!	#NULL!	159.447	2.20262	0.775445	0.906406	0.0995685	0.0935944	0	0	0.657594	1.24792	0.0733417	0.030738	0.0115633	0.248442	4.44056	2	3	3	2	3	2	1	1	2	1	2	1	4	4	6	2
1459	0	1	2010-10-19	2011-04-02	2011-07-20	0	1	109	#NULL!	#NULL!	94.5016	1.97544	0.654419	0.997507	0	0.00249252	0	0	0.0299152	0	0.345082	0.128749	0.0558682	0.0694936	0.482315	3	1	3	4	2	2	1	1	2	2	3	1	1	4	7	3
1460	0	1	2010-10-20	2011-04-03	2011-07-13	0	0	101	#NULL!	#NULL!	86.0494	1.93475	0.609055	0.996668	0	0	0.00333222	0	0	0	0	0	0	0	0	3	1	6	6	6	3	1	1	3	5	1	3	5	6	6	7
1461	0	1	2010-10-20	2011-04-03	2011-07-13	0	1	101	#NULL!	#NULL!	75.857	1.88	0.772465	0.648702	0	0.351298	0	5.57769	0.422457	1.19288	0.0984091	0.0407641	0.0323821	0.418288	2.14532	3	1	6	6	6	3	1	1	3	6	1	2	6	1	3	7
1462	0	1	2010-10-21	2011-04-04	2011-07-25	0	0	112	#NULL!	#NULL!	103.615	2.01542	0.485691	0.966512	0	0.00978117	0.0237069	0	0.99679	0	0	0	0	0.00321027	0	3	1	1	1	1	1	3	6	2	4	6	1	1	7	7	1
1463	0	1	2010-10-22	2011-04-05	2011-07-22	1	1	108	#NULL!	#NULL!	57.8819	1.76254	0.503886	0.597522	0.199402	0.402478	0	0	0.389303	0.973	0.157474	0.0635113	0.0863497	0.129992	1.94489	4	1	3	3	3	3	1	1	2	4	1	2	4	4	7	4
1464	0	1	2010-10-22	2011-04-05	2011-07-11	0	0	97	#NULL!	#NULL!	60.4208	1.78119	0.509005	0.401555	0.199534	0.598445	0	11.347	0.397695	0	0.246737	0.0957748	0.0399133	0.19526	0	6	1	7	3	6	6	1	3	7	7	6	6	1	1	1	7
1465	0	1	2010-10-22	2011-04-05	2011-07-18	0	0	104	#NULL!	#NULL!	97.6656	1.98974	0.397147	0.938216	0	0.061784	0	4.18466	0.760549	0.749625	0.0104948	0.00453406	0.0607766	0.113033	0	4	2	4	4	4	3	1	3	3	4	2	3	4	2	4	6
1466	0	1	2010-10-22	2011-04-05	2011-07-18	0	1	104	#NULL!	#NULL!	89.8054	1.9533	0.618968	0.5	0	0	0.5	0	0.612785	0	0.235605	0.0918798	0.0423169	0.106386	16.5788	3	1	1	2	2	2	2	1	2	2	2	1	2	6	7	2
1467	0	1	2010-10-22	2011-04-05	2011-07-18	0	1	104	#NULL!	#NULL!	84.3261	1.92596	0.657767	0.396496	2.09601	0.603504	0	5.98802	0.385955	0.24323	0.273343	0.104946	0.221495	0.119206	9.04943	3	1	3	3	3	3	1	3	3	4	1	2	3	3	6	4
1468	0	1	2010-10-22	2011-04-05	2011-07-11	0	1	97	#NULL!	#NULL!	60.0733	1.77868	0.360698	0.966473	0.0995685	0.0335272	0	3.98274	0.739614	0	0.08906	0.0370518	0.0112486	0.128887	0.723124	4	1	6	4	4	4	1	2	5	4	3	4	4	3	5	6
1469	0	1	2010-10-23	2011-04-06	2011-07-22	1	1	107	#NULL!	#NULL!	61.3618	1.7879	0.768248	0.832917	0.89701	0.167083	0	0	0.241984	0	0	0	0	0.0106621	0	5	1	4	5	5	5	1	1	6	6	1	4	4	1	2	7
1470	0	1	2010-10-23	2011-04-06	2011-07-18	0	1	103	#NULL!	#NULL!	153.331	2.18563	0.479026	0.990167	0	0.00983333	0	0.2	0.763778	0	0.120148	0.0492753	0	0.0674798	0	3	1	6	6	6	3	1	2	3	3	1	3	4	1	4	7
1471	0	1	2010-10-23	2011-04-06	2011-08-05	0	1	121	#NULL!	#NULL!	71.4912	1.85425	0.368639	0.963609	0	0.0363908	0	0	0.414938	1.43825	0.12336	0.0505189	0.100175	0.315322	0	5	1	7	7	7	7	1	1	7	6	1	4	6	1	1	7
1472	0	1	2010-10-24	2011-04-07	2011-07-22	1	1	106	#NULL!	#NULL!	75.4802	1.87783	0.578615	0.925171	0.1	0.0748292	0	0.199867	0.0823229	0	0.108481	0.0447284	0	0.0465328	0.488838	4	1	3	3	4	3	1	3	4	4	3	2	3	3	6	4
1473	0	1	2010-10-24	2011-04-07	2011-07-13	0	0	97	#NULL!	#NULL!	74.5009	1.87216	0.61117	0.753214	0.499667	0.246786	0	7	0.485119	0	0.328094	0.123229	0.065999	0.120788	0	4	1	2	4	4	3	1	3	7	7	1	3	5	1	2	6
1474	0	1	2010-10-24	2011-04-07	2011-07-11	0	1	95	#NULL!	#NULL!	55.0451	1.74072	0.761085	0.446304	0	0.553696	0	0.399334	0.716251	0	0.0266881	0.0114385	0	0.0170977	0	5	1	4	4	4	4	1	1	4	3	2	3	3	4	5	5
1475	0	1	2010-10-24	2011-04-07	2011-07-25	0	1	109	#NULL!	#NULL!	82.1072	1.91438	0.833655	0.887612	0	0.112388	0	0.1998	0.142947	0.489077	0.0723002	0.0303164	0.133544	0.233423	0.976245	2	1	2	2	1	1	1	1	2	4	1	1	4	6	6	1
1476	0	1	2010-10-25	2011-04-08	2011-08-01	1	0	115	#NULL!	#NULL!	157.529	2.19736	0.463049	0.573276	0.799201	0.013986	0.412738	0	0.773891	0	0.0503558	0.0213364	0.0642447	0.111509	3.36749	3	1	2	4	3	2	3	5	5	4	1	2	5	5	6	5
1477	0	1	2010-10-25	2011-04-08	2011-08-01	1	1	115	#NULL!	#NULL!	50.6903	1.70493	0.650455	0.956432	0.299501	0.0435681	0	14.7754	0.352496	2.1935	0.357389	0.132704	0.0399258	0.247021	10.4665	4	1	6	6	6	5	1	1	7	6	1	5	6	1	2	7
1478	0	1	2010-10-25	2011-04-08	2011-07-13	0	1	96	#NULL!	#NULL!	53.0362	1.72457	0.509417	0.878743	0.299401	0.121257	0	0	0.184508	0	0.0446954	0.0189897	0	0.0089868	0	5	1	3	3	3	3	1	6	6	7	1	2	5	1	3	6
1479	0	1	2010-10-25	2011-04-08	2011-07-27	0	0	110	#NULL!	#NULL!	72.6039	1.86096	0.404534	0.735211	0	0.108602	0.156188	4.38393	0.561545	0.237944	0.177015	0.0707819	0.0902263	0.164176	0	5	2	5	3	4	4	1	1	2	3	4	1	3	2	6	6
1480	0	1	2010-10-25	2011-04-08	2011-07-20	0	0	103	#NULL!	#NULL!	110.704	2.04416	0.634478	0.983394	0	0.0166058	0	0	0.278929	0	0	0	0	0.0205904	0	3	1	4	4	4	3	2	1	2	4	1	2	5	6	7	3
1481	0	1	2010-10-26	2011-04-09	2011-07-08	1	0	90	#NULL!	#NULL!	101.041	2.0045	0.549495	0.611484	0.0998004	0.388516	0	6.19587	0.306261	4.51811	0.313025	0.118273	0.0996925	0.274187	0	6	1	7	3	7	6	1	5	6	3	4	4	3	1	2	7
1482	0	1	2010-10-26	2011-04-09	2011-08-08	1	1	121	#NULL!	#NULL!	68.9938	1.83881	0.621778	0.966645	0	0.0333555	0	0	0.279503	0	0.36195	0.134161	0.257789	0.0966075	2.62321	4	1	4	3	4	4	1	1	5	4	1	3	4	1	3	6
1483	0	1	2010-10-26	2011-04-09	2011-07-11	0	0	93	#NULL!	#NULL!	74.1946	1.87037	0.654672	0.904601	0	0.0953989	0	3.79242	0.241837	0	0	0	0	0.00482315	0	3	1	3	3	3	3	1	5	3	4	3	3	3	4	6	7
1484	0	1	2010-10-26	2011-04-09	2011-08-01	1	1	114	#NULL!	#NULL!	74.626	1.87289	0.521102	0.794033	0	0.205967	0	0	0.125736	1.72465	0.0871783	0.0363008	0.37892	0.374577	20.1713	3	1	2	3	2	2	2	1	2	5	4	3	2	4	6	3
1485	0	1	2010-10-26	2011-04-09	2011-08-03	0	0	116	#NULL!	#NULL!	61.0699	1.78583	0.681635	0.884003	0	0.115997	0	0	0.252828	1.45167	0.501426	0.176504	0	0.227269	0	4	1	6	5	6	6	1	1	5	6	1	5	4	2	1	7
1486	0	1	2010-10-27	2011-04-10	2011-07-22	1	1	103	#NULL!	#NULL!	76.0198	1.88093	0.32528	0.791864	0.199667	0.208136	0	8.59713	0.638844	1.23762	0.0364242	0.0155375	0.0842822	0.072832	0	5	1	5	4	5	5	1	3	5	6	3	5	4	4	4	7
1487	0	1	2010-10-28	2011-04-11	2011-08-08	1	1	119	#NULL!	#NULL!	67.4387	1.82891	0.589463	0.345603	0.0999334	0.151066	0.503331	0	0.580516	0.491803	0.0405738	0.0172729	0.00889344	0.122008	0.245902	3	1	4	4	4	3	1	2	5	5	1	3	5	3	5	5
1488	0	1	2010-10-28	2011-04-11	2011-07-25	0	0	105	#NULL!	#NULL!	76.3569	1.88285	0.5387	0.258087	0	0.741913	0	0.398804	0.690377	0	0.0786006	0.0328607	0.0235318	0.20749	4.64955	4	1	4	4	3	3	1	1	4	4	2	4	3	1	4	7
1489	0	1	2010-10-28	2011-04-11	2011-07-25	0	1	105	#NULL!	#NULL!	81.2935	1.91006	0.533314	0.778811	0.697443	0.221189	0	0	0.780254	0	0.167687	0.0673264	0	0.0520593	7.15421	4	1	4	5	5	3	1	1	6	6	1	3	5	1	2	7
1490	0	1	2010-10-29	2011-04-12	2011-07-22	1	1	101	#NULL!	#NULL!	51.5429	1.71217	0.691807	0.996347	0	0.00365327	0	0.398539	0.82127	0.237831	0.0199382	0.00857384	0.00816553	0.143769	2.61614	3	1	2	6	3	3	2	1	4	6	1	2	6	4	6	4
1491	0	1	2010-10-29	2011-04-12	2011-07-13	0	0	92	#NULL!	#NULL!	61.246	1.78708	0.523261	0.623347	0.999201	0.376653	0	5.19481	0.690241	0	0.232159	0.0906669	0	0.0776001	0	5	1	6	7	7	7	1	1	7	7	1	3	6	1	1	7
1492	0	1	2010-10-29	2011-04-12	2011-08-08	1	0	118	#NULL!	#NULL!	76.3346	1.88272	0.344376	0.412967	0	0.140599	0.446434	0	0.456804	0	0.353346	0.131409	0.106259	0.0835911	2.13035	3	1	3	5	4	3	2	1	5	5	1	2	5	2	5	4
1493	0	1	2010-10-30	2011-04-13	2011-07-22	1	0	100	#NULL!	#NULL!	101.493	2.00644	0.609594	1	0	0	0	0	0.472662	0	0.476251	0.16916	0	0	0	4	1	7	7	7	6	1	2	7	7	1	4	6	1	2	7
1494	0	1	2010-10-30	2011-04-13	2011-07-18	0	1	96	#NULL!	#NULL!	117.891	2.07148	0.48208	0.844188	1.79323	0.155812	0	20.5111	0.511533	0.238474	0.337791	0.126388	0.0166691	0.134007	3.16198	3	1	3	4	4	3	1	2	4	5	1	2	5	1	5	7
1495	0	1	2010-10-31	2011-04-14	2011-08-08	1	1	116	#NULL!	#NULL!	69.2632	1.8405	0.291664	0.938187	0	0.0618127	0	0	0.75517	0	0.131156	0.0535223	0.0391679	0.0745062	0.975134	3	1	5	5	5	4	1	1	6	6	1	4	5	2	3	7
1496	0	1	2010-10-31	2011-04-14	2011-07-22	1	1	99	#NULL!	#NULL!	87.8526	1.94375	0.443165	0.812333	0	0	0.187667	0	0.0233123	0	0	0	0.748066	0.215549	0.242836	3	1	3	5	3	3	2	1	5	4	1	2	3	6	7	3
1497	0	1	2010-10-31	2011-04-14	2011-07-27	0	0	104	#NULL!	#NULL!	113.002	2.05309	0.798639	0.360331	0.497183	0.639669	0	8.35267	0.786403	0	0	0	0	0.0614054	0	4	1	4	4	3	4	1	1	4	5	2	3	3	1	4	6
1498	0	1	2010-11-01	2011-04-15	2011-08-08	1	0	115	#NULL!	#NULL!	87.943	1.9442	0.588893	0.492885	0	0.507115	0	5.3964	0.376032	0	0.0263799	0.0113081	0.00596591	0.0350564	0	4	1	7	7	7	6	1	1	6	6	1	4	6	1	2	7
1499	0	1	2010-11-01	2011-04-15	2011-08-15	0	0	122	#NULL!	#NULL!	79.901	1.90255	0.601302	0.235732	0	0.764268	0	0	0.275893	0	0	0	0	0	0	5	1	6	5	5	4	1	1	4	2	2	5	4	2	1	7
1500	0	1	2010-11-01	2011-04-15	2011-08-05	0	1	112	#NULL!	#NULL!	115.351	2.06202	0.448695	0.5	0	0	0.5	0	0.231014	0	0.437154	0.157503	0.0840444	0.198109	2.36715	3	1	2	4	3	2	2	1	2	5	1	2	2	6	7	2
1501	0	1	2010-11-01	2011-04-15	2011-07-18	0	1	94	#NULL!	#NULL!	94.5635	1.97572	0.493937	0.684697	2.59523	0.315303	0	10.2	0.245865	2.45446	0.32868	0.12342	0.118851	0.291019	0.478927	4	2	7	4	6	6	1	1	6	6	3	4	4	1	1	7
1502	0	1	2010-11-01	2011-04-15	2011-08-08	1	1	115	#NULL!	#NULL!	68.0016	1.83252	0.400585	0.734341	0.0993707	0.265659	0	0	0.0216845	0.242601	0.510546	0.179134	0.0482413	0.419528	8.89577	4	1	4	3	4	3	1	1	2	5	3	4	3	2	6	3
1503	0	1	2010-11-01	2011-04-15	2011-08-08	1	0	115	#NULL!	#NULL!	88.9536	1.94916	0.441814	0.943167	0	0.0568333	0	0	0.449631	0.238095	0.0484422	0.0205445	0.114431	0.156376	13.8885	3	1	2	4	3	2	2	1	2	4	1	1	2	4	7	3
1504	0	1	2010-11-02	2011-04-16	2011-07-18	0	0	93	#NULL!	#NULL!	73.0042	1.86335	0.549487	0.83511	3.49767	0.16489	0	0	0.0204762	0.241935	0.140012	0.0569094	0.115058	0.0937152	2.91265	4	2	5	3	6	3	1	2	4	3	3	3	2	1	6	5
1505	0	1	2010-11-02	2011-04-16	2011-08-10	0	1	116	#NULL!	#NULL!	102.055	2.00883	0.468009	0.663123	0	0.200332	0	0	0.117806	0.969393	0.524566	0.183146	0.0851689	0.190916	6.73733	4	1	4	5	4	4	1	1	6	6	1	3	5	1	1	7
1506	0	1	2010-11-02	2011-04-16	2011-08-03	0	0	109	#NULL!	#NULL!	53.6752	1.72977	0.816551	0.815033	0.199402	0.184967	0	11.2	0.637212	0	0.186931	0.0744255	0.079277	0.06535	0.475662	6	1	6	3	6	6	1	1	5	4	3	5	1	1	1	7
1507	0	1	2010-11-03	2011-04-17	2011-08-15	0	0	120	#NULL!	#NULL!	65.398	1.81556	0.588795	0.791667	0.1	0.208333	0	0.4	0.414435	0	0.0279232	0.0119607	0	0.0229653	0	4	1	6	5	5	6	1	6	7	7	1	5	6	1	1	7
1508	0	1	2010-11-03	2011-04-17	2011-07-25	0	0	99	#NULL!	#NULL!	85.8131	1.93355	0.330475	0.9855	0	0.0145	0	1.39581	0.494026	0.958007	0	0	0.221644	0.0355472	0.718506	4	1	5	5	5	5	1	1	6	6	1	4	6	3	4	7
1509	0	1	2010-11-03	2011-04-17	2011-08-10	0	0	115	#NULL!	#NULL!	95.6285	1.98059	0.428542	0.789383	0.299601	0.210617	0	9.16335	0.951783	0	0	0	0	0.0247164	0	3	1	6	5	5	4	2	1	6	5	1	5	6	1	3	6
1510	0	1	2010-11-04	2011-04-18	2011-08-05	0	0	109	#NULL!	#NULL!	61.8706	1.79148	0.169112	0.71912	0.0999334	0.28088	0	6.6	0.515323	0.954296	0.354157	0.131669	0.0329743	0.0975457	8.13768	6	1	5	5	5	4	1	1	5	4	1	3	4	2	1	6
1511	0	1	2010-11-04	2011-04-18	2011-07-18	0	0	91	#NULL!	#NULL!	73.9212	1.86877	0.625321	0.797887	0	0.202113	0	0	0.857219	0.247525	0.0060231	0.00260795	0.0222611	0.0939146	0	4	2	4	4	4	3	1	2	4	4	1	3	3	3	5	6
1512	0	1	2010-11-04	2011-04-18	2011-08-10	0	1	114	#NULL!	#NULL!	60.6045	1.7825	0.638879	0.973351	0	0.0266489	0	0	0.624212	0	0.029657	0.0126926	0	0.0513107	0	3	1	2	5	3	3	1	1	4	6	1	2	3	6	6	5
1513	0	1	2010-11-04	2011-04-18	2011-08-10	0	0	114	#NULL!	#NULL!	69.7055	1.84327	0.506659	0.418814	0.0995685	0.581186	0	5.57584	0.511371	0.730164	0.0811643	0.0338917	0.070106	0.275262	1.90567	6	1	6	5	6	6	1	1	5	4	2	5	5	2	3	6
1514	0	1	2010-11-05	2011-04-19	2011-08-17	0	0	120	#NULL!	#NULL!	104.731	2.02008	0.530533	0.923022	0.897606	0.0769778	0	0	0.160034	0	0	0	0	0.0130965	0	5	1	3	3	3	3	1	1	2	3	1	1	4	4	7	3
1515	0	1	2010-11-05	2011-04-19	2011-08-05	0	0	108	#NULL!	#NULL!	111.232	2.04623	0.488654	1	0	0	0	0	0.989006	0	0.00816441	0.00353136	0	0	0	4	2	5	4	6	6	1	1	5	5	1	4	5	1	3	7
1516	0	1	2010-11-05	2011-04-19	2011-08-19	0	0	122	#NULL!	#NULL!	96.881	1.98624	0.216823	0.891202	0.298607	0.0245521	0.0842454	1.79164	0.438328	0	0.255539	0.0988303	0.186392	0.05705	4.12061	5	2	5	3	5	4	1	1	4	3	3	3	1	3	1	7
1517	0	1	2010-11-05	2011-04-19	2011-08-10	0	1	113	#NULL!	#NULL!	72.0585	1.85769	0.799429	1	0	0	0	0	0.801385	0	0.0103964	0.00449177	0.00272092	0.0871477	2.68031	4	1	4	5	4	3	2	1	5	5	1	2	5	6	6	4
1518	0	1	2010-11-05	2011-04-19	2011-07-27	0	1	99	#NULL!	#NULL!	91.7376	1.96255	0.753749	0.660051	0.0995355	0.339949	0	0.199933	0.257616	0	0.270731	0.104054	0.282435	0.189218	0	4	1	3	3	2	2	1	1	2	2	3	1	1	4	6	3
1519	0	1	2010-11-05	2011-04-19	2011-08-17	0	0	120	#NULL!	#NULL!	97.853	1.99057	0.64378	0.842657	0	0.157343	0	0	0.420818	2.4816	0.147122	0.0596098	0.0967126	0.0786841	0	4	1	6	5	6	5	1	1	6	6	1	3	4	1	1	7
1520	0	1	2010-11-06	2011-04-20	2011-07-25	0	1	96	#NULL!	#NULL!	69.6572	1.84297	0.518531	0.47504	0.399401	0.52496	0	5.78842	0.638063	1.94906	0.120897	0.0495658	0	0.226672	0.248098	7	1	7	5	7	5	1	1	7	6	2	7	6	1	1	7
1521	0	1	2010-11-06	2011-04-20	2011-07-27	0	1	98	#NULL!	#NULL!	81.5754	1.91156	0.392186	0.664513	0	0.335487	0	0	0.608064	0	0	0	0	0.0378773	0	4	1	3	4	4	4	1	1	5	6	1	2	4	1	3	6
1522	0	1	2010-11-06	2011-04-20	2011-07-27	0	0	98	#NULL!	#NULL!	105.394	2.02281	0.640896	0.723604	0.799667	0.276396	0	5.3964	0.493561	0	0.110117	0.0453686	0.051516	0.0993023	0.719195	3	1	3	4	4	4	1	2	6	6	1	2	4	1	2	6
1523	0	1	2010-11-06	2011-04-20	2011-07-27	0	0	98	#NULL!	#NULL!	71.7548	1.85585	0.422666	0.460901	0.199867	0.539099	0	7.4	0.0797264	0	0.20697	0.0816965	0.430485	0.0962134	0	6	1	6	5	6	6	1	1	6	6	2	5	5	1	3	7
1524	0	1	2010-11-06	2011-04-20	2011-07-27	0	0	98	#NULL!	#NULL!	69.4136	1.84144	0.576866	0.826136	0	0.173864	0	2.6	1	0	0	0	0	0	0	4	1	4	5	5	5	1	1	5	6	1	4	5	1	2	5
1525	0	1	2010-11-06	2011-04-20	2011-08-17	0	1	119	#NULL!	#NULL!	98.4785	1.99334	0.588976	0.817761	0.9996	0.182239	0	6.6	0.726142	1.20357	0.148089	0.0599756	0	0.0439318	0	7	1	6	6	6	4	1	1	4	5	1	4	5	1	2	7
1526	0	1	2010-11-07	2011-04-21	2011-07-22	1	0	92	#NULL!	#NULL!	77.0182	1.88659	0.570965	0.927167	0.9	0.0728333	0	11.4	0.82437	1.92952	0.0288849	0.0123668	0	0.146745	0.240385	6	1	3	2	3	3	1	4	2	2	6	3	1	1	7	4
1527	0	1	2010-11-07	2011-04-21	2011-08-19	0	1	120	#NULL!	#NULL!	52.5695	1.72073	0.517994	0.734294	4.1986	0.221398	0.044308	0	0.272151	2.41574	0.134944	0.0549744	0.114957	0.314763	0	4	2	4	3	3	3	1	1	3	3	3	1	1	3	5	6
1528	0	1	2010-11-07	2011-04-21	2011-08-05	0	0	106	#NULL!	#NULL!	82.7931	1.91799	0.70901	0.829353	0	0.170647	0	0	0.507692	0	0	0	0	0	0	2	1	2	5	2	2	3	1	4	5	1	1	3	4	6	4
1529	0	1	2010-11-08	2011-04-22	2011-08-15	0	1	115	#NULL!	#NULL!	73.91	1.8687	0.483208	0.205344	0.399867	0.794656	0	8.96414	0.575543	0	0.219856	0.0863086	0.0849201	0.114449	5.56771	5	1	5	5	5	5	1	1	3	3	3	5	2	2	6	7
1530	0	1	2010-11-08	2011-04-22	2011-08-15	0	0	115	#NULL!	#NULL!	112.37	2.05065	0.544784	0.592815	0.79602	0.407185	0	11.5423	0.430086	1.17136	0.0742298	0.0310972	0.0546678	0.391161	0.249169	4	1	7	7	7	5	1	1	6	6	1	5	5	1	2	7
1531	0	1	2010-11-08	2011-04-22	2011-07-25	0	1	94	#NULL!	#NULL!	84.2645	1.92564	0.639652	0.41914	0.299302	0.58086	0	11.573	0.730156	0	0.139096	0.0565604	0	0.127324	0	5	1	4	3	4	5	1	2	4	6	4	4	5	1	1	7
1532	0	1	2010-11-08	2011-04-22	2011-08-03	0	1	103	#NULL!	#NULL!	73.2022	1.86452	0.615537	0.781553	0.199269	0.218447	0	6.77516	0.630093	0	0.210682	0.0830302	0.0335955	0.125629	0.712856	5	1	5	4	4	4	1	2	5	5	1	4	5	1	2	6
1533	0	1	2010-11-08	2011-04-22	2011-08-17	0	1	117	#NULL!	#NULL!	79.0805	1.89807	0.289079	0.738592	0.499833	0.261408	0	4.79042	0.641728	0	0.301611	0.114481	0	0.0525719	0	5	1	4	5	5	3	1	1	4	5	1	3	5	2	2	6
1534	0	1	2010-11-09	2011-04-23	2011-08-01	1	0	100	#NULL!	#NULL!	78.6486	1.89569	0.574228	0.953858	0	0.0461417	0	6	0.580417	0	0	0	0	0.00290553	0	3	1	3	7	4	3	1	1	6	7	1	4	6	1	4	4
1535	0	1	2010-11-09	2011-04-23	2011-08-19	0	1	118	#NULL!	#NULL!	72.62	1.86106	0.585383	0.704667	2.6	0.295333	0	0	0.577955	0.478634	0.0676274	0.0284197	0.0520464	0.290139	12.1991	3	2	3	4	4	4	2	1	2	5	2	3	3	4	6	4
1536	0	1	2010-11-09	2011-04-23	2011-08-19	0	0	118	#NULL!	#NULL!	86.628	1.93766	0.528554	0.520628	0.996056	0.471914	0.00745774	5.2	0.837916	0	0.0558569	0.0236051	0.0641903	0.0333893	0.235849	4	1	7	7	7	7	1	1	7	6	1	5	6	1	1	7
1537	0	1	2010-11-10	2011-04-24	2011-08-08	1	1	106	#NULL!	#NULL!	50.5455	1.70368	0.513356	0.863757	0.499667	0.136243	0	0	0.72634	0.242718	0.0657767	0.0276662	0.0334547	0.163115	8.49515	2	1	2	3	2	2	3	1	2	4	1	2	2	5	7	3
1538	0	1	2010-11-10	2011-04-24	2011-08-22	0	0	120	#NULL!	#NULL!	88.911	1.94896	0.529264	0.664417	0.0999334	0.335583	0	3.7836	0.555825	0	0.170026	0.0681955	0.0623399	0.15835	10.873	6	1	2	2	6	5	1	4	2	2	3	4	2	1	7	4
1539	0	1	2010-11-10	2011-04-24	2011-08-22	0	1	120	#NULL!	#NULL!	70.5175	1.8483	0.568264	0.991039	0	0.00896117	0	0	0.929217	0	0.00637552	0.00276006	0	0.0331925	0	3	1	4	4	4	3	2	1	3	4	1	1	2	5	5	3
1540	0	1	2010-11-10	2011-04-24	2011-08-22	0	1	120	#NULL!	#NULL!	81.367	1.91045	0.46537	0.901073	0	0.0989268	0	6.99767	0.725256	0	0.146371	0.0593252	0.0352016	0.073439	5.32258	5	1	5	5	5	5	1	1	5	5	1	5	6	1	4	7
1541	0	1	2010-11-11	2011-04-25	2011-08-19	0	0	116	#NULL!	#NULL!	84.5305	1.92701	0.310939	0.541486	1.69943	0.458514	0	5.79807	0.791025	0	0	0	0	0.00535686	0	6	2	7	5	7	7	1	1	6	5	1	4	6	1	1	7
1542	0	1	2010-11-11	2011-04-25	2011-08-19	0	0	116	#NULL!	#NULL!	52.289	1.71841	0.530021	1	0	0	0	0	1	0	0	0	0	0	0	2	1	2	4	2	2	4	1	4	4	1	1	5	6	6	3
1543	0	1	2010-11-11	2011-04-25	2011-08-19	0	1	116	#NULL!	#NULL!	77.0675	1.88687	0.388583	0.678277	0.199601	0.321723	0	9.98004	0.6831	0	0.126356	0.0516756	0.034226	0.0885102	0	5	1	6	5	5	5	1	4	6	5	2	4	4	1	1	7
1544	0	1	2010-11-11	2011-04-25	2011-08-22	0	0	119	#NULL!	#NULL!	99.9625	1.99984	0.41359	0.83825	0	0.16175	0	0	0.886066	0	0.0117471	0.00507198	0.0135637	0.0706782	2.6643	4	1	3	4	4	4	1	2	3	4	2	3	2	1	5	6
1545	0	1	2010-11-12	2011-04-26	2011-08-22	0	1	118	#NULL!	#NULL!	77.699	1.89042	0.59237	1	0	0	0	0	0.820953	0.466989	0.118173	0.048509	0.0183664	0.0319926	2.41663	2	1	1	6	3	3	2	1	5	3	1	1	4	5	6	1
1546	0	1	2010-11-12	2011-04-26	2011-08-22	0	1	118	#NULL!	#NULL!	68.333	1.83463	0.837902	0.742	1.1	0.253333	0.00466667	9.4	0.899349	0	0.071934	0.030168	0	0	0	6	1	5	6	6	6	1	1	6	5	1	5	6	1	1	7
1547	0	1	2010-11-13	2011-04-27	2011-08-17	0	1	112	#NULL!	#NULL!	67.6705	1.8304	0.438536	0.707418	0	0.0148037	0.277778	0	0.0557413	0	0.0821145	0.0342732	0.0307234	0.0462691	0.953895	4	2	7	7	7	4	1	1	7	7	1	3	6	1	2	7
1548	0	1	2010-11-13	2011-04-27	2011-08-22	0	0	117	#NULL!	#NULL!	91.8065	1.96287	0.633954	0.914224	0	0.0857761	0	0	0.0379984	0	0.119059	0.048853	0.0403907	0.0454944	2.15311	4	1	4	4	4	4	1	2	5	5	1	3	5	1	5	6
1549	0	1	2010-11-13	2011-04-27	2011-08-24	0	0	119	#NULL!	#NULL!	76.2265	1.88211	0.570172	0.579337	0	0.420663	0	0	0.81042	0	0.012275	0.00529849	0	0.0054419	0	5	1	3	3	4	4	1	1	2	3	3	4	1	3	6	4
1550	0	1	2010-11-13	2011-04-27	2011-08-17	0	0	112	#NULL!	#NULL!	75.4615	1.87773	0.354299	0.800741	0.698603	0.199259	0	7.98403	0.978861	0	0	0	0	0.00385764	0	5	1	5	5	5	5	1	2	4	6	1	3	4	1	3	7
1551	0	1	2010-11-13	2011-04-27	2011-08-24	0	1	119	#NULL!	#NULL!	73.3835	1.8656	0.613859	0.815231	3.09793	0.0201532	0.164616	0	0.578569	0	0.244838	0.0951128	0.0975786	0.0501523	4.33386	4	2	5	5	5	6	1	1	5	5	1	5	4	2	2	7
1552	0	1	2010-11-14	2011-04-28	2011-08-03	0	0	97	#NULL!	#NULL!	80.9666	1.90831	0.662713	0.946387	0	0.0536131	0	0	0.656614	0.23912	0.0283904	0.012158	0.147493	0.108499	0	3	1	2	4	3	1	2	1	2	2	2	2	2	5	6	3
1553	0	1	2010-11-14	2011-04-28	2011-08-03	0	0	97	#NULL!	#NULL!	69.6611	1.84299	0.548734	0.980616	0	0	0.0193837	0	0.676491	0	0	0	0	0.00386762	0	3	1	2	4	3	3	2	1	3	4	1	2	4	1	4	3
1554	0	1	2010-11-14	2011-04-28	2011-08-29	0	1	123	#NULL!	#NULL!	70.5905	1.84875	0.653372	0.588595	2.19312	0.411405	0	7.57727	0.809292	0	0	0	0	0	0	6	1	7	6	7	7	1	1	7	6	2	4	5	1	2	7
1555	0	1	2010-11-14	2011-04-28	2011-07-27	0	1	90	#NULL!	#NULL!	93.9611	1.97295	0.644911	0.773136	0	0.141538	0.0853254	0	0.182273	0.244579	0	0	0.00978314	0.0960378	0	4	1	3	4	4	3	1	2	3	3	1	2	3	6	6	3
1556	0	1	2010-11-15	2011-04-29	2011-08-29	0	1	122	#NULL!	#NULL!	55.565	1.7448	0.684155	0.996333	0	0.00366667	0	0	0.993483	0	0	0	0	0	0	4	1	3	5	3	3	1	1	3	6	2	3	2	5	7	4
1557	0	1	2010-11-15	2011-04-29	2011-08-01	1	0	94	#NULL!	#NULL!	84.7243	1.92801	0.444939	0.9085	1.8	0.0915	0	4.4	0.947802	0	0.00249485	0.00108215	0	0.00304926	0	5	5	5	4	5	5	1	1	5	4	1	4	5	1	1	7
1558	0	1	2010-11-15	2011-04-29	2011-08-03	0	1	96	#NULL!	#NULL!	100.128	2.00056	0.53616	0.758859	0	0.117592	0.123549	0	0.702307	0	0.0209785	0.00901658	0.104987	0.171727	6.41229	3	1	2	4	3	2	1	1	3	4	1	2	3	4	6	2
1559	0	1	2010-11-15	2011-04-29	2011-08-29	0	1	122	#NULL!	#NULL!	115.478	2.0625	0.336531	0.998176	0	0.00182361	0	0.596817	0.67865	0.240539	0.064972	0.0273382	0.172534	0.0767378	5.59421	4	1	5	5	5	5	1	1	6	6	1	3	5	1	1	5
1560	0	1	2010-11-15	2011-04-29	2011-08-29	0	1	122	#NULL!	#NULL!	98.2245	1.99222	0.321894	0.374428	3.799	0.625572	0	4.4	0.538333	0.23622	0.308131	0.116651	0	0.127391	0	5	1	6	7	6	6	1	1	6	7	1	3	6	1	2	7
1561	0	1	2010-11-16	2011-04-30	2011-08-24	0	0	116	#NULL!	#NULL!	84.2165	1.9254	0.419222	0.819226	2.4984	0.180774	0	12.9741	0.875376	0	0.0898234	0.0373561	0	0.0308589	4.49314	5	1	7	7	7	5	1	1	7	6	1	6	5	1	1	7
1562	0	1	2010-11-16	2011-04-30	2011-08-29	0	0	121	#NULL!	#NULL!	65.537	1.81649	0.617252	0.976261	0	0.0237395	0	5.98205	0.725463	0	0.0344048	0.0146905	0.186349	0.0214613	0	3	1	7	7	7	7	1	1	6	5	1	3	7	1	1	7
1563	0	1	2010-11-16	2011-04-30	2011-08-10	0	0	102	#NULL!	#NULL!	105.426	2.02295	0.516656	0.985333	0.2	0.0146667	0	0	0.871625	0.484418	0.0426288	0.0181297	0	0.0830777	0.242209	5	1	6	5	5	5	1	1	5	5	2	4	5	2	5	6
1564	0	1	2010-11-16	2011-04-30	2011-08-24	0	1	116	#NULL!	#NULL!	74.757	1.87365	0.452059	0.509531	0	0.490469	0	3.57734	0.519333	0.237229	0.0460225	0.019541	0.0551953	0.156773	4.0329	4	1	5	5	5	5	1	1	5	4	2	5	5	1	1	7
1565	0	1	2010-11-17	2011-05-01	2011-08-03	0	0	94	#NULL!	#NULL!	61.7675	1.79076	0.437007	0.906656	0.0999001	0.0933438	0	5.19481	0.182832	0	0.130287	0.0531889	0.0254089	0.215985	0	4	1	6	7	7	7	1	1	7	7	1	3	6	1	1	7
1566	0	1	2010-11-18	2011-05-02	2011-08-24	0	0	114	#NULL!	#NULL!	88.68	1.94783	0.537669	1	0	0	0	0	0.719439	0	0.191055	0.0759317	0	0.0454039	0.238968	3	1	6	3	3	3	1	1	3	4	4	4	1	2	7	7
1567	0	1	2010-11-18	2011-05-02	2011-08-10	0	0	100	#NULL!	#NULL!	87.825	1.94362	0.592124	0.388097	0.1	0.611903	0	0.4	0.066281	0.244579	0.542419	0.188202	0	0.1437	0	5	1	6	6	6	6	1	1	6	6	1	4	5	1	3	7
1568	0	1	2010-11-19	2011-05-03	2011-08-26	1	0	115	#NULL!	#NULL!	99.3745	1.99727	0.513799	0.504167	0	0.495833	0	0.8	0.735188	0	0	0	0.158767	0.0704983	0	4	1	4	5	5	5	1	1	4	4	1	3	5	2	4	7
1569	0	1	2010-11-20	2011-05-04	2011-08-15	0	1	103	#NULL!	#NULL!	96.0655	1.98257	0.306307	1	0	0	0	0	0.122479	0.490677	0.111566	0.0459351	0.103616	0.601023	4.51951	4	1	6	5	5	4	1	1	5	4	1	3	4	4	3	6
1570	0	1	2010-11-20	2011-05-04	2011-08-31	0	0	119	#NULL!	#NULL!	144.593	2.16015	0.444623	0.680086	0.0996347	0.319914	0	2.19196	0.670738	0.236369	0.0368418	0.0157125	0.0796171	0.180284	3.0728	6	2	6	3	5	2	1	1	1	4	5	3	1	3	6	5
1571	0	1	2010-11-22	2011-05-06	2011-08-15	0	0	101	#NULL!	#NULL!	52.7835	1.7225	0.567976	0.594156	0	0.405844	0	4.39122	0.715518	0	0.250285	0.0970088	0	0.0309749	0	4	1	4	4	3	3	1	4	3	5	1	2	4	1	4	5
1572	0	0	2010-11-23	2011-05-07	2011-08-31	0	1	116	#NULL!	#NULL!	70.124	1.84587	0.67179	0.800304	1.69462	0.199696	0	7.37787	0.743914	0	0.17159	0.0687755	0.0191758	0.046808	0.476417	6	2	7	7	7	7	1	1	7	6	1	7	7	1	1	7
1573	0	0	2010-11-24	2011-05-08	2011-08-24	0	0	108	#NULL!	#NULL!	158.94	2.20123	0.585065	1	0	0	0	0	0.522323	0	0.109104	0.0449721	0.00495728	0.135374	7.497	3	1	3	3	3	3	1	1	3	5	1	2	2	2	6	1
1574	0	0	2010-11-24	2011-05-08	2011-08-29	0	1	113	#NULL!	#NULL!	64.9155	1.81235	0.488562	0.753996	0.299003	0.246004	0	4.98339	0.72564	2.41427	0.024963	0.0107082	0.0260768	0.218235	0	4	1	7	7	7	7	1	1	6	7	1	3	6	1	1	7
1575	0	0	2010-11-24	2011-05-08	2011-08-24	0	0	108	#NULL!	#NULL!	55.033	1.74062	0.620541	0.895245	0	0.0791481	0.0256069	0	0.938682	0	0.0111643	0.00482172	0	0.0147873	0	6	2	7	7	7	7	1	1	6	6	1	6	6	1	2	7
1576	0	0	2010-11-25	2011-05-09	2011-09-06	1	1	120	#NULL!	#NULL!	68.332	1.83462	0.666667	0.310961	1.69323	0.427728	0.261311	0	0.641204	0	0.19849	0.0786343	0.0179591	0.0956163	8.08973	4	1	5	4	5	5	1	1	4	4	2	3	3	1	1	6
1577	0	0	2010-11-25	2011-05-09	2011-08-31	0	0	114	#NULL!	#NULL!	99.535	1.99798	0.438197	0.372087	0.0999667	0.624246	0	4.59847	0.234435	0.714626	0.22748	0.0890144	0.15606	0.225568	0	5	2	5	3	5	3	1	1	3	3	3	4	1	2	3	5
1578	0	0	2010-11-25	2011-05-09	2011-08-26	1	0	109	#NULL!	#NULL!	69.9075	1.84452	0.636997	0.485067	0.3	0.514933	0	7.18324	0.395234	0.71508	0.00869672	0.00376061	0	0.00816593	0	7	1	7	4	7	7	1	1	4	4	4	5	1	1	5	7
1579	0	0	2010-11-25	2011-05-09	2011-09-08	0	0	122	#NULL!	#NULL!	67.5915	1.82989	0.47332	0.967089	0	0.0329108	0	2.58792	0.994652	0	0	0	0	0.00534843	0	4	1	3	3	3	4	1	2	4	5	1	4	4	1	3	6
1580	0	0	2010-11-27	2011-05-11	2011-09-06	1	1	118	#NULL!	#NULL!	66.0675	1.81999	0.579765	0.848179	1.59824	0.151821	0	8.78828	0.744187	0	0.137386	0.0559079	0.00721884	0.0602291	0	4	2	5	5	5	5	1	2	5	5	1	4	4	2	3	7
1581	0	0	2010-11-27	2011-05-11	2011-08-10	0	0	91	#NULL!	#NULL!	74.996	1.87504	0.676316	0.699679	0.1998	0.300321	0	9.77069	0.0974828	0	0.640819	0.215061	0.126793	0.121628	0.232919	3	2	6	5	7	7	1	3	7	7	2	6	6	1	1	7
1582	0	0	2010-11-27	2011-05-11	2011-09-08	0	1	120	#NULL!	#NULL!	114.553	2.059	0.617375	0.560995	0.7	0.439005	0	0	0.905909	0	0.0265403	0.011376	0	0.060047	0.236967	7	1	6	4	6	6	1	2	5	5	2	5	2	1	5	6
1583	0	0	2010-11-28	2011-05-12	2011-08-15	0	1	95	#NULL!	#NULL!	41.405	1.61705	0.48048	0.729145	0.298706	0.270855	0	2.4	0.0151552	0	0	0	0	0	0	5	1	5	5	5	5	1	1	6	5	1	5	5	1	2	7
1584	0	0	2010-11-28	2011-05-12	2011-08-24	0	1	104	#NULL!	#NULL!	64.932	1.81246	0.434373	0.95113	0	0	0.0488697	0	0.412792	0.700762	0.037401	0.0159467	0.0942401	0.358214	0.228311	3	1	3	3	4	4	1	2	4	5	1	2	3	5	5	3
1585	0	0	2010-11-28	2011-05-12	2011-09-08	0	0	119	#NULL!	#NULL!	65.6745	1.8174	0.599342	0.901889	0.397746	0.0981107	0	0	0.967411	0	0.0264644	0.0113439	0	0.00612445	0	5	1	7	7	6	6	1	1	2	5	1	3	4	1	1	7
1586	0	0	2010-11-29	2011-05-13	2011-09-08	0	1	118	#NULL!	#NULL!	80.954	1.90824	0.435975	0.983559	0	0.0164409	0	0.199468	1	0	0	0	0	0	0	4	1	4	4	4	4	1	1	4	6	1	2	3	3	1	6
1587	0	0	2010-11-29	2011-05-13	2011-08-26	1	1	105	#NULL!	#NULL!	71.2355	1.8527	0.558769	0.665057	1.59893	0.334943	0	0	0.570498	0	0.163289	0.0656878	0.0253618	0.182078	4.53007	5	2	5	4	4	5	1	4	7	6	3	5	5	1	2	7
1588	0	0	2010-11-30	2011-05-14	2011-08-19	0	1	97	#NULL!	#NULL!	83.5325	1.92186	0.487065	0.578807	0	0.421193	0	0	0.525937	0	0.192617	0.076501	0.244694	0.0113797	0	3	1	4	4	3	3	1	1	4	5	2	3	1	1	6	7
1589	0	0	2010-11-30	2011-05-14	2011-09-12	0	1	121	#NULL!	#NULL!	57.74	1.76148	0.668602	0.548284	0	0.451716	0	6.16506	0.375265	0.234852	0.300605	0.114145	0.0159308	0.283253	3.33315	6	1	5	5	5	5	1	1	6	6	1	4	4	1	2	7
1590	0	0	2010-11-30	2011-05-14	2011-09-08	0	1	117	#NULL!	#NULL!	67.756	1.83095	0.655466	0.936456	0	0.0444665	0.0190776	0	0.890347	0	0.0751548	0.031471	0	0.0229077	0	3	1	2	2	2	2	3	1	2	6	1	1	2	5	7	4
1591	0	0	2010-11-30	2011-05-14	2011-09-12	0	0	121	#NULL!	#NULL!	92.254	1.96499	0.446903	0.918554	0	0.0814457	0	0	0.724874	0.238701	0.0239895	0.0102955	0.0525541	0.105711	0	4	1	4	4	3	3	1	1	4	4	1	2	4	5	7	4
1592	0	0	2010-11-30	2011-05-14	2011-09-12	0	1	121	#NULL!	#NULL!	64.4965	1.80954	0.42742	0.529788	0.0995685	0.470212	0	6.37239	0.392134	0	0.168719	0.0677103	0	0.0811706	0	6	1	5	4	4	4	1	2	4	5	2	3	3	3	3	6
1593	0	0	2010-12-01	2011-05-15	2011-09-12	0	0	120	#NULL!	#NULL!	73.5465	1.86656	0.671951	0.9635	0.397746	0.0365	0	8.35267	0.413668	0.242326	0.201763	0.0798186	0.142612	0.223269	0.47619	5	2	5	3	3	2	1	1	3	2	4	3	2	4	5	4
1594	0	0	2010-12-01	2011-05-15	2011-09-14	0	1	122	#NULL!	#NULL!	103.996	2.01702	0.352649	0.641315	0	0.358685	0	7.7715	0.914713	0	0.033134	0.0141566	0	0.0449761	0	6	1	6	5	5	5	1	2	3	2	3	3	1	3	5	5
1595	0	0	2010-12-01	2011-05-15	2011-08-26	1	0	103	#NULL!	#NULL!	89.067	1.94972	0.632524	0.382861	0	0.617139	0	1.39767	0.130363	0	0.350095	0.130364	0.336274	0.16577	10.7346	6	1	6	3	6	6	1	1	4	4	4	4	1	1	3	7
1596	0	0	2010-12-02	2011-05-16	2011-09-12	0	1	119	#NULL!	#NULL!	87.536	1.94219	0.636975	1	0	0	0	0	0.91375	0	0.054205	0.0229251	0	0.0254784	0.712025	3	1	3	5	4	4	2	1	4	4	1	2	4	5	7	5
1597	0	0	2010-12-03	2011-05-17	2011-09-14	0	1	120	#NULL!	#NULL!	118.484	2.07366	0.556888	0.991339	0	0.00866089	0	0	0.726255	0	0.14777	0.059855	0.0707607	0.0552138	9.50872	4	1	2	4	3	3	1	1	2	3	3	1	1	4	7	5
1598	0	0	2010-12-03	2011-05-17	2011-09-14	0	1	120	#NULL!	#NULL!	83.472	1.92154	0.476571	1	0	0	0	0	0.954321	0	0	0	0	0	0	2	1	4	6	2	4	2	1	4	4	1	1	3	5	6	6
1599	0	0	2010-12-03	2011-05-17	2011-09-06	1	1	112	#NULL!	#NULL!	82.2145	1.91495	0.610396	0.679499	0.199933	0.320501	0	12.3959	0.511218	0.233754	0.0697345	0.029276	0	0.0196353	0.467508	5	2	5	5	5	5	1	1	4	4	1	3	4	2	2	7
1600	0	0	2010-12-04	2011-05-18	2011-09-12	0	1	117	#NULL!	#NULL!	64.955	1.81261	0.426328	0.905226	0.599634	0.0947741	0	6.79547	0.0392802	0.239234	0.255441	0.0987964	0.600451	0.104828	5.99847	5	1	6	5	6	6	1	1	3	5	2	3	2	4	6	7
1601	0	0	2010-12-04	2011-05-18	2011-09-12	0	1	117	#NULL!	#NULL!	54.6035	1.73722	0.67161	0.397597	0	0.602403	0	4.39853	0.454294	0	0.152424	0.0616123	0.0563099	0.136348	1.4377	5	1	5	5	5	5	1	1	5	5	1	4	5	1	2	7
1602	0	0	2010-12-04	2011-05-18	2011-08-26	1	0	100	#NULL!	#NULL!	76.527	1.88381	0.444198	0.753664	0.8994	0.246336	0	0	0.570759	0.242954	0.0722871	0.0303111	0.116795	0.240159	5.67197	4	1	3	6	6	3	1	1	6	7	1	3	3	1	3	7
1603	0	0	2010-12-04	2011-05-18	2011-09-14	0	1	119	#NULL!	#NULL!	76.886	1.88585	0.487114	1	0	0	0	0.596619	0.359163	0	0.0976	0.0404441	0.01788	0.10371	0.48	4	1	2	4	4	4	1	1	3	4	1	2	2	4	5	6
1604	0	0	2010-12-05	2011-05-19	2011-09-08	0	1	112	#NULL!	#NULL!	59.3155	1.77317	0.443923	0.522625	2.29824	0.477375	0	7.1952	0.573959	0.966329	0.185406	0.0738672	0.00603614	0.151904	0	6	1	7	7	7	7	1	1	5	6	1	4	5	1	2	7
1605	0	0	2010-12-05	2011-05-19	2011-09-14	0	1	118	#NULL!	#NULL!	125.348	2.09812	0.537145	0.706175	0.0996016	0.293825	0	7.17131	0.259963	0	0.038746	0.0165093	0.0022921	0.0911314	0	4	1	5	4	4	4	1	1	3	4	2	3	2	1	4	5
1606	0	0	2010-12-05	2011-05-19	2011-08-26	1	0	99	#NULL!	#NULL!	82.414	1.916	0.481613	0.591575	0	0.408425	0	0	0.458032	0	0.108956	0.0449145	0.169864	0.0255626	1.20385	4	1	5	5	5	5	1	1	6	5	1	4	5	1	3	6
1607	0	0	2010-12-06	2011-05-20	2011-09-06	1	1	109	#NULL!	#NULL!	66.274	1.82134	0.220959	0.480002	0	0.519998	0	0	0.555069	1.17059	0.00897456	0.00388022	0.0104963	0.183134	1.87295	3	1	3	5	3	3	1	1	3	5	1	2	3	3	4	5
1608	0	0	2010-12-06	2011-05-20	2011-08-31	0	0	103	#NULL!	#NULL!	113.648	2.05556	0.510388	0.615842	0.1	0.373158	0	7.7974	0.372553	0.954104	0.00604265	0.00261639	0.0962946	0.519164	0.714019	3	1	7	7	7	7	1	1	7	7	1	3	7	1	1	7
1609	0	0	2010-12-06	2011-05-20	2011-08-26	1	1	98	#NULL!	#NULL!	95.29	1.97905	0.500194	0.950847	0.0996347	0.0491531	0	0	0.352175	0	0.0667421	0.0280595	0.524726	0.0383652	4.5587	5	1	5	4	4	4	1	1	4	6	2	4	1	2	6	7
1610	0	0	2010-12-07	2011-05-21	2011-09-12	0	1	114	#NULL!	#NULL!	98.0415	1.99141	0.195331	0.51751	0.0994695	0.48249	0	2.3992	0.281708	2.85059	0.13661	0.0556115	0.281835	0.269603	0.724288	6	1	7	7	7	7	1	1	7	6	1	5	5	1	1	7
1611	0	0	2010-12-09	2011-05-23	2011-09-19	0	0	119	#NULL!	#NULL!	65.15	1.81391	0.607299	0.865623	0	0.130064	0.00431321	7.38277	0.900247	0	0.0904823	0.0376186	0	0.00927105	0	7	1	7	7	7	7	1	1	7	6	1	6	6	1	1	7
1612	0	0	2010-12-09	2011-05-23	2011-09-19	0	0	119	#NULL!	#NULL!	81.807	1.91279	0.186934	0.798198	0.1	0.201802	0	4.8	0.933372	0	0.0417824	0.017777	0	0.0248457	0.231481	4	1	5	5	5	5	1	1	4	4	2	4	5	1	4	7
1613	0	0	2010-12-09	2011-05-23	2011-09-14	0	0	114	#NULL!	#NULL!	153.808	2.18698	0.538896	0.883311	0	0.116689	0	0	0.591757	0	0.00532255	0.00230543	0.0392188	0.174062	0.240115	4	1	2	3	3	3	1	1	3	4	2	3	1	2	6	4
1614	0	0	2010-12-10	2011-05-24	2011-09-19	0	1	118	#NULL!	#NULL!	56.513	1.75215	0.606918	0.903087	0	0	0.0969134	0	0.717872	1.21694	0.119637	0.0490771	0.00509964	0.157391	7.8042	3	1	2	4	2	2	2	1	2	2	1	2	2	5	7	4
1615	0	0	2010-12-10	2011-05-24	2011-08-31	0	0	99	#NULL!	#NULL!	82.5855	1.9169	0.553922	0.737888	1.59947	0.262112	0	0	0.725183	0	0.0733579	0.0307446	0.148509	0.0529499	4.44826	3	1	3	4	2	2	1	1	3	6	2	2	1	4	7	2
1616	0	0	2010-12-10	2011-05-24	2011-09-08	0	1	107	#NULL!	#NULL!	63.375	1.80192	0.412696	0.626713	1.19747	0.373287	0	5.99401	1	0	0	0	0	0	0	5	1	5	5	5	5	1	1	5	5	1	5	5	1	2	7
1617	0	0	2010-12-11	2011-05-25	2011-09-06	1	1	104	#NULL!	#NULL!	75.584	1.87843	0.491908	0.911188	0.0994036	0.0538436	0.0349685	0	0.463936	0	0.012986	0.00560344	0	0.0321188	0	4	1	4	7	5	5	1	1	6	6	1	4	6	1	2	7
1618	0	0	2010-12-11	2011-05-25	2011-08-31	0	0	98	#NULL!	#NULL!	102.231	2.00958	0.275636	0.467974	0	0.532026	0	8.997	0.50351	3.06915	0.0518742	0.0219638	0	0.185316	0	7	1	3	2	3	3	1	1	2	6	5	4	1	2	7	1
1619	0	0	2010-12-12	2011-05-26	2011-09-21	0	0	118	#NULL!	#NULL!	79.7425	1.90169	0.526834	0.421057	0	0.578943	0	5.96817	0.579589	0.729131	0.211359	0.083273	0.066564	0.142488	5.98859	5	1	6	3	6	6	1	1	2	4	4	3	1	3	6	7
1620	0	0	2010-12-13	2011-05-27	2011-09-21	0	1	117	#NULL!	#NULL!	69.4015	1.84137	0.548878	0.727348	0	0.00582945	0.266822	0	0.267303	0	0.217371	0.0854229	0.1607	0.0880906	0.48	2	1	2	6	3	2	2	3	2	3	3	3	1	1	7	4
1621	0	0	2010-12-13	2011-05-27	2011-09-21	0	0	117	#NULL!	#NULL!	152.837	2.18423	0.600877	0.963358	0	0	0.0366417	0	0.989494	0	0	0	0	0.0105059	0	2	1	2	6	2	2	3	1	2	4	1	2	1	4	7	3
1622	0	0	2010-12-13	2011-05-27	2011-08-26	1	0	91	#NULL!	#NULL!	83.049	1.91933	0.493213	0.803182	0	0.181883	0.0149353	0	0.726624	0.237869	0.00671031	0.00290452	0.0257608	0.21402	0	2	1	2	5	1	1	2	1	3	7	1	2	1	6	6	1
1623	0	0	2010-12-14	2011-05-28	2011-09-06	1	0	101	#NULL!	#NULL!	71.7385	1.85575	0.902229	0.804606	1.2948	0.195394	0	9.78695	0.309609	0	0.00846774	0.00366201	0	0.0788114	0.967742	3	1	3	3	3	4	1	6	4	7	1	2	3	3	6	5
1624	0	0	2010-12-14	2011-05-28	2011-08-31	0	0	95	#NULL!	#NULL!	53.3385	1.72704	0.510123	0.95122	0.599401	0.0487804	0	4.5954	0.307526	0	0.282177	0.107948	0.366395	0.0277506	0	4	1	3	5	3	3	1	1	6	5	1	2	5	2	2	5
1625	0	0	2010-12-16	2011-05-30	2011-09-19	0	0	112	#NULL!	#NULL!	84.959	1.92921	0.596626	0.9755	0.1	0.0245	0	0	0.802953	0.24323	0.114105	0.0469261	0	0.0829422	3.56238	5	1	6	6	6	6	1	2	5	5	1	3	5	1	3	7
1626	0	0	2010-12-16	2011-05-30	2011-09-21	0	0	114	#NULL!	#NULL!	101.154	2.00499	0.710631	1	0	0	0	0	0.560125	0	0.015564	0.0067073	0.090386	0.185967	0.943396	4	1	4	5	5	5	1	1	4	6	1	4	5	1	2	4
1627	0	0	2010-12-17	2011-05-31	2011-10-03	1	1	125	#NULL!	#NULL!	70.0425	1.84536	0.525386	0.798774	0.1998	0.201226	0	3.99867	0.627538	1.70719	0.246837	0.0958096	0.0332074	0.0755957	2.40887	6	2	7	4	6	6	1	1	2	2	4	5	1	1	3	7
1628	0	0	2010-12-19	2011-06-02	2011-09-21	0	1	111	#NULL!	#NULL!	124.706	2.09589	0.384051	0.830696	0.498042	0.169304	0	14.3284	0.02652	0	0.13228	0.0539538	0.746043	0.0951567	2.4	5	1	4	3	4	3	1	5	2	5	3	3	2	1	6	7
1629	0	0	2010-12-19	2011-06-02	2011-09-30	1	1	120	#NULL!	#NULL!	73.067	1.86372	0.697735	0.506776	0	0.493224	0	2.3968	0.340643	1.7007	0.018169	0.00781987	0.145869	0.480661	1.93943	7	1	7	2	7	7	1	1	6	4	6	6	1	1	1	7
1630	0	0	2010-12-20	2011-06-03	2011-09-30	1	1	119	#NULL!	#NULL!	85.6095	1.93252	0.47083	0.838098	0	0.161902	0	0.398142	1	0	0	0	0	0	0	2	1	7	6	7	7	1	2	2	5	1	1	6	2	6	7
1631	0	0	2010-12-21	2011-06-04	2011-09-30	1	0	118	#NULL!	#NULL!	76.303	1.88254	0.59941	0.963524	0	0.0364757	0	0	0.668136	0	0.0513421	0.0217441	0.105702	0.0724666	0	4	1	3	6	4	4	2	3	2	5	1	2	4	6	7	3
1632	0	0	2010-12-21	2011-06-04	2011-09-19	0	1	107	#NULL!	#NULL!	82.372	1.91578	0.606858	0.5699	0.199933	0.427934	0.00216594	17.3942	0.223691	0.957249	0.256363	0.099115	0.226528	0.247801	2.37587	6	1	5	6	5	5	1	2	5	6	1	3	4	2	4	7
1633	0	0	2010-12-22	2011-06-05	2011-09-19	0	0	106	#NULL!	#NULL!	74.079	1.8697	0.613539	0.56221	0	0	0.43779	0	0.676418	0	0.0577103	0.0243667	0.0291134	0.102665	1.18483	3	1	3	5	4	5	1	1	5	6	1	2	4	3	5	5
1634	0	0	2010-12-22	2011-06-05	2011-09-26	0	1	113	#NULL!	#NULL!	105.184	2.02195	0.690321	0.859106	0	0.140894	0	0.795229	0.573235	0	0.121549	0.0498184	0.00343067	0.0474709	0	4	1	4	6	6	6	1	1	5	6	1	4	4	1	2	6
1635	0	0	2010-12-22	2011-06-05	2011-09-26	0	0	113	#NULL!	#NULL!	106.521	2.02744	0.409155	0.772939	0	0.227061	0	6.2	0.995487	0	0	0	0	0.00451278	0	4	1	7	7	7	7	1	1	6	6	1	5	6	1	1	7
1636	0	0	2010-12-22	2011-06-05	2011-09-30	1	0	117	#NULL!	#NULL!	123.419	2.09138	0.592979	0.485358	0	0.367221	0.147421	0.199667	0.625872	0.237229	0.269146	0.103512	0.00513997	0.0679395	0	6	2	5	2	4	4	1	1	3	2	6	4	1	1	1	6
1637	0	0	2010-12-23	2011-06-06	2011-09-21	0	0	107	#NULL!	#NULL!	77.671	1.89026	0.404261	0.665335	0.1998	0.334665	0	12.987	0.0953134	0.488599	0.182736	0.0728879	0	0.0515472	1.4658	5	1	6	6	6	6	1	1	6	6	1	5	6	1	1	7
1638	0	0	2010-12-23	2011-06-06	2011-09-28	0	0	114	#NULL!	#NULL!	65.3845	1.81547	0.571161	0.913433	0	0.0865669	0	1.99734	0.967026	0	0	0	0	0.0205089	#NULL!	4	1	4	7	6	6	1	1	7	7	1	3	5	1	2	7
1639	0	0	2010-12-24	2011-06-07	2011-09-26	0	0	111	#NULL!	#NULL!	104.927	2.02089	0.612947	0.574091	0.199667	0.425909	0	3.38645	0.354232	0.47939	0.425689	0.154025	0.0925727	0.127506	0	5	1	6	4	6	6	1	1	7	7	2	5	1	1	1	7
1640	0	0	2010-12-24	2011-06-07	2011-09-28	0	0	113	#NULL!	#NULL!	71.5175	1.85441	0.44052	0.555473	0.0999334	0.444527	0	3.59521	0.73579	0	0.0446401	0.0189667	0.0829972	0.112624	#NULL!	5	2	5	2	5	3	1	1	1	2	5	2	1	1	5	4
1641	0	0	2010-12-25	2011-06-08	2011-09-21	0	1	105	#NULL!	#NULL!	69.9425	1.84474	0.598397	0.659364	0.895225	0.340636	0	6.1794	0.786418	0.693695	0.0849956	0.035428	0	0.074479	0	3	1	6	7	7	7	1	1	7	7	1	2	7	1	1	7
1642	0	0	2010-12-26	2011-06-09	2011-09-30	1	0	113	#NULL!	#NULL!	100.606	2.00263	0.517076	0.390017	0.0999334	0.609983	0	2.99401	0.0169206	0.505902	0.164104	0.0659919	0.183693	0.62137	1.46617	5	1	3	3	3	3	1	5	2	2	5	2	1	1	6	3
1643	0	0	2010-12-27	2011-06-10	2011-09-30	1	1	112	#NULL!	#NULL!	75.5215	1.87807	0.583134	0.678214	0	0.321786	0	5.96817	0.730423	0	0.115017	0.0472814	0	0.0416069	1.91296	2	1	3	7	4	7	1	2	6	7	1	2	4	2	4	7
1644	0	0	2010-12-27	2011-06-10	2011-10-03	1	0	115	#NULL!	#NULL!	54.801	1.73879	0.509198	0.981348	0	0.00199601	0.0166556	0	0.651291	0	0.0533734	0.0225824	0.0766438	0.108457	1.40559	3	1	7	7	7	7	1	1	7	7	1	3	6	1	1	7
1645	0	1	2011-10-09	2012-03-22	2012-06-27	0	0	97	#NULL!	#NULL!	79.5883	1.90085	0.637126	0.459302	0.199336	0.540698	0	8.4	0.309181	0	0.0201238	0.0086529	0.11428	0.0452786	0	6	1	4	2	5	4	1	5	2	2	6	4	1	1	4	5
1646	0	1	2011-10-09	2012-03-22	2012-06-27	0	1	97	#NULL!	#NULL!	66.4751	1.82266	0.482859	0.574192	0	0.419142	0.00666667	3.98671	0.748994	0	0.00370568	0.00160638	0	0.0155031	0	4	2	6	4	6	6	1	1	4	4	3	5	3	1	1	7
1647	0	1	2011-10-09	2012-03-22	2012-06-27	0	0	97	#NULL!	#NULL!	96.4654	1.98437	0.565182	0.237973	0	0.762027	0	7.4	0.277959	2.38695	0.0623359	0.0262619	0.0229377	0.623633	0	5	1	4	4	4	5	1	4	6	5	4	5	2	1	4	7
1648	0	1	2011-10-09	2012-03-22	2012-06-27	0	0	97	#NULL!	#NULL!	85.0399	1.92962	0.601252	0.923588	0	0.0365449	0.0398671	0	0.928232	0	0.0387435	0.0165083	0	0.0330244	0	3	2	4	4	4	4	1	1	4	4	1	1	5	5	3	5
1649	0	1	2011-10-09	2012-03-22	2012-06-27	0	1	97	#NULL!	#NULL!	112.37	2.05065	0.5584	0.963333	0.3	0.0366667	0	0.199336	0.0444162	0	0.0930989	0.0386594	0.0388924	0.0735156	3.52499	3	1	3	5	3	4	1	2	7	5	1	2	6	1	2	5
1650	0	1	2011-10-10	2012-03-23	2012-07-02	0	0	101	#NULL!	#NULL!	94.9851	1.97766	0.729782	0.801003	0	0.0100334	0.188963	0	0.527278	0	0.0663204	0.0278877	0.0190461	0.124398	0	4	1	4	6	5	6	1	1	6	6	1	3	4	1	2	7
1651	0	1	2011-10-10	2012-03-23	2012-07-16	0	1	115	#NULL!	#NULL!	88.0413	1.94469	0.651706	0.49521	7.56689	0.50479	0	11.9205	0.118453	1.45641	0.139724	0.0567997	0.0927067	0.642452	5.93402	5	1	7	4	7	7	1	1	6	7	3	4	2	1	1	7
1652	0	1	2011-10-10	2012-03-23	2012-07-09	1	1	108	#NULL!	#NULL!	51.7292	1.71374	0.519349	1	0	0	0	0	0.503619	0	0.474929	0.168771	0	0.0174859	0	2	1	2	6	2	2	2	1	2	7	1	1	6	6	6	3
1653	0	1	2011-10-10	2012-03-23	2012-07-02	0	0	101	#NULL!	#NULL!	164.587	2.21639	0.46474	0.930011	0.3	0.0699889	0	4.18605	0.542568	0.476948	0.0634978	0.0267366	0.236688	0.126479	0	6	1	6	3	6	6	1	3	4	4	3	4	2	1	1	6
1654	0	1	2011-10-10	2012-03-23	2012-07-02	0	0	101	#NULL!	#NULL!	74.4223	1.8717	0.731307	0.416944	0.0996678	0.583056	0	6.77741	0.117651	1.67041	0.148832	0.0602564	0.226478	0.499933	0.464684	6	1	7	6	6	6	1	2	6	5	2	5	4	1	1	7
1655	0	1	2011-10-10	2012-03-23	2012-07-02	0	1	101	#NULL!	#NULL!	69.8203	1.84398	0.378897	0.878924	0	0.0281186	0.0929575	0	0.953248	0	0	0	0	0.00510204	0	4	1	4	5	4	4	1	1	2	3	3	1	2	6	6	6
1656	0	1	2011-10-10	2012-03-23	2012-07-02	0	0	101	#NULL!	#NULL!	82.7107	1.91756	0.622706	0.893688	0	0.00166113	0.104651	0	0.654928	0	0.218539	0.0858395	0.0381214	0.0884118	1.19348	4	2	5	4	4	4	1	1	5	4	2	4	4	2	2	7
1657	0	1	2011-10-11	2012-03-24	2012-07-05	1	1	103	#NULL!	#NULL!	91.2289	1.96013	0.603534	0.496667	4	0.503333	0	8.8	0.890306	0	0.00692859	0.00299867	0	0.0164656	0	6	3	6	4	6	4	1	1	2	2	4	3	1	1	5	7
1658	0	1	2011-10-11	2012-03-24	2012-06-25	1	0	93	#NULL!	#NULL!	58.9663	1.7706	0.66788	1	0	0	0	0	0.0932192	0	0.0210605	0.00905149	0.110005	0.0618104	0	2	1	2	4	3	3	1	1	3	4	1	2	4	5	5	3
1659	0	1	2011-10-11	2012-03-24	2012-06-25	1	1	93	#NULL!	#NULL!	68.6005	1.83633	0.2	0.805637	0	0.194363	0	0	0.189213	2.87712	0.0067079	0.00290348	0.0951441	0.397462	0	3	1	3	5	5	5	1	1	5	4	1	2	5	4	3	6
1660	0	1	2011-10-11	2012-03-24	2012-07-16	0	1	114	#NULL!	#NULL!	99.3709	1.99726	0.531053	0.671993	0	0.328007	0	13	0.815439	0	0.0374278	0.0159579	0	0.0566435	0	5	1	5	4	5	5	1	1	5	5	1	4	4	1	1	7
1661	0	1	2011-10-12	2012-03-25	2012-06-25	1	1	92	#NULL!	#NULL!	59.4707	1.7743	0.444663	0.491694	0	0.504983	0.00332226	1.59468	0.743183	0	0	0	0	0.00416195	0	6	1	6	5	5	5	1	3	7	6	1	6	6	1	1	7
1662	0	1	2011-10-12	2012-03-25	2012-07-02	0	0	99	#NULL!	#NULL!	72.4247	1.85989	0.507164	0.968543	0	0.0264901	0.00496689	0	0.112805	0.712363	0.00712363	0.00308279	0.00530315	0.114325	0.712363	3	1	6	7	7	6	1	2	6	5	1	1	6	1	1	7
1663	0	1	2011-10-13	2012-03-26	2012-07-05	1	0	101	#NULL!	#NULL!	91.4764	1.96131	0.366332	0.975166	0	0	0.0248344	0	0.648148	0	0.105596	0.0435964	0.111393	0.131522	0.483092	4	1	3	6	4	4	1	1	6	6	1	3	5	2	3	5
1664	0	1	2011-10-13	2012-03-26	2012-07-11	0	1	107	#NULL!	#NULL!	81.0726	1.90887	0.0794268	0.888333	0.1	0.111667	0	0	0.85535	0	0.0733056	0.0307234	0.0141199	0.0572247	0.235331	4	1	3	4	4	4	1	1	4	4	2	4	4	1	3	4
1665	0	1	2011-10-14	2012-03-27	2012-07-11	0	0	106	#NULL!	#NULL!	155.501	2.19173	0.601334	0.531561	0	0.227575	0.240864	0	0.619869	0	0.0224503	0.0096422	0	0.0193299	0	2	1	2	6	2	3	1	1	3	6	1	2	6	7	6	3
1666	0	1	2011-10-14	2012-03-27	2012-07-05	1	0	100	#NULL!	#NULL!	137.222	2.13743	0.256825	0.60299	0.299003	0.39701	0	10.5648	0.480672	0	0	0	0	0.00916043	0	6	1	5	4	6	6	1	1	3	5	4	5	1	1	4	5
1667	0	1	2011-10-14	2012-03-27	2012-07-11	0	0	106	#NULL!	#NULL!	95.3141	1.97916	0.664971	0.71609	0.0993377	0.28391	0	2.7907	0.286813	1.43901	0.00612686	0.00265274	0.537055	0.16055	0.480654	3	1	7	7	7	7	1	1	6	3	1	2	5	1	1	7
1668	0	1	2011-10-14	2012-03-27	2012-07-11	0	0	106	#NULL!	#NULL!	60.1377	1.77915	0.568442	0.978477	0	0.0215232	0	0	0.907516	0	0	0	0	0.0285454	0	4	1	4	5	4	4	1	1	3	3	1	2	4	2	6	5
1669	0	1	2011-10-14	2012-03-27	2012-07-09	1	1	104	#NULL!	#NULL!	56.2086	1.7498	0.584464	0.920177	0	0.04	0.0398234	0	0.650779	1.46033	0.0317722	0.0135838	0.0487993	0.137242	0	4	1	4	6	5	4	1	1	6	6	1	2	3	1	2	4
1670	0	1	2011-10-14	2012-03-27	2012-07-09	1	0	104	#NULL!	#NULL!	66.6495	1.8238	0.6663	0.845044	0.2	0.154956	0	5.98007	0.67873	0.487805	0.179587	0.07173	0.0479527	0.0937298	0.467071	6	2	6	5	6	6	1	1	6	4	3	4	4	1	2	6
1671	0	1	2011-10-14	2012-03-27	2012-07-09	1	1	104	#NULL!	#NULL!	73.0317	1.86351	0.417552	0.832226	0.199336	0.167774	0	4.18605	0.80328	0	0.0289582	0.0123977	0.064075	0.103687	0	5	1	5	4	5	5	1	2	5	4	3	4	4	1	2	6
1672	0	1	2011-10-15	2012-03-28	2012-07-05	1	1	99	#NULL!	#NULL!	63.856	1.8052	0.503934	0.657285	0	0.00331126	0.339404	0	0.770726	0.23836	0.139831	0.0568405	0.0338074	0.0518386	0.23836	2	1	2	4	2	3	1	1	2	6	1	2	4	4	2	5
1673	0	1	2011-10-15	2012-03-28	2012-07-05	1	1	99	#NULL!	#NULL!	87.9947	1.94446	0.49744	0.860199	3.9947	0.139801	0	8.6	0.550754	0.240154	0.210813	0.0830769	0.0497463	0.183243	2.61807	5	1	5	4	6	6	1	1	6	5	2	4	4	1	1	7
1674	0	1	2011-10-15	2012-03-28	2012-07-16	0	1	110	#NULL!	#NULL!	88.7599	1.94822	0.410437	0.922141	0	0.00666667	0.0711921	0	0.0693251	0.994842	0.111153	0.045774	0.027738	0.249173	0	3	1	2	3	3	3	2	3	2	4	1	1	3	3	4	4
1675	0	1	2011-10-15	2012-03-28	2012-07-23	1	0	117	#NULL!	#NULL!	151.855	2.18143	0.521366	0.91	0	0.09	0	0	0.756365	0	0.00880987	0.00380932	0.0921319	0.0544469	0	2	1	4	5	4	4	1	2	2	3	1	1	2	4	7	4
1676	0	1	2011-10-16	2012-03-29	2012-07-23	1	1	116	#NULL!	#NULL!	83.2533	1.9204	0.402042	0.775388	1.5	0.224612	0	10	0.922708	0.482513	0.0392658	0.0167266	0	0.0287481	0	5	1	7	5	7	7	1	3	2	6	3	4	1	4	4	7
1677	0	1	2011-10-16	2012-03-29	2012-07-30	0	1	123	#NULL!	#NULL!	53.0506	1.72469	0.596694	0.562355	0.0993377	0.437645	0	2.6087	0.018397	0.48646	0.109891	0.0452804	0.0692531	0.802459	0.974079	5	1	7	7	7	7	1	1	6	6	1	2	4	1	1	7
1678	0	1	2011-10-16	2012-03-29	2012-07-11	0	0	104	#NULL!	#NULL!	97.3713	1.98843	0.563145	0.663732	0	0.336268	0	6.2	0.589518	2.64863	0.137692	0.0560246	0.049774	0.128999	0	4	1	6	7	7	7	1	1	7	7	1	3	7	1	1	7
1679	0	1	2011-10-16	2012-03-29	2012-07-30	0	1	123	#NULL!	#NULL!	138.817	2.14244	0.627264	0.525797	0	0.469236	0.00496689	1.5894	0.381478	2.64606	0.38851	0.142549	0.00831181	0.141378	0.481823	7	1	7	7	7	7	1	1	6	6	1	5	5	1	1	7
1680	0	1	2011-10-16	2012-03-29	2012-07-18	0	1	111	#NULL!	#NULL!	98.6371	1.99404	0.545606	0.965	0	0.035	0	0	0.820034	0	0.00486539	0.00210789	0	0.0323516	0	5	1	6	6	7	6	1	1	5	6	1	3	5	1	2	7
1681	0	1	2011-10-16	2012-03-29	2012-07-16	0	0	109	#NULL!	#NULL!	89.0759	1.94976	0.660121	0.968383	0	0.0316168	0	1.79402	0.647411	0	0.113842	0.0468235	0.0157365	0.0538193	0	2	1	6	5	6	6	1	1	6	6	1	3	5	1	1	7
1682	0	1	2011-10-16	2012-03-29	2012-07-23	1	0	116	#NULL!	#NULL!	63.511	1.80285	0.35872	0.497713	0	0.502287	0	3.4	1	0	0	0	0	0	0	6	1	6	6	6	6	1	2	4	4	2	2	2	1	1	6
1683	0	1	2011-10-16	2012-03-29	2012-07-23	1	1	116	#NULL!	#NULL!	80.8398	1.90763	0.545236	0.904844	0.1	0.0951561	0	0.200669	0.256365	0	0.406372	0.1481	0.118162	0.177861	0	6	1	5	4	5	5	1	1	4	3	3	3	1	2	7	5
1684	0	1	2011-10-16	2012-03-29	2012-07-23	1	1	116	#NULL!	#NULL!	58.3703	1.76619	0.59373	0.5	0	0	0.5	0	0.312667	0.241818	0.153361	0.0619654	0.0467538	0.231362	9.67731	3	1	4	3	2	3	1	2	2	6	1	2	4	7	7	3
1685	0	1	2011-10-17	2012-03-30	2012-07-09	1	0	101	#NULL!	#NULL!	112.362	2.05062	0.603467	0.951899	0	0.0481013	0	3.17881	0.0256702	0.729944	0.050293	0.0213105	0.0444289	0.167872	0	3	1	2	4	3	3	1	1	2	2	1	2	3	5	6	3
1686	0	1	2011-10-17	2012-03-30	2012-07-25	0	0	117	#NULL!	#NULL!	71.1204	1.85199	0.678046	0.827243	0.1	0.172757	0	4.38538	0.659018	1.19666	0.143559	0.0582585	0.0417387	0.155684	0	4	1	3	3	3	3	1	5	4	4	1	2	2	3	6	4
1687	0	1	2011-10-17	2012-03-30	2012-07-23	1	0	115	#NULL!	#NULL!	68.4078	1.83511	0.615246	0.630548	0.1	0.369452	0	1.59468	0.534082	0.46897	0.0664765	0.0279513	0.0399797	0.101614	1.64139	5	1	3	4	4	4	1	1	4	4	2	2	3	1	6	4
1688	0	1	2011-10-18	2012-03-31	2012-07-09	1	0	100	#NULL!	#NULL!	115.386	2.06215	0.521644	0.953366	0	0.0466336	0	0	0.782446	0	0.105242	0.0434574	0	0.107188	0.490196	3	1	2	5	2	2	1	2	3	6	1	2	6	6	7	4
1689	0	1	2011-10-18	2012-03-31	2012-07-18	0	0	109	#NULL!	#NULL!	71.4404	1.85394	0.6725	0.496069	0	0.503931	0	4.8	0.204038	0.95732	0.371805	0.137292	0.200365	0.169984	7.21165	5	1	4	4	4	4	1	1	5	4	2	3	4	1	4	6
1690	0	1	2011-10-18	2012-03-31	2012-07-16	0	1	107	#NULL!	#NULL!	86.3895	1.93646	0.743362	0.734219	2.39203	0.265781	0	6.37874	0.0776131	0	0.772722	0.248641	0.026941	0.118803	6.52174	3	1	3	4	4	4	1	2	3	4	1	2	3	3	6	4
1691	0	1	2011-10-18	2012-03-31	2012-07-23	1	0	114	#NULL!	#NULL!	97.4513	1.98879	0.489179	0.845327	0.3	0.154673	0	7.77409	0.503951	0.966651	0.0945862	0.03925	0.0264508	0.294498	0.475436	3	1	5	6	6	6	1	2	6	5	1	4	4	1	1	6
1692	0	1	2011-10-19	2012-04-01	2012-07-18	0	0	108	#NULL!	#NULL!	58.3189	1.76581	0.691744	0.668333	0.1	0.331667	0	0	0.764822	0	0.0958469	0.0397499	0.0184446	0.120887	0.488599	4	1	2	4	4	4	1	2	4	4	1	3	4	1	4	5
1693	0	1	2011-10-20	2012-04-02	2012-07-20	1	0	109	#NULL!	#NULL!	76.3588	1.88286	0.780078	1	0	0	0	0	0.0579538	0	0.144015	0.0584317	0	0.0495857	0	2	1	2	4	2	3	2	1	2	4	1	1	3	4	5	4
1694	0	1	2011-10-20	2012-04-02	2012-07-18	0	1	107	#NULL!	#NULL!	62.2272	1.79398	0.579285	0.910299	0.398671	0.089701	0	8.9701	0.17684	3.18953	0.215432	0.0847308	0.0357657	0.395459	3.35463	6	1	4	4	4	4	1	1	3	3	2	3	1	2	4	7
1695	0	1	2011-10-21	2012-04-03	2012-07-18	0	1	106	#NULL!	#NULL!	80.0469	1.90334	0.659104	0.857027	0.0996678	0.142973	0	0	0.151868	0	0	0	0	0.0159134	0.485201	3	1	2	4	4	3	1	2	3	4	3	4	3	1	3	5
1696	0	1	2011-10-22	2012-04-04	2012-07-25	0	0	112	#NULL!	#NULL!	156.663	2.19497	0.619246	0.840675	0	0.159325	0	4.56954	0.848865	0	0.0831062	0.034671	0	0.0619972	0	3	2	6	5	6	4	1	1	4	3	1	2	3	2	2	6
1697	0	1	2011-10-22	2012-04-04	2012-07-05	1	0	92	#NULL!	#NULL!	107.304	2.03062	0.36375	0.99	0	0.01	0	0.199336	0.507384	0	0.0992508	0.0410968	0.319359	0.0192305	0	2	1	2	6	3	3	2	1	6	7	1	1	4	2	2	6
1698	0	1	2011-10-23	2012-04-05	2012-07-30	0	0	116	#NULL!	#NULL!	78.3884	1.89425	0.634465	0.591424	0	0.408576	0	2.78146	0.779314	0	0.108154	0.0445999	0.040362	0.0721705	0	5	1	5	5	5	5	1	1	4	4	2	4	4	1	1	6
1699	0	1	2011-10-23	2012-04-05	2012-07-11	0	0	97	#NULL!	#NULL!	76.388	1.88303	0.78782	0.745806	0.497351	0.254194	0	3.6	0.628812	0	0.0833465	0.0347674	0.0156447	0.0992679	0.472888	4	1	6	5	5	5	1	1	3	4	2	3	3	1	4	6
1700	0	1	2011-10-24	2012-04-06	2012-07-30	0	1	115	#NULL!	#NULL!	59.1292	1.7718	0.446109	0.698333	0	0.045	0.256667	0	0.76643	0	0.173203	0.0693731	0	0.0603669	0.958466	5	1	6	4	6	6	1	2	6	7	1	3	4	1	1	7
1701	0	1	2011-10-24	2012-04-06	2012-07-11	0	0	96	#NULL!	#NULL!	132.879	2.12345	0.434487	0.53572	5.66324	0.46428	0	9.36877	0	0	0	0	1	0	0	6	1	4	3	3	3	1	2	2	3	5	3	2	4	6	4
1702	0	1	2011-10-24	2012-04-06	2012-07-25	0	1	110	#NULL!	#NULL!	61.4817	1.78875	0.480209	0.82755	0.29703	0.17245	0	9.50495	0.630968	0	0.121772	0.0499047	0.0614656	0.147252	0	5	1	7	7	7	7	1	1	7	7	1	4	6	1	1	7
1703	0	1	2011-10-24	2012-04-06	2012-07-25	0	0	110	#NULL!	#NULL!	96.6256	1.98509	0.579851	0.840574	1.79272	0.159426	0	5.2	0.0650982	0.730879	0.463218	0.165309	0.135994	0.33569	0.492045	4	1	6	6	6	6	1	1	2	5	1	2	4	1	3	6
1704	0	1	2011-10-24	2012-04-06	2012-07-16	0	0	101	#NULL!	#NULL!	122.041	2.08651	0.67126	0.436667	0	0.563333	0	0.2	0.550395	0.235479	0.283957	0.108551	0.0592622	0.101899	2.11931	4	1	4	5	5	5	1	1	5	5	1	2	4	1	1	6
1705	0	1	2011-10-24	2012-04-06	2012-07-30	0	0	115	#NULL!	#NULL!	141.907	2.15201	0.48659	0.811115	0	0.187213	0.00167224	3.81271	0.133314	1.23111	0.178274	0.0712463	0.371373	0.31704	0.981112	5	1	4	4	4	3	1	4	4	4	1	3	3	1	3	4
1706	0	1	2011-10-25	2012-04-07	2012-07-25	0	0	109	#NULL!	#NULL!	94.1941	1.97402	0.362874	0.848333	0	0.0183333	0.133333	0	0.817524	0	0.0630094	0.0265371	0.0606121	0.0588541	0	1	1	1	6	1	1	4	2	2	6	1	1	4	5	7	4
1707	0	1	2011-10-26	2012-04-08	2012-07-18	0	1	101	#NULL!	#NULL!	85.4339	1.93163	0.69825	0.627483	0.198675	0.372517	0	5.96026	0.591685	0	0.221655	0.0869485	0.0493035	0.106305	3.10637	5	1	3	5	4	4	1	1	5	5	1	3	4	1	3	6
1708	0	1	2011-10-27	2012-04-09	2012-08-10	1	1	123	#NULL!	#NULL!	86.2985	1.936	0.446933	0.978416	0	0.0215837	0	0	0.615682	0	0	0	0	0	0	4	1	3	4	3	4	1	3	3	4	2	3	2	3	5	6
1709	0	1	2011-10-27	2012-04-09	2012-07-25	0	1	107	#NULL!	#NULL!	82.7951	1.918	0.586163	0.772425	0	0	0.227575	0	0.915974	0	0.0626769	0.0264012	0	0.0142715	0	4	1	4	5	5	5	1	1	4	4	1	2	4	1	1	6
1710	0	1	2011-10-27	2012-04-09	2012-08-08	1	1	121	#NULL!	#NULL!	85.5671	1.93231	0.642989	1	0	0	0	0	0.107316	1.41672	0.43141	0.155764	0.204926	0.254013	3.81983	4	1	3	4	3	4	1	3	5	5	2	3	1	2	5	7
1711	0	1	2011-10-28	2012-04-10	2012-08-06	0	1	118	#NULL!	#NULL!	85.0171	1.92951	0.523305	0.538543	1.49073	0.458146	0.00331126	7.2	0.377649	0.327297	0.358325	0.133004	0.0141393	0.228554	3.2827	6	1	6	5	6	6	1	1	6	6	3	4	4	1	1	7
1712	0	1	2011-10-28	2012-04-10	2012-08-06	0	1	118	#NULL!	#NULL!	75.9506	1.88053	0.632948	0.698466	0	0.301534	0	4	0.9833	0	0	0	0.00559267	0.0111077	0	6	1	6	6	6	6	1	1	6	7	1	5	5	1	1	7
1713	0	1	2011-10-28	2012-04-10	2012-08-08	1	0	120	#NULL!	#NULL!	97.7724	1.99022	0.57305	0.86711	0.1	0.0149502	0.11794	6.2	0.971203	0.238095	0.0131024	0.00565333	0	0.0156943	0	6	2	6	5	6	4	1	1	1	2	1	3	3	1	4	6
1714	0	1	2011-10-29	2012-04-11	2012-08-06	0	1	117	#NULL!	#NULL!	65.8372	1.81847	0.416019	0.726667	0	0.273333	0	6	0.584149	4.37851	0.147161	0.0596243	0.00442122	0.216949	0	5	1	4	4	4	4	1	6	6	7	1	5	5	1	3	7
1715	0	1	2011-10-29	2012-04-11	2012-08-08	1	1	119	#NULL!	#NULL!	87.7536	1.94326	0.640844	1	0	0	0	0	0.589113	0	0.0640873	0.0269773	0.0218651	0.157655	2.85714	2	1	3	3	3	3	2	1	2	5	2	2	1	5	5	4
1716	0	1	2011-10-29	2012-04-11	2012-08-08	1	1	119	#NULL!	#NULL!	76.8868	1.88585	0.8	0.97351	0	0	0.0264901	0	0.769963	0.480888	0.0493284	0.0209114	0.0583227	0.114996	3.83754	4	1	3	3	3	3	1	3	4	4	3	3	1	1	1	6
1717	0	1	2011-10-30	2012-04-12	2012-07-20	1	1	99	#NULL!	#NULL!	71.4398	1.85394	0.655906	0.623562	5.57876	0.376438	0	9.53642	0.243061	2.163	0.245342	0.0952886	0.0457398	0.446876	6.44829	6	1	7	2	7	7	1	1	7	6	5	5	1	1	1	7
1718	0	1	2011-10-30	2012-04-12	2012-07-30	0	0	109	#NULL!	#NULL!	78.5877	1.89535	0.788096	0.893688	0	0	0.106312	0	0.176579	0	0.029316	0.0125487	0.0714984	0.129626	0	3	1	4	4	4	3	1	1	2	6	1	2	2	3	5	6
1719	0	1	2011-10-30	2012-04-12	2012-08-08	1	0	118	#NULL!	#NULL!	82.4212	1.91604	0.830102	0.753333	0	0.246667	0	2.59136	0.302136	0	0.240222	0.0934996	0.00291064	0.201016	1.88798	6	1	5	4	4	4	1	1	2	4	4	4	1	1	3	5
1720	0	1	2011-10-31	2012-04-13	2012-08-10	1	1	119	#NULL!	#NULL!	133.679	2.12606	0.649853	0.84	0.1	0.16	0	8.2	0.750137	0.238095	0	0	0.0503571	0.152698	1.19048	3	1	5	5	5	5	1	2	7	7	1	2	5	1	2	7
1721	0	1	2011-10-31	2012-04-13	2012-07-20	1	0	98	#NULL!	#NULL!	87.7875	1.94343	0.399833	0.506667	0	0	0.493333	0	0.76231	0	0	0	0.0712539	0.0290615	0	3	1	3	4	3	4	1	1	4	4	1	2	3	3	6	4
1722	0	1	2011-10-31	2012-04-13	2012-07-16	0	1	94	#NULL!	#NULL!	99.7367	1.99885	0.49498	0.837209	0	0.162791	0	0	0.733339	0	0	0	0	0.188763	0	3	1	2	5	2	5	1	1	4	4	1	2	5	5	4	6
1723	0	1	2011-10-31	2012-04-13	2012-08-16	1	1	125	#NULL!	#NULL!	64.7804	1.81144	0.373015	0.654914	0.298013	0.345086	0	16.7442	0.715506	0	0	0	0	0.00423039	0	5	1	7	6	6	6	1	3	7	5	1	3	6	1	1	7
1724	0	1	2011-10-31	2012-04-13	2012-07-16	0	1	94	#NULL!	#NULL!	70.3645	1.84735	0.528568	0.845515	0	0.154485	0	4.78405	0.430226	0	0.386854	0.142031	0.0158279	0.123466	0.243506	5	1	4	4	4	4	1	5	4	4	2	2	3	1	4	6
1725	0	1	2011-11-01	2012-04-14	2012-08-16	1	1	124	#NULL!	#NULL!	79.0183	1.89773	0.573412	0.5	0	0	0.5	0	0.545254	0	0.151379	0.0612183	0.009685	0.181716	11.1807	4	1	6	7	7	6	1	1	5	6	1	3	4	1	2	7
1726	0	1	2011-11-01	2012-04-14	2012-07-25	0	1	102	#NULL!	#NULL!	84.5528	1.92713	0.611698	0.668896	0.200669	0.331104	0	7.42475	0.186709	0.483871	0.139872	0.0568562	0.00901242	0.0797314	1.20968	6	1	7	7	7	7	1	1	6	6	3	5	3	1	1	7
1727	0	1	2011-11-01	2012-04-14	2012-08-13	0	1	121	#NULL!	#NULL!	99.2308	1.99665	0.352818	0.922086	0	0.0282392	0.0496744	0	0.492129	0.236967	0.154779	0.0624988	0.010782	0.0856269	2.60664	3	1	4	6	6	6	1	1	7	7	1	2	6	1	2	7
1728	0	1	2011-11-01	2012-04-14	2012-07-18	0	0	95	#NULL!	#NULL!	112.795	2.05229	0.719459	0.978477	0	0.0215232	0	0	0.745825	0	0.0683231	0.0287026	0.00355226	0.161825	0	5	1	2	5	4	4	1	1	4	5	1	3	4	1	3	5
1729	0	1	2011-11-02	2012-04-15	2012-08-16	1	0	123	#NULL!	#NULL!	141.226	2.14991	0.2885	0.556478	0	0.00996678	0.433555	0	0.742235	0	0.0143615	0.00619277	0.0253407	0.194885	3.28999	5	1	4	5	4	4	1	1	4	5	2	3	3	1	3	7
1730	0	1	2011-11-02	2012-04-15	2012-08-10	1	0	117	#NULL!	#NULL!	96.553	1.98477	0.605371	0.348309	0.199336	0.651691	0	4.18605	0.499451	0	0.228931	0.0895274	0	0.0141233	0	6	1	5	4	6	6	1	2	3	5	5	5	2	1	3	6
1731	0	1	2011-11-02	2012-04-15	2012-07-30	0	0	106	#NULL!	#NULL!	111.934	2.04896	0.576216	0.813333	1	0.186667	0	8	0.186132	3.33679	0.237924	0.0926939	0.0937514	0.456051	0	6	1	7	7	7	7	1	1	6	6	1	5	5	1	1	7
1732	0	1	2011-11-02	2012-04-15	2012-08-13	0	1	120	#NULL!	#NULL!	87.5901	1.94245	0.654796	0.678333	0.1	0.321667	0	3.6	0.725193	0	0.141586	0.0575087	0.0106753	0.118395	1.6606	6	1	5	4	5	5	1	3	4	4	3	3	1	1	4	6
1733	0	1	2011-11-02	2012-04-15	2012-08-16	1	0	123	#NULL!	#NULL!	58.1707	1.7647	0.480381	0.719305	0.298013	0.152362	0.128333	0	0.781882	0.702028	0.152594	0.0616762	0	0.0655245	0	4	1	5	5	4	4	1	1	4	6	1	3	5	2	6	5
1734	0	1	2011-11-03	2012-04-16	2012-07-20	1	1	95	#NULL!	#NULL!	82.9461	1.9188	0.228588	0.52	0	0.48	0	0.4	0.56921	0	0.218559	0.0858465	0	0.0796767	4.99034	4	1	5	5	5	5	1	1	7	6	1	5	6	1	3	7
1735	0	1	2011-11-03	2012-04-16	2012-07-25	0	1	100	#NULL!	#NULL!	122.309	2.08746	0.575611	0.595	0.5	0.405	0	2.2	0.707132	0	0.196583	0.077943	0	0.0815681	0	5	2	5	5	5	3	1	1	4	3	1	2	4	1	1	6
1736	0	1	2011-11-04	2012-04-17	2012-07-20	1	0	94	#NULL!	#NULL!	85.4475	1.9317	0.378739	0.52	0.9	0.48	0	8	0.138114	0.970956	0.469732	0.167238	0.115573	0.221291	0	5	1	6	6	6	6	1	1	6	6	1	5	5	2	2	7
1737	0	1	2011-11-04	2012-04-17	2012-07-20	1	0	94	#NULL!	#NULL!	89.183	1.95028	0.560686	0.660127	0.5	0.339873	0	9.8	0.143265	0	0.00235771	0.00102274	0	0.0108786	0	4	1	6	6	6	6	1	1	6	7	1	3	5	2	2	7
1738	0	1	2011-11-04	2012-04-17	2012-08-08	1	0	113	#NULL!	#NULL!	70.1193	1.84584	0.27703	0.60502	0.0993377	0.388336	0.00664452	6.35762	0.409494	2.92548	0.175512	0.0702272	0.0874034	0.299613	3.12503	6	1	7	7	7	7	1	2	7	6	1	5	5	1	1	7
1739	0	1	2011-11-05	2012-04-18	2012-08-16	1	1	120	#NULL!	#NULL!	89.5406	1.95202	0.561	0.32	0	0	0.68	0	0.291085	2.15495	0.207379	0.0818435	0.0172775	0.421585	0.715811	4	1	4	6	4	4	1	1	5	6	1	3	4	4	4	7
1740	0	1	2011-11-05	2012-04-18	2012-07-20	1	0	93	#NULL!	#NULL!	75.4725	1.87779	0.405201	1	0	0	0	0	0.138463	0	0.013053	0.00563216	0.0238393	0.0637017	0.234485	3	1	3	6	2	3	1	1	4	4	1	2	4	5	5	3
1741	0	1	2011-11-05	2012-04-18	2012-08-06	0	1	110	#NULL!	#NULL!	90.9565	1.95883	0.498986	1	0	0	0	0.398671	1	0	0	0	0	0	0	1	1	1	4	1	2	3	1	2	6	1	1	1	4	6	2
1742	0	1	2011-11-05	2012-04-18	2012-08-06	0	1	110	#NULL!	#NULL!	70.3841	1.84747	0.701414	0.53245	0	0.46755	0	5.6	0.30962	0	0.204573	0.0808332	0.00860362	0.0990587	2.05573	6	1	6	6	4	6	1	4	6	6	1	3	5	1	1	7
1743	0	1	2011-11-05	2012-04-18	2012-08-06	0	0	110	#NULL!	#NULL!	111.11	2.04575	0.538221	0.254396	0.100334	0.745604	0	5.54455	0.329516	0.241274	0.0305259	0.0130589	0.0114178	0.441493	0	6	1	5	5	5	5	1	1	6	6	1	4	4	1	2	6
1744	0	1	2011-11-05	2012-04-18	2012-07-18	0	0	91	#NULL!	#NULL!	90.9652	1.95888	0.466515	0.927015	0	0.0729852	0	17.0861	0.746438	0	0.0664793	0.0279524	0.0605797	0.122247	1.90054	5	1	5	4	5	4	1	2	5	4	2	3	3	2	3	6
1745	0	1	2011-11-06	2012-04-19	2012-08-10	1	0	113	#NULL!	#NULL!	91.3904	1.9609	0.548039	0.568106	0.299003	0.431894	0	3.58804	0.2484	0	0	0	0	0.010073	0	5	1	4	4	4	4	1	2	4	4	3	2	2	1	2	5
1746	0	1	2011-11-06	2012-04-19	2012-08-10	1	1	113	#NULL!	#NULL!	100.013	2.00006	0.361459	0.986667	0	0.0133333	0	0	0.402646	0	0.142972	0.0580358	0	0.115592	4.37601	4	1	4	4	4	4	1	2	4	4	2	3	2	3	4	7
1747	0	1	2011-11-06	2012-04-19	2012-07-30	0	0	102	#NULL!	#NULL!	98.7313	1.99445	0.46	0.557562	0	0.442438	0	6.4214	0.526741	0.728863	0.0532107	0.0225152	0.121192	0.204865	0	6	1	6	4	5	5	1	2	6	5	4	4	3	1	1	7
1748	0	1	2011-11-06	2012-04-19	2012-08-08	1	0	111	#NULL!	#NULL!	80.5867	1.90626	0.318312	1	0	0	0	0	0.437112	0.480619	0.2196	0.0862173	0.0941967	0.212143	3.52499	4	1	5	5	5	5	1	1	6	6	1	4	4	1	1	7
1749	0	1	2011-11-07	2012-04-20	2012-08-06	0	0	108	#NULL!	#NULL!	77.9859	1.89202	0.424991	0.996678	0	0.00332226	0	0	0.905199	0	0.00504886	0.00218718	0	0.0144503	0	2	1	2	5	2	2	1	1	4	4	1	1	3	3	6	2
1750	0	1	2011-11-08	2012-04-21	2012-07-23	1	1	93	#NULL!	#NULL!	120.646	2.08151	0.735805	0.863638	0.0996678	0.134695	0.00166667	4.58472	0.607649	1.43862	0.173616	0.0695262	0.0276135	0.179553	0	6	1	6	4	6	6	1	3	4	5	2	4	2	1	7	6
1751	0	1	2011-11-08	2012-04-21	2012-08-13	0	1	114	#NULL!	#NULL!	77.0828	1.88696	0.551171	1	0	0	0	0	0.997947	0	0	0	0	0.00205255	0	3	1	4	5	4	4	1	1	3	5	1	2	3	1	5	4
1752	0	1	2011-11-09	2012-04-22	2012-08-13	0	0	113	#NULL!	#NULL!	86.0451	1.93473	0.652597	0.83	0	0.17	0	12.8	0.391024	3.84468	0.0569334	0.0240476	0.021539	0.525991	0	4	1	6	6	6	6	1	1	5	6	1	2	5	1	1	7
1753	0	1	2011-11-10	2012-04-23	2012-08-10	1	1	109	#NULL!	#NULL!	72.0264	1.85749	0.476637	0.880379	0	0.119621	0	3.17881	0.630015	0	0.0398437	0.0169681	0.00519531	0.0711719	0.234375	4	1	4	4	4	4	1	2	3	4	3	3	2	3	3	7
1754	0	1	2011-11-10	2012-04-23	2012-08-06	0	0	105	#NULL!	#NULL!	79.7336	1.90164	0.712451	0.781794	0.1	0.218206	0	11.2	0.510828	0.95614	0.216892	0.085252	0.087666	0.160977	0.239732	5	1	5	4	4	5	1	5	6	6	2	4	4	1	1	7
1755	0	1	2011-11-11	2012-04-24	2012-08-20	0	0	118	#NULL!	#NULL!	76.7886	1.8853	0.434913	0.968333	0	0	0.0316667	0	1	0	0	0	0	0	0	2	1	2	4	3	3	1	1	3	3	1	3	4	4	4	4
1756	0	1	2011-11-11	2012-04-24	2012-08-13	0	0	111	#NULL!	#NULL!	84.3876	1.92628	0.638197	0.630825	1.09635	0.369175	0	6	0.470336	0.478774	0.236648	0.0922461	0	0.0775318	0	5	1	5	4	5	4	1	3	5	6	2	3	4	1	3	7
1757	0	1	2011-11-11	2012-04-24	2012-08-20	0	1	118	#NULL!	#NULL!	79.891	1.9025	0.595262	0.832781	0.0993377	0.167219	0	6.15894	0.699456	0	0	0	0	0	0	5	1	5	4	6	6	1	4	6	6	2	6	6	1	1	7
1758	0	1	2011-11-12	2012-04-25	2012-08-22	0	1	119	#NULL!	#NULL!	61.4573	1.78857	0.564876	0.868483	0	0.131517	0	6.77741	0.69974	0.474458	0.0737551	0.0309053	0.122252	0.104252	0.474458	4	1	5	7	6	5	1	1	6	6	1	3	4	1	2	6
1759	0	1	2011-11-12	2012-04-25	2012-08-22	0	1	119	#NULL!	#NULL!	98.8204	1.99485	0.672342	0.629774	2.70836	0.370226	0	9.63211	0.543644	0	0.268862	0.103415	0.100348	0.0557252	1.41866	6	4	6	2	6	4	1	1	5	2	4	4	1	1	3	6
1760	0	1	2011-11-12	2012-04-25	2012-08-13	0	0	110	#NULL!	#NULL!	145.871	2.16397	0.498043	0.514901	0.596026	0.485099	0	4.96689	0.283753	2.14845	0.0782477	0.0327185	0.0645877	0.446902	0	4	1	4	4	4	4	1	1	4	5	1	3	4	1	4	5
1761	0	1	2011-11-13	2012-04-26	2012-08-20	0	0	116	#NULL!	#NULL!	77.1084	1.8871	0.679165	0.551325	1.98675	0.448675	0	9.13907	0.800267	0	0.140432	0.0570695	0.00343439	0.0558662	0.710564	4	2	3	3	3	3	1	2	4	2	3	2	2	3	6	5
1762	0	1	2011-11-13	2012-04-26	2012-08-20	0	0	116	#NULL!	#NULL!	90.3035	1.9557	0.388594	0.698675	1.19205	0.301325	0	9.13907	0.832428	0	0.070647	0.0296463	0.033147	0.063778	0.239617	4	2	3	2	2	2	1	5	3	3	4	2	1	4	7	3
1763	0	1	2011-11-13	2012-04-26	2012-08-22	0	1	118	#NULL!	#NULL!	85.7978	1.93348	0.386834	0.47098	1.69568	0.52902	0	2.4	0.781841	0.238474	0.029636	0.0126837	0.0943561	0.0941672	4.76948	6	5	5	1	4	4	1	1	3	1	4	2	1	1	6	5
1764	0	1	2011-11-13	2012-04-26	2012-08-13	0	1	109	#NULL!	#NULL!	63.1026	1.80005	0.570592	0.91196	0.299003	0.0880399	0	10.1661	0.624915	0	0.14891	0.0602858	0	0.0612682	3.15024	5	1	6	5	5	4	1	1	5	3	2	3	3	1	3	7
1765	0	1	2011-11-13	2012-04-26	2012-08-08	1	1	104	#NULL!	#NULL!	79.0339	1.89781	0.29584	0.946844	0.398671	0.0531561	0	5.38206	0.515857	0	0.23744	0.092524	0.094846	0.151857	6.4656	3	1	4	6	6	6	1	1	5	5	1	4	5	1	1	5
1766	0	1	2011-11-14	2012-04-27	2012-08-20	0	1	115	#NULL!	#NULL!	97.4015	1.98857	0.676783	0.801104	0	0.198896	0	6.8	0.744648	0	0	0	0	0.0076852	0	4	1	4	4	4	4	1	1	3	4	2	3	3	3	5	5
1767	0	1	2011-11-14	2012-04-27	2012-08-16	1	1	111	#NULL!	#NULL!	63.5974	1.80344	0.700421	0.667774	0	0.332226	0	0	0.813045	0	0.037557	0.016012	0	0.0209218	0	4	1	4	4	4	3	1	1	6	5	1	3	3	3	3	5
1768	0	1	2011-11-15	2012-04-28	2012-08-10	1	0	104	#NULL!	#NULL!	72.4858	1.86025	0.481822	0.761589	0	0.238411	0	7.54967	1	0	0	0	0	0	0	4	1	6	7	6	4	1	1	6	6	1	2	5	1	2	7
1769	0	1	2011-11-15	2012-04-28	2012-08-20	0	0	114	#NULL!	#NULL!	106.143	2.02589	0.386357	0.970199	0	0	0.0298013	0	0.823546	0	0.0171319	0.00737727	0.0168575	0.115898	0	3	1	3	5	4	4	1	2	4	4	2	2	2	4	6	4
1770	0	1	2011-11-15	2012-04-28	2012-08-20	0	1	114	#NULL!	#NULL!	66.7467	1.82443	0.539444	0.817754	0	0.0944039	0.0878419	0	0.61764	0	0.121839	0.0499306	0.025	0.0902817	0.238095	3	1	3	4	3	4	1	2	4	4	2	4	4	3	4	5
1771	0	1	2011-11-15	2012-04-28	2012-08-22	0	0	116	#NULL!	#NULL!	67.6477	1.83025	0.227722	0.688333	0	0.311667	0	7	0.260748	0	0.406746	0.148216	0.00323258	0.0320559	0	5	1	3	4	4	4	1	3	4	4	3	3	1	1	6	6
1772	0	1	2011-11-15	2012-04-28	2012-08-27	0	1	121	#NULL!	#NULL!	76.7773	1.88523	0.703439	0.965	0	0	0.035	0	0.456974	0.244818	0.348799	0.129947	0.061939	0.121325	0	4	1	5	5	5	4	1	1	5	5	1	3	4	1	4	6
1773	0	1	2011-11-15	2012-04-28	2012-08-16	1	1	110	#NULL!	#NULL!	63.9712	1.80598	0.288505	0.508306	0	0	0.491694	0	0.678054	0.244061	0.040016	0.01704	0.155437	0.126493	14.2856	3	1	3	5	4	3	1	1	4	4	2	4	3	1	3	6
1774	0	1	2011-11-15	2012-04-28	2012-08-22	0	0	116	#NULL!	#NULL!	100.75	2.00324	0.722068	0.37416	3.98871	0.62584	0	10.6355	0.522937	0.484667	0.110515	0.0455244	0.00922713	0.304643	0	6	1	4	4	4	4	1	2	4	4	4	3	1	1	4	6
1775	0	1	2011-11-16	2012-04-29	2012-08-29	0	1	122	#NULL!	#NULL!	107.526	2.03151	0.497398	0.763333	0.1	0.236667	0	4.8	0.756736	0.71692	0.00905917	0.00391664	0.15053	0.0536773	0	6	1	6	3	5	5	1	1	4	4	4	6	1	1	1	6
1776	0	1	2011-11-16	2012-04-29	2012-08-27	0	1	120	#NULL!	#NULL!	107.152	2.03	0.276333	0.800432	0.0996678	0.199568	0	3.3887	0.76805	0	0.0191296	0.00822942	0.0166985	0.193093	0	5	1	3	5	5	5	1	1	4	4	1	3	4	2	4	5
1777	0	1	2011-11-16	2012-04-29	2012-08-22	0	1	115	#NULL!	#NULL!	65.9407	1.81915	0.718491	0.85596	0	0.14404	0	0	0.685364	0.240925	0.011969	0.00516719	0.0201976	0.23689	0	2	1	2	2	2	2	2	3	2	2	4	2	1	4	7	3
1778	0	1	2011-11-18	2012-05-01	2012-08-29	0	1	120	#NULL!	#NULL!	103.451	2.01473	0.500349	0.848837	0.199336	0.13289	0.0182724	0	0.651913	0	0.128996	0.0526924	0	0.0355369	3.72439	4	2	4	3	3	2	1	1	6	4	1	2	5	2	3	5
1779	0	1	2011-11-19	2012-05-02	2012-08-13	0	1	103	#NULL!	#NULL!	64.6071	1.81028	0.460838	0.80227	0	0.0166667	0.181063	2.6	0.0883257	1.47586	0.0462115	0.0196195	0.0737166	0.7842	1.19866	5	1	5	5	5	5	1	1	5	5	2	4	4	1	4	6
1780	0	1	2011-11-19	2012-05-02	2012-09-05	0	1	126	#NULL!	#NULL!	99.0444	1.99583	0.366818	0.751667	0	0.248333	0	6	0.328665	0	0.452659	0.162164	0.0439956	0.17468	0.234852	5	1	5	6	6	6	1	2	6	6	1	3	4	1	2	7
1781	0	1	2011-11-19	2012-05-02	2012-08-22	0	1	112	#NULL!	#NULL!	73.2093	1.86457	0.520065	0.755725	0	0.0266667	0.217608	1.19601	0.631983	0	0.164397	0.0661012	0.167942	0.0320393	0.240385	4	1	5	6	6	6	1	1	6	5	1	3	5	1	2	7
1782	0	1	2011-11-20	2012-05-03	2012-08-27	0	1	116	#NULL!	#NULL!	66.4683	1.82261	0.688415	0.663322	1.2	0.336678	0	6.2	0.514361	0	0.164578	0.0661686	0.0298223	0.0407678	0.475888	5	1	6	5	6	6	1	4	7	7	1	3	4	1	1	7
1783	0	1	2011-11-20	2012-05-03	2012-08-27	0	1	116	#NULL!	#NULL!	88.9459	1.94913	0.699524	0.509392	1.00234	0.490608	0	4.81605	0.965244	0	0.0154361	0.0066526	0	0.0193196	0	5	1	6	7	7	7	1	1	7	6	1	4	5	1	1	7
1784	0	1	2011-11-20	2012-05-03	2012-08-27	0	1	116	#NULL!	#NULL!	71.4053	1.85373	0.333333	0.832226	0.299003	0.166113	0.00166113	2.99003	0.332559	2.44538	0.0415323	0.0176727	0.178401	0.259517	7.80488	5	1	4	4	4	4	1	2	5	5	2	4	3	1	3	5
1785	0	1	2011-11-21	2012-05-04	2012-08-27	0	0	115	#NULL!	#NULL!	77.9751	1.89196	0.518558	0.787947	0.398013	0.212053	0	0	0.532732	0	0.0453791	0.0192738	0.133341	0.28398	8.34444	6	3	5	4	4	4	1	1	3	3	3	3	2	1	4	4
1786	0	1	2011-11-22	2012-05-05	2012-08-16	1	1	103	#NULL!	#NULL!	126.1	2.10072	0.612356	0.693333	0.2	0.306667	0	0.4	0.805685	0	0	0	0	0	0	4	1	6	6	6	6	1	2	6	7	1	3	5	1	3	7
1787	0	0	2011-11-23	2012-05-06	2012-08-29	0	1	115	#NULL!	#NULL!	73.0833	1.86382	0.238052	0.978405	0	0.00332226	0.0182724	0.2	0.723755	0	0.191315	0.0760264	0.0442097	0	0	3	1	6	7	6	6	1	2	7	7	1	2	6	1	1	7
1788	0	0	2011-11-23	2012-05-06	2012-08-29	0	0	115	#NULL!	#NULL!	75.6621	1.87888	0.610042	0.528985	0	0.0976821	0.373333	1.98675	0.637159	0.470958	0.122036	0.0500066	0.0636943	0.14545	0	5	1	6	5	5	5	1	2	6	6	2	4	4	1	2	6
1789	0	0	2011-11-24	2012-05-07	2012-09-05	0	0	121	#NULL!	#NULL!	104.273	2.01817	0.462907	0.48505	0	0.51495	0	4.18605	0.453012	0.47977	0.0671001	0.0282052	0.0649719	0.0973005	1.19942	6	1	6	6	6	6	1	2	6	5	2	3	3	1	1	7
1790	0	0	2011-11-25	2012-05-08	2012-09-05	0	1	120	#NULL!	#NULL!	76.8838	1.88584	0.451499	0.8	0	0.0883333	0.111667	0	0.817383	0.2443	0.0709691	0.0297769	0	0.0868078	0	4	1	4	4	4	5	1	1	6	6	1	2	4	1	2	5
1791	0	0	2011-11-26	2012-05-09	2012-08-10	1	0	93	#NULL!	#NULL!	64.6128	1.81032	0.124413	0.72093	0	0.27907	0	4.38538	0.758541	0	0	0	0	0	0	4	1	6	6	6	5	1	1	6	4	1	3	5	1	1	7
1792	0	0	2011-11-27	2012-05-10	2012-09-05	0	1	118	#NULL!	#NULL!	68.0171	1.83262	0.741187	0.263333	0.7	0.736667	0	2.4	0.5322	0	0.402536	0.146914	0	0.0652646	0	5	1	6	7	7	6	1	2	7	6	1	4	4	1	1	6
1793	0	0	2011-11-28	2012-05-11	2012-09-10	0	0	122	#NULL!	#NULL!	61.5744	1.7894	0.688059	0.437422	0.100334	0.492811	0.0697674	2.7907	0.456349	2.17657	0.158495	0.063894	0.0209239	0.118903	0	5	1	6	5	5	5	1	3	6	7	1	4	4	1	2	7
1794	0	0	2011-11-28	2012-05-11	2012-09-05	0	0	117	#NULL!	#NULL!	96.0294	1.9824	0.607281	0.843854	0.398671	0.156146	0	6.57807	0.191449	0	0.148441	0.0601088	0.120694	0.0837903	0	4	1	6	7	6	6	1	2	7	6	1	3	4	1	2	7
1795	0	0	2011-11-28	2012-05-11	2012-09-05	0	0	117	#NULL!	#NULL!	123.707	2.09239	0.557392	0.479374	3.0897	0.520626	0	2.59136	0.440053	1.20182	0.070719	0.0296755	0.0352844	0.453943	0.489797	6	1	7	1	6	5	1	1	5	6	6	5	1	1	1	7
1796	0	0	2011-11-28	2012-05-11	2012-09-10	0	1	122	#NULL!	#NULL!	64.0857	1.80676	0.403937	0.635	0.3	0.365	0	7.4	0.49205	0	0.151599	0.0613012	0.0148805	0.109859	0.481309	4	1	6	4	4	4	1	3	6	4	4	4	1	1	3	7
1797	0	0	2011-11-29	2012-05-12	2012-09-10	0	1	121	#NULL!	#NULL!	53.3886	1.72745	0.387052	0.54485	0.199336	0.45515	0	8.17276	0.245027	1.21912	0.218249	0.0857359	0.019724	0.517001	3.14998	3	1	4	6	6	4	1	1	5	5	2	4	4	1	2	7
1798	0	0	2011-11-29	2012-05-12	2012-09-10	0	1	121	#NULL!	#NULL!	77.7759	1.89085	0.856221	0.357735	0	0.642265	0	6.2	0.580067	2.43062	0.155427	0.0627423	0.0248395	0.239667	0	6	1	7	4	6	6	1	1	6	7	3	5	1	1	1	7
1799	0	0	2011-11-30	2012-05-13	2012-09-10	0	0	120	#NULL!	#NULL!	75.081	1.87553	0.550612	0.971849	1.5894	0.0281512	0	2.38411	0.559133	0	0.108985	0.0449256	0.00649351	0.154056	2.92208	4	2	5	4	4	4	1	2	7	6	2	4	3	1	2	7
1800	0	0	2011-12-02	2012-05-15	2012-09-12	0	0	120	#NULL!	#NULL!	97.8165	1.99041	0.577343	0.582598	0	0.417402	0	5.61873	0.847809	2.18369	0.0236629	0.010157	0.011048	0.0926222	0	5	1	5	5	5	5	1	2	6	6	2	4	4	1	1	7
1801	0	0	2011-12-03	2012-05-16	2012-09-10	0	1	117	#NULL!	#NULL!	74.5673	1.87255	0.647981	0.91196	0	0	0.0880399	0	0.912326	0.261324	0.0876742	0.0364988	0	0	0	3	1	4	6	6	4	1	1	6	5	1	2	4	1	2	7
1802	0	0	2011-12-04	2012-05-17	2012-09-17	1	1	123	#NULL!	#NULL!	107.987	2.03337	0.464813	0.888704	0	0	0.111296	0	0.242685	0	0.197699	0.0783478	0.357339	0.130326	11.5919	3	1	4	3	3	4	1	1	5	4	2	2	1	3	4	4
1803	0	0	2011-12-05	2012-05-18	2012-09-19	0	1	124	#NULL!	#NULL!	96.9852	1.98671	0.547112	0.917174	0	0.0828256	0	1.39073	0.785195	0.991293	0.0918484	0.0381623	0.0306651	0.08686	0	4	2	5	5	5	5	1	1	5	4	2	3	3	3	3	7
1804	0	0	2011-12-05	2012-05-18	2012-09-05	0	1	110	#NULL!	#NULL!	71.6248	1.85506	0.425503	0.945194	0	0.0548063	0	0	0.576778	0	0.248888	0.0965235	0.00249881	0.171835	7.17024	5	1	6	6	6	6	1	3	7	7	1	3	4	1	1	6
1805	0	0	2011-12-06	2012-05-19	2012-09-12	0	0	116	#NULL!	#NULL!	75.4427	1.87762	0.476022	0.943333	0	0.0566667	0	0	0.710767	0.245339	0.0102633	0.00443459	0.00368008	0.102857	0	5	1	3	3	3	3	1	1	4	4	3	3	1	1	6	5
1806	0	0	2011-12-06	2012-05-19	2012-09-12	0	0	116	#NULL!	#NULL!	68.8914	1.83817	0.606096	0.665	0.1	0.335	0	6.6	0.855289	0.46875	0	0	0.0451659	0.0995449	0	6	1	6	4	4	4	1	4	4	4	3	4	4	1	1	7
1807	0	0	2011-12-06	2012-05-19	2012-08-27	0	1	100	#NULL!	#NULL!	69.3037	1.84076	0.416026	0.607973	0	0.392027	0	8.9701	0.657012	0	0.0950633	0.0394392	0.16798	0.0799449	0	4	1	4	6	4	4	1	1	6	6	1	2	5	1	2	5
1808	0	0	2011-12-08	2012-05-21	2012-09-14	1	1	116	#NULL!	#NULL!	75.9399	1.88047	0.566021	0.993355	0	0.00664452	0	3.98671	0.768097	0.241274	0.00281486	0.00122076	0.156225	0.0728635	0.482548	4	1	3	4	4	4	1	1	3	3	2	2	1	4	5	3
1809	0	0	2011-12-08	2012-05-21	2012-09-12	0	0	114	#NULL!	#NULL!	79.7962	1.90198	0.802745	0.654391	0	0.345609	0	5.2	0.638946	5.04232	0.0478904	0.0203159	0.0556468	0.227303	0	5	1	5	3	4	4	1	3	6	6	1	4	4	1	2	7
1810	0	0	2011-12-09	2012-05-22	2012-09-12	0	1	113	#NULL!	#NULL!	74.6431	1.87299	0.557278	0.793433	0	0.206567	0	1.8	0.466484	0	0.0581026	0.0245278	0.0159266	0.196662	0	4	1	3	4	4	4	1	1	4	4	1	3	3	3	3	5
1811	0	0	2011-12-09	2012-05-22	2012-09-17	1	0	118	#NULL!	#NULL!	127.861	2.10674	0.606392	0.835	5	0.165	0	0	0.254037	0.954073	0.469445	0.167153	0.146044	0.119723	3.80469	5	2	5	3	5	5	1	1	4	4	3	3	3	1	4	5
1812	0	0	2011-12-09	2012-05-22	2012-09-19	0	0	120	#NULL!	#NULL!	76.8169	1.88546	0.604762	0.472016	0.299003	0.527984	0	3.6	0.355919	0	0.363294	0.134589	0	0.0932537	0	4	1	6	6	6	6	1	1	6	5	1	2	5	1	1	7
1813	0	0	2011-12-10	2012-05-23	2012-09-17	1	1	117	#NULL!	#NULL!	89.8521	1.95353	0.712546	0.788333	0	0	0.211667	0	0.980734	0	0	0	0	0.0192655	0	2	1	1	6	3	3	2	1	6	5	1	1	2	4	4	2
1814	0	0	2011-12-11	2012-05-24	2012-09-12	0	0	111	#NULL!	#NULL!	96.8135	1.98594	0.526954	0.904682	0	0.0953177	0	0	0.774428	0	0.0177508	0.00764145	0.0128135	0.187563	0	6	1	3	3	3	3	1	1	3	3	1	2	1	1	7	5
1815	0	0	2011-12-12	2012-05-25	2012-09-14	1	0	112	#NULL!	#NULL!	103.135	2.01341	0.600883	0.995033	0	0	0.00496689	0	0.814466	0.734095	0.090416	0.0375922	0	0.0510255	0	3	1	4	5	5	3	1	1	4	3	1	2	2	4	4	3
1816	0	0	2011-12-12	2012-05-25	2012-09-14	1	0	112	#NULL!	#NULL!	111.883	2.04876	0.76555	0.663841	0.695364	0.336159	0	0.2	0.460907	3.42353	0.126213	0.0516205	0.0328473	0.371497	9.67749	4	1	4	5	4	4	1	1	3	4	2	3	3	3	4	3
1817	0	0	2011-12-12	2012-05-25	2012-08-29	0	0	96	#NULL!	#NULL!	81.9921	1.91377	0.415685	0.802298	0	0.189369	0.00833333	0	0.615154	0	0.115516	0.0474758	0.0268254	0.0948141	6.19048	4	1	4	4	4	4	1	1	3	4	2	2	3	1	5	4
1818	0	0	2011-12-12	2012-05-25	2012-09-17	1	1	115	#NULL!	#NULL!	78.8623	1.89687	0.86403	0.766672	0	0.233328	0	0	0.573468	2.41258	0.101901	0.0421426	0.0999063	0.175227	5.2682	4	1	3	3	3	3	1	1	3	2	2	2	1	4	6	4
1819	0	0	2011-12-13	2012-05-26	2012-09-17	1	1	114	#NULL!	#NULL!	83.7556	1.92301	0.528738	0.985099	0	0	0.0149007	0	0.667181	0.486386	0.0370471	0.0157985	0.015556	0.220248	4.36644	4	1	4	2	4	3	1	1	3	3	3	2	1	5	5	4
1820	0	0	2011-12-13	2012-05-26	2012-09-17	1	1	114	#NULL!	#NULL!	77.6251	1.89	0.591794	0.617475	4.41405	0.382525	0	11.8395	0.185877	0.979295	0.18175	0.0725254	0.0385023	0.570341	0	5	1	7	7	7	7	1	2	6	6	1	4	4	1	1	7
1821	0	0	2011-12-14	2012-05-27	2012-08-27	0	1	92	#NULL!	#NULL!	89.4855	1.95175	0.557688	0.757475	1.39535	0.242525	0	0	1	0	0	0	0	0	0	4	3	4	4	4	3	1	1	4	4	1	2	3	3	3	5
1822	0	0	2011-12-15	2012-05-28	2012-09-26	0	0	121	#NULL!	#NULL!	80.6706	1.90672	0.740437	0.60624	0.100334	0.39376	0	8.22742	0.579245	0	0.340225	0.127178	0	0.0775589	0	4	1	4	5	5	6	1	1	6	7	1	3	5	1	2	5
1823	0	0	2011-12-16	2012-05-29	2012-09-14	1	0	108	#NULL!	#NULL!	102.429	2.01042	0.561624	0.710872	0	0.289128	0	0	0.997029	0	0	0	0	0.00297086	0	4	1	4	5	5	5	1	2	6	6	2	5	4	1	2	7
1824	0	0	2011-12-18	2012-05-31	2012-09-19	0	0	111	#NULL!	#NULL!	98.8689	1.99506	0.363439	0.832126	1.19601	0.167874	0	6.2	0.30264	0	0.126428	0.0517033	0	0.301875	0	5	1	4	4	3	3	1	3	2	4	5	2	1	4	3	3
1825	0	0	2011-12-19	2012-06-01	2012-09-14	1	0	105	#NULL!	#NULL!	72.7938	1.86209	0.807398	0.817276	1.29568	0.177741	0.00498339	0.398671	0.0885522	0	0	0	0	0.00651466	0	5	2	4	4	4	4	1	2	4	5	2	3	3	3	3	5
1826	0	0	2011-12-19	2012-06-01	2012-09-26	0	0	117	#NULL!	#NULL!	76.6708	1.88463	0.26543	0.912252	0	0.0877483	0	0.993377	0.805566	2.1717	0.0231511	0.00993979	0.0209003	0.140743	0.482315	5	1	4	6	5	5	1	1	5	5	1	4	4	1	2	6
1827	0	0	2011-12-19	2012-06-01	2012-09-19	0	0	110	#NULL!	#NULL!	65.593	1.81686	0.44456	0.319684	0	0.680316	0	0.199336	0.442597	0	0.14065	0.0571522	0.0736245	0.313338	0.244459	4	6	6	1	6	3	1	1	1	1	4	1	1	1	1	4
1828	0	0	2011-12-19	2012-06-01	2012-09-05	0	0	96	#NULL!	#NULL!	98.012	1.99128	0.407456	0.995033	0	0	0.00496689	0	0	0.736016	0	0	0.938369	0.0616312	0	3	2	4	6	4	4	1	1	4	4	1	2	3	3	5	4
1829	0	0	2011-12-20	2012-06-02	2012-09-19	0	0	109	#NULL!	#NULL!	109.293	2.03859	0.478813	0.983444	0	0.0165563	0	0	0.351029	0.491809	0.23903	0.0930819	0.078652	0.300555	0.958704	3	1	3	5	3	3	1	1	2	4	1	2	4	6	7	3
1830	0	0	2011-12-21	2012-06-03	2012-09-14	1	1	103	#NULL!	#NULL!	68.5925	1.83628	0.855548	0.73	1.5	0.27	0	5.8	0.652526	5.6987	0.192686	0.0765262	0	0.078257	1.21099	5	2	7	5	6	6	1	2	7	7	1	6	6	1	1	7
1831	0	0	2011-12-21	2012-06-03	2012-09-26	0	1	115	#NULL!	#NULL!	87.5825	1.94242	0.681966	0.813951	0	0.186049	0	8.2	0.669065	1.20385	0.152961	0.0618146	0.100385	0.0775892	0	5	1	5	4	5	4	1	1	5	4	3	3	3	1	3	6
1832	0	0	2011-12-21	2012-06-03	2012-09-26	0	0	115	#NULL!	#NULL!	93.5623	1.9711	0.428144	0.702658	0	0.247508	0.0498339	0	0.747644	0	0.0449147	0.0190808	0	0.0437584	0	3	1	3	5	3	3	1	1	4	4	1	2	2	4	5	3
1833	0	0	2011-12-21	2012-06-03	2012-09-17	1	1	106	#NULL!	#NULL!	51.9073	1.71523	0.741844	0.653749	0	0.346251	0	0	0.185971	0	0.470679	0.167518	0.194592	0.146036	5.28507	4	2	3	2	3	2	1	1	2	2	3	2	2	4	6	2
1834	0	0	2011-12-22	2012-06-04	2012-09-17	1	1	105	#NULL!	#NULL!	64.1834	1.80742	0.751396	0.654485	0.199336	0.345515	0	2.39203	0.671797	0.237342	0.046242	0.0196321	0.142304	0.139657	1.42405	5	1	6	6	6	5	1	1	5	5	2	3	3	1	1	7
1835	0	0	2011-12-23	2012-06-05	2012-09-24	0	0	111	#NULL!	#NULL!	65.1696	1.81405	0.634451	0.738369	0.200002	0.261631	0	8.37209	0.396539	1.92652	0.338418	0.126592	0.0577524	0.149409	2.41935	5	1	5	5	5	5	1	1	5	5	2	4	3	1	2	7
1836	0	0	2011-12-26	2012-06-08	2012-10-03	1	1	117	#NULL!	#NULL!	56.2833	1.75038	0.694499	0.890121	0.6	0.0916667	0.0182119	8.6	0.805996	2.1415	0.0116196	0.00501724	0.00329156	0.159066	0.237944	4	1	3	4	4	4	1	1	2	5	1	1	2	6	6	6
1837	0	0	2011-12-27	2012-06-09	2012-10-03	1	1	116	#NULL!	#NULL!	75.0514	1.87536	0.549607	0.669435	0	0	0.330565	0	0.882852	0.239464	0.0585489	0.0247109	0.0104965	0.0481025	0.478927	3	1	2	6	2	3	1	1	4	6	1	2	1	5	5	4
1838	0	0	2011-12-27	2012-06-09	2012-10-03	1	0	116	#NULL!	#NULL!	101.662	2.00716	0.366416	0.595564	0.696024	0.404436	0	8.9701	0.436201	0	0.332917	0.124803	0.0758661	0.155016	5.22659	6	1	6	4	6	4	1	1	3	4	3	4	1	1	3	6
1839	0	1	2012-10-09	2013-03-23	2013-06-26	1	1	95	#NULL!	#NULL!	93.1944	1.96939	0.426241	0.883576	0	0.116424	0	0	0.449564	0	0.0397796	0.0169413	0.234878	0.0472967	0	5	1	5	5	5	5	1	1	4	4	1	4	3	1	1	7
1840	0	1	2012-10-10	2013-03-24	2013-06-24	0	0	92	#NULL!	#NULL!	95.5686	1.98031	0.542575	0.785714	0.299003	0.0980066	0.116279	0	0.935849	0	0	0	0	0.00776524	0	4	2	5	5	5	5	1	1	6	5	1	5	5	1	4	7
1841	0	1	2012-10-10	2013-03-24	2013-06-24	0	0	92	#NULL!	#NULL!	73.2855	1.86502	0.660651	0.546512	0.996678	0.453488	0	1.59468	0.546068	0	0.310741	0.117517	0	0.0657184	0	6	1	4	4	4	4	1	6	2	4	3	4	3	4	7	5
1842	0	1	2012-10-11	2013-03-25	2013-07-01	0	1	98	#NULL!	#NULL!	83.1099	1.91965	0.625053	0.65476	0.696684	0.34524	0	5.5814	0.341603	0	0.216293	0.0850383	0.382763	0.05934	0	4	1	3	2	3	3	1	6	6	6	2	2	1	1	7	7
1843	0	1	2012-10-11	2013-03-25	2013-06-24	0	1	91	#NULL!	#NULL!	76.7168	1.88489	0.522841	0.204535	0	0.795465	0	0	0.0264514	0.238854	0.154597	0.0624304	0.154409	0.638946	1.21753	6	1	5	6	6	6	1	1	6	6	1	4	4	1	1	7
1844	0	1	2012-10-13	2013-03-27	2013-07-08	0	1	103	#NULL!	#NULL!	104.528	2.01923	0.624019	0.303987	0.199336	0.696013	0	1.19601	0.515262	0	0.147552	0.0597725	0.043911	0.25718	1.44115	6	1	6	6	6	6	1	2	6	6	1	4	4	1	2	7
1845	0	1	2012-10-13	2013-03-27	2013-07-08	0	1	103	#NULL!	#NULL!	58.2661	1.76542	0.605006	0.29124	0	0.70876	0	4.6	0.524672	0	0	0	0	0.020056	0	4	1	3	4	4	4	1	6	6	6	1	2	3	7	5	6
1846	0	1	2012-10-13	2013-03-27	2013-07-01	0	1	96	#NULL!	#NULL!	53.2669	1.72646	0.536944	0.641667	0.1	0.358333	0	7.8	0.989613	0	0	0	0	0.00609076	0	5	1	5	7	7	7	1	1	5	7	1	2	4	5	1	7
1847	0	1	2012-10-15	2013-03-29	2013-07-15	1	0	108	#NULL!	#NULL!	78.9517	1.89736	0.530939	0.68	0	0.32	0	0	0.733908	0.236481	0.107875	0.0444907	0.058332	0.0848967	3.31074	4	1	4	4	4	4	1	1	4	4	2	3	3	1	4	6
1848	0	1	2012-10-15	2013-03-29	2013-07-01	0	0	94	#NULL!	#NULL!	122.716	2.0889	0.608551	0.654448	2.79603	0.345552	0	8.34437	0.668573	1.22107	0.162114	0.0652487	0.00434465	0.164968	0	4	1	7	7	7	7	1	1	6	6	1	5	5	1	1	7
1849	0	1	2012-10-15	2013-03-29	2013-07-08	0	0	101	#NULL!	#NULL!	88.0078	1.94452	0.471068	0.842887	0.100334	0.157113	0	0	0.519911	0.239732	0.0254982	0.0109349	0.067016	0.387575	0.479463	5	1	2	4	4	4	1	4	2	2	3	2	1	5	7	4
1850	0	1	2012-10-15	2013-03-29	2013-07-08	0	1	101	#NULL!	#NULL!	128.974	2.1105	0.560157	0.419194	0.398013	0.580806	0	10	0.52265	0.485208	0.227878	0.0891554	0.0372296	0.197096	5.27921	7	2	7	2	6	6	1	3	2	4	5	5	1	1	1	7
1851	0	1	2012-10-15	2013-03-29	2013-07-24	1	0	117	#NULL!	#NULL!	127.269	2.10472	0.614678	0.322796	0.199668	0.677204	0	2.6	0.319047	0	0.242187	0.094187	0.303358	0.125261	7.41004	6	2	6	2	6	4	1	1	2	2	5	2	1	4	4	7
1852	0	1	2012-10-16	2013-03-30	2013-07-01	0	0	93	#NULL!	#NULL!	110	2.04139	0.441604	0.96	0.7	0.04	0	0	0	0	0	0	0.360145	0.140743	4.52094	3	3	4	4	3	4	2	3	6	6	1	3	2	1	3	7
1853	0	1	2012-10-16	2013-03-30	2013-07-10	0	0	102	#NULL!	#NULL!	90.8795	1.95847	0.220619	0.741667	0	0.258333	0	0	0.721953	0.965625	0.0179	0.00770513	0.0256462	0.234501	0	4	1	5	5	5	5	1	1	5	5	1	3	5	2	3	7
1854	0	1	2012-10-16	2013-03-30	2013-07-17	0	1	109	#NULL!	#NULL!	92.93	1.96816	0.608545	0.734879	0.0993377	0.265121	0	4.18605	0.194262	0.26643	0.0133582	0.00576297	0.0355161	0.0734712	0.237831	4	1	4	4	4	5	1	3	6	6	2	3	4	1	3	6
1855	0	1	2012-10-17	2013-03-31	2013-07-15	1	1	106	#NULL!	#NULL!	84.6869	1.92782	0.393744	0.573333	0	0.426667	0	1.4	0.0338098	0	0.229026	0.0895609	0	0.00409836	0	5	1	5	5	5	5	1	2	6	6	1	4	4	1	2	7
1856	0	1	2012-10-18	2013-04-01	2013-07-15	1	0	105	#NULL!	#NULL!	107.2	2.03019	0.546756	0.988372	0	0.0116279	0	0	0.0307737	0	0	0	0	0.00579854	0	3	1	3	4	5	5	1	2	5	6	1	3	3	2	4	7
1857	0	1	2012-10-18	2013-04-01	2013-07-22	1	0	112	#NULL!	#NULL!	48.857	1.68893	0.489987	0.776667	0	0.223333	0	8.2	0.638772	0	0.163474	0.0657568	0.0109851	0.134708	0	4	1	6	5	6	6	1	2	2	6	1	4	4	2	1	7
1858	0	1	2012-10-18	2013-04-01	2013-07-17	0	0	107	#NULL!	#NULL!	95.8254	1.98148	0.540881	0.667774	0	0	0.332226	0	0.552828	0	0	0	0	0	0	1	1	1	4	1	1	4	1	2	7	1	1	1	7	7	4
1859	0	1	2012-10-18	2013-04-01	2013-07-17	0	1	107	#NULL!	#NULL!	76.2004	1.88196	0.547295	0.878738	0	0.121262	0	0	0.348301	0	0	0	0	0.0119427	0	4	1	2	3	3	3	1	2	2	2	3	2	1	4	7	5
1860	0	1	2012-10-18	2013-04-01	2013-07-17	0	1	107	#NULL!	#NULL!	79.5175	1.90046	0.54288	0.674419	0.0996678	0.325581	0	0	0.744395	1.68654	0.0471191	0.0199961	0.0570108	0.132269	0	6	1	6	6	6	6	1	2	6	6	2	4	4	1	1	7
1861	0	1	2012-10-19	2013-04-02	2013-07-01	0	1	90	#NULL!	#NULL!	58.8296	1.7696	0.456721	1	0	0	0	0	0.16606	0	0.563029	0.193967	0	0.0174928	0.241702	2	1	1	6	1	2	3	4	4	7	1	1	6	2	7	4
1862	0	1	2012-10-20	2013-04-03	2013-07-15	1	1	103	#NULL!	#NULL!	74.6963	1.8733	0.492186	0.519509	4.41472	0.147157	0.333333	3.2107	0.342083	0	0.145243	0.0588976	0.20073	0.3094	14.5996	4	2	5	4	5	5	1	3	6	5	1	2	4	1	2	6
1863	0	1	2012-10-20	2013-04-03	2013-07-15	1	1	103	#NULL!	#NULL!	50.4569	1.70292	0.56171	0.84	0	0	0.16	0	0.255687	0	0	0	0	0.00666233	0	2	1	2	6	2	4	3	1	3	6	1	1	1	5	3	6
1864	0	1	2012-10-20	2013-04-03	2013-07-29	0	1	117	#NULL!	#NULL!	57.2407	1.75771	0.788975	0.638339	0.1	0.361661	0	0	0.504618	0.715878	0.296996	0.112939	0.0631338	0.135252	0.235849	6	1	4	5	5	5	1	1	5	5	1	6	6	1	6	7
1865	0	1	2012-10-21	2013-04-04	2013-07-15	1	0	102	#NULL!	#NULL!	81.257	1.90986	0.556747	0.637874	0	0.362126	0	5.98007	0.337191	0	0.224518	0.087965	0.0138688	0.0885193	1.45235	5	1	6	4	6	6	1	2	3	4	3	4	1	2	5	6
1866	0	1	2012-10-22	2013-04-05	2013-07-08	0	0	94	#NULL!	#NULL!	90.7644	1.95792	0.796557	0.306323	2.29336	0.693677	0	0.996678	0.429738	0.964937	0.181357	0.0723811	0	0.388905	0	5	1	5	6	6	6	1	2	7	7	1	3	4	1	1	7
1867	0	1	2012-10-23	2013-04-06	2013-07-31	1	1	116	#NULL!	#NULL!	69.8016	1.84387	0.508249	0.903333	0	0	0.0966667	0	0.819129	0	0.0776687	0.0324853	0.0258098	0.0374581	3.11154	3	1	3	5	3	4	1	1	4	6	1	2	5	5	5	5
1868	0	1	2012-10-23	2013-04-06	2013-07-24	1	0	109	#NULL!	#NULL!	78.0896	1.89259	0.610818	0.535574	0.1	0.464426	0	4.2	0.371788	0	0.245446	0.0953251	0.254913	0.127852	0	5	1	5	5	5	5	1	2	6	6	1	4	5	1	3	7
1869	0	1	2012-10-23	2013-04-06	2013-07-29	0	0	114	#NULL!	#NULL!	112.208	2.05002	0.390114	0.325581	0	0.674419	0	4.58472	0.0381353	1.70909	0.0283279	0.0121316	0.0369495	0.855577	1.21753	7	6	6	1	6	6	1	1	1	1	4	6	1	5	7	7
1870	0	1	2012-10-24	2013-04-07	2013-07-31	1	1	115	#NULL!	#NULL!	85.6412	1.93268	0.634718	0.784768	0	0	0.215232	0	0.727726	0	0.105246	0.0434591	0.0281639	0.0957274	1.69711	5	2	5	6	6	6	1	1	4	5	1	3	5	1	2	7
1871	0	1	2012-10-24	2013-04-07	2013-08-05	1	0	120	#NULL!	#NULL!	68.3777	1.83491	0.433489	0.948505	0	0.051495	0	0	0.0253378	0.486011	0.010883	0.0047009	0.763486	0.196466	1.20656	3	1	4	3	4	4	1	1	3	4	3	2	1	1	6	5
1872	0	1	2012-10-24	2013-04-07	2013-07-24	1	1	108	#NULL!	#NULL!	75.3534	1.8771	0.502264	0.960149	0.198675	0.0398506	0	10.7641	0.515496	0.488599	0.0798831	0.0333767	0.196124	0.103061	0.237567	4	1	4	5	5	5	1	2	6	6	1	4	4	1	5	7
1873	0	1	2012-10-25	2013-04-08	2013-07-15	1	0	98	#NULL!	#NULL!	87.072	1.93988	0.432656	0.572953	0	0.427047	0	0	0.822754	0	0	0	0	0	0	4	1	5	4	5	5	1	1	2	3	2	2	3	2	4	6
1874	0	1	2012-10-25	2013-04-08	2013-07-08	0	0	91	#NULL!	#NULL!	108.58	2.03575	0.449181	0.789268	0.0993377	0.210732	0	9.7351	0.879796	0.722159	0	0	0	0.0805504	0	5	1	5	6	6	6	1	2	6	6	1	3	4	1	2	6
1875	0	1	2012-10-25	2013-04-08	2013-07-08	0	1	91	#NULL!	#NULL!	134.52	2.12879	0.588521	0.301434	0.0996678	0.698566	0	0	0.782527	0.239234	0.0778529	0.0325595	0.00797448	0.126414	0	5	1	3	4	4	4	1	2	4	3	2	2	2	5	5	5
1876	0	1	2012-10-26	2013-04-09	2013-07-31	1	1	113	#NULL!	#NULL!	77.3066	1.88822	0.442744	0.569525	0	0.00166667	0.428808	0	0.859005	0	0.0125854	0.00543164	0.00476417	0.0318161	0	2	1	2	6	2	3	2	1	4	6	1	1	3	5	6	4
1877	0	1	2012-10-26	2013-04-09	2013-08-07	0	0	120	#NULL!	#NULL!	129.911	2.11365	0.637125	0.675462	0.7	0.324538	0	0	0.104724	0.224115	0.383621	0.141017	0.224253	0.26499	7.25483	4	2	6	5	6	4	1	1	3	5	3	3	2	4	7	6
1878	0	1	2012-10-27	2013-04-10	2013-08-07	0	0	119	#NULL!	#NULL!	80.3252	1.90485	0.560857	0.710963	0	0.289037	0	1.99336	0.792919	0	0.10573	0.0436491	0.0719925	0.0293588	0	5	1	3	4	5	4	1	1	4	6	2	3	2	3	5	5
1879	0	1	2012-10-27	2013-04-10	2013-07-10	0	0	91	#NULL!	#NULL!	156.334	2.19405	0.400354	0.995033	0	0.00496689	0	0	0.808408	0	0.0928405	0.0385568	0.0163928	0.0823584	1.94002	3	1	3	5	4	4	2	1	4	6	1	2	3	2	4	6
1880	0	1	2012-10-28	2013-04-11	2013-07-17	0	0	97	#NULL!	#NULL!	124.555	2.09536	0.579792	0.695394	0.398013	0.304606	0	8.71287	0.202105	0	0.0175048	0.00753646	0	0.0128948	0	5	1	5	4	5	5	1	3	5	6	3	3	1	1	2	7
1881	0	1	2012-10-28	2013-04-11	2013-07-17	0	1	97	#NULL!	#NULL!	67.857	1.83159	0.590617	0.721656	0	0.278344	0	0.199336	0.18137	0	0	0	0	0.0239183	0	4	1	5	6	6	6	1	1	5	5	1	3	4	2	7	7
1882	0	1	2012-10-28	2013-04-11	2013-07-24	1	0	104	#NULL!	#NULL!	66.4311	1.82237	0.5379	0.665134	0	0.334866	0	8.77076	0.351778	0.484105	0.20984	0.082728	0.0719055	0.274516	4.55902	5	1	6	5	5	5	1	3	4	6	3	4	3	3	5	7
1883	0	1	2012-10-29	2013-04-12	2013-07-22	1	1	101	#NULL!	#NULL!	89.3693	1.95119	0.63124	0.453333	0	0.546667	0	10.2	0.791463	2.37771	0.096563	0.0400336	0	0.111974	0	5	1	5	5	5	4	1	3	3	6	1	4	5	1	6	6
1884	0	1	2012-10-29	2013-04-12	2013-07-24	1	1	103	#NULL!	#NULL!	98.4488	1.99321	0.530627	0.236185	0	0.763815	0	6.37874	0.214446	0	0.0237987	0.0102146	0.076857	0.677793	0	4	1	3	3	5	4	1	1	1	4	4	4	1	3	5	3
1885	0	1	2012-10-29	2013-04-12	2013-07-31	1	0	110	#NULL!	#NULL!	109.167	2.03809	0.301233	0.72351	0	0.27649	0	12.1192	0.630377	0.246305	0.050283	0.0213063	0.181647	0.0524863	0.246023	6	3	6	4	6	6	1	1	6	5	1	2	4	1	4	7
1886	0	1	2012-10-29	2013-04-12	2013-07-24	1	0	103	#NULL!	#NULL!	90.887	1.9585	0.523012	0.892384	0	0.107616	0	4.17219	0.80106	0	0.152885	0.0617858	0	0.0305985	1.92308	4	1	5	7	5	6	1	2	7	7	1	3	5	1	4	6
1887	0	1	2012-10-30	2013-04-13	2013-08-05	1	1	114	#NULL!	#NULL!	73.3605	1.86546	0.562821	0.727187	3.29668	0.272813	0	8.8	0.651984	1.93912	0.263373	0.101531	0	0.0846436	1.93912	5	1	5	5	5	4	1	3	4	4	1	3	3	2	5	7
1888	0	1	2012-10-31	2013-04-14	2013-08-07	0	0	115	#NULL!	#NULL!	75.6577	1.87885	0.390887	0.983444	0	0.0165563	0	0	1	0	0	0	0	0	0	4	1	3	4	3	4	1	2	4	4	1	2	2	6	7	6
1889	0	1	2012-10-31	2013-04-14	2013-07-29	0	1	106	#NULL!	#NULL!	79.4741	1.90023	0.307167	0.995033	0	0.00496689	0	0	0.49257	0	0.287881	0.109876	0.00425075	0.182961	1.1918	4	1	3	4	4	4	1	3	4	6	1	3	4	1	4	7
1890	0	1	2012-11-02	2013-04-16	2013-07-22	1	1	97	#NULL!	#NULL!	63.7235	1.8043	0.707114	0.684385	0	0	0.315615	0	0.953815	0	0	0	0	0.00859687	0	4	1	4	4	4	4	1	1	5	4	1	3	4	6	6	6
1891	0	1	2012-11-02	2013-04-16	2013-07-31	1	0	106	#NULL!	#NULL!	87.5644	1.94233	0.637991	0.560351	0	0.439649	0	0	0.406829	0	0.0944515	0.0391965	0.259938	0.238781	1.96278	5	1	5	5	5	5	1	1	4	3	1	3	3	1	5	5
1892	0	1	2012-11-02	2013-04-16	2013-07-22	1	0	97	#NULL!	#NULL!	167.233	2.22332	0.58693	0.479186	2.19568	0.520814	0	6.6	0.559707	4.75123	0.166597	0.0669209	0.0622097	0.150973	0	5	1	7	7	7	7	1	2	7	7	1	5	6	1	1	7
1893	0	1	2012-11-02	2013-04-16	2013-07-29	0	1	104	#NULL!	#NULL!	78.4145	1.8944	0.522632	0.371169	0	0.628831	0	0.993377	0.0267893	0	0.0940147	0.0390232	0.0389564	0.106361	1.67812	4	1	4	4	4	4	1	1	3	4	2	4	2	2	5	5
1894	0	1	2012-11-03	2013-04-17	2013-08-14	1	1	119	#NULL!	#NULL!	57.9376	1.76296	0.562636	0.669084	0.199338	0.330916	0	4.8	0.496733	0	0.206627	0.0815731	0.0697454	0.142958	0.482548	5	3	6	6	6	6	1	1	6	6	1	4	5	1	1	7
1895	0	1	2012-11-03	2013-04-17	2013-07-29	0	0	103	#NULL!	#NULL!	78.811	1.89659	0.537359	0.388333	0	0.611667	0	9.2	0.379544	0	0.367066	0.135789	0.0805542	0.137733	0	7	1	6	4	6	6	1	2	3	6	3	5	1	1	6	5
1896	0	1	2012-11-03	2013-04-17	2013-07-22	1	1	96	#NULL!	#NULL!	49.0346	1.6905	0.468435	0.945	0.1	0.055	0	0	0.517426	0.477594	0.234902	0.0916325	0.169297	0.0783746	2.63032	6	1	6	6	6	6	1	1	6	5	1	5	6	1	3	7
1897	0	1	2012-11-03	2013-04-17	2013-07-31	1	1	105	#NULL!	#NULL!	85.7291	1.93313	0.512	0.877351	0.0993377	0.122649	0	0	0.827456	0.934143	0.0300872	0.012874	0	0.0437101	0	3	1	3	6	5	6	1	1	3	7	1	2	4	2	7	5
1898	0	1	2012-11-03	2013-04-17	2013-07-31	1	1	105	#NULL!	#NULL!	74.4279	1.87174	0.342792	0.996678	0	0.00332226	0	0	0.151098	0	0.807467	0.25707	0	0.00974916	0	3	1	3	5	3	3	2	1	3	6	1	2	2	6	6	2
1899	0	1	2012-11-04	2013-04-18	2013-07-24	1	1	97	#NULL!	#NULL!	68.6538	1.83666	0.397951	0.97	0	0.03	0	0	0.897504	0	0.0757528	0.0317125	0	0.0267433	1.18859	3	1	3	6	3	6	1	2	5	6	1	3	3	1	4	5
1900	0	1	2012-11-05	2013-04-19	2013-08-14	1	0	117	#NULL!	#NULL!	70.5036	1.84821	0.547495	0.548984	0.100334	0.451016	0	0	0.922696	0	0.0692131	0.0290643	0	0.00531493	1.66587	4	2	5	4	5	5	1	2	4	4	3	3	3	2	4	6
1901	0	1	2012-11-05	2013-04-19	2013-08-07	0	0	110	#NULL!	#NULL!	201.97	2.30529	0.506167	0.53	0	0.47	0	4.4	0.936755	0	0.00803819	0.00347699	0	0.016566	0	6	1	6	6	6	6	1	2	7	7	2	3	4	1	1	7
1902	0	1	2012-11-05	2013-04-19	2013-08-19	0	0	122	#NULL!	#NULL!	55.026	1.74057	0.618844	0.569393	0.0993377	0.430607	0	0.6	0	0	0.190681	0.0757956	0	0	0	3	1	3	6	4	3	2	1	4	6	1	2	4	4	4	4
1903	0	1	2012-11-06	2013-04-20	2013-08-14	1	0	116	#NULL!	#NULL!	93.6173	1.97136	0.573353	0.93	0.2	0.07	0	0	0.0388587	0	0.192678	0.0765234	0	0.0411397	2.40115	4	2	6	6	6	6	1	1	4	6	1	2	5	4	6	7
1904	0	1	2012-11-07	2013-04-21	2013-08-19	0	0	120	#NULL!	#NULL!	105.256	2.02225	0.605444	0.787375	0	0.212625	0	2.59136	0.0302902	0	0.0330906	0.0141384	0.149636	0.0529557	0.970874	5	1	5	4	4	4	1	1	3	4	3	4	1	2	6	5
1905	0	1	2012-11-07	2013-04-21	2013-08-19	0	1	120	#NULL!	#NULL!	58.1574	1.7646	0.616657	0.644007	0	0.355993	0	3.6	0.00782689	0	0	0	0.403676	0.00778503	0	4	1	6	6	6	6	1	1	6	6	1	4	4	1	1	6
1906	0	1	2012-11-07	2013-04-21	2013-07-22	1	0	92	#NULL!	#NULL!	97.55	1.98923	0.483292	0.853821	0.398671	0.146179	0	0	0.421062	0	0.123664	0.0506363	0	0.0846592	1.19674	5	1	3	5	4	4	1	1	4	6	1	4	4	2	5	6
1907	0	1	2012-11-07	2013-04-21	2013-08-19	0	0	120	#NULL!	#NULL!	66.9253	1.82559	0.36395	0.808389	0	0.191611	0	1.79402	0.941524	0	0	0	0	0	0	4	1	4	6	6	6	1	3	6	6	1	4	6	1	1	7
1908	0	1	2012-11-08	2013-04-22	2013-07-31	1	0	100	#NULL!	#NULL!	61.9919	1.79233	0.667304	1	0	0	0	0	0.541678	0.952835	0.0596845	0.0251766	0.135957	0.223426	7.64504	4	1	4	4	4	4	1	1	4	4	1	2	2	5	5	6
1909	0	1	2012-11-09	2013-04-23	2013-08-05	1	1	104	#NULL!	#NULL!	83.7502	1.92299	0.3783	0.993333	0	0.00666667	0	0	0.443153	0	0.167696	0.0673298	0	0.0722988	0.23622	4	1	4	5	5	5	1	1	5	5	1	2	4	1	4	7
1910	0	1	2012-11-09	2013-04-23	2013-07-29	0	0	97	#NULL!	#NULL!	62.2101	1.79386	0.406476	0.896667	0	0.103333	0	1.2	0.506626	1.91918	0.070728	0.0296792	0.0242483	0.398398	0.711238	5	1	6	6	6	6	1	2	5	6	1	3	5	2	4	7
1911	0	1	2012-11-09	2013-04-23	2013-08-05	1	0	104	#NULL!	#NULL!	75.0026	1.87508	0.354358	0.580169	0.299003	0.419831	0	4.38538	0.645099	0	0.0459391	0.0195064	0	0.0305706	0	6	1	6	5	6	6	1	1	6	6	2	4	2	1	1	7
1912	0	1	2012-11-10	2013-04-24	2013-08-14	1	1	112	#NULL!	#NULL!	68.1619	1.83354	0.656295	0.740465	0	0.259535	0	5	0.261552	0	0.0750825	0.0314418	0	0.0197756	0	4	1	3	6	5	5	1	2	3	5	1	2	3	5	6	5
1913	0	1	2012-11-10	2013-04-24	2013-08-19	0	0	117	#NULL!	#NULL!	64.5541	1.80992	0.484715	0.710748	0	0.289252	0	3.6	0.714926	0	0.0571311	0.0241288	0.115879	0.112063	0.2443	4	1	4	3	4	4	1	1	3	3	2	3	3	1	2	7
1914	0	1	2012-11-10	2013-04-24	2013-07-29	0	0	96	#NULL!	#NULL!	77.2201	1.88773	0.688837	0.712808	1.49768	0.287192	0	8.57143	0.758015	1.68226	0.0326181	0.0139397	0.0224657	0.0900301	0	6	1	6	5	6	6	1	1	7	7	2	6	6	1	1	7
1915	0	1	2012-11-11	2013-04-25	2013-08-14	1	0	111	#NULL!	#NULL!	122.562	2.08836	0.637979	0.910596	0.298013	0.089404	0	0	0.0694433	0	0.194288	0.077109	0.0914845	0.0414543	0.246589	3	1	2	4	3	3	1	3	5	6	1	2	2	3	4	4
1916	0	1	2012-11-12	2013-04-26	2013-08-14	1	1	110	#NULL!	#NULL!	91.8101	1.96289	0.638055	0.806667	1	0.193333	0	0	0.830583	0.242718	0.0304612	0.0130316	0.0230583	0.115898	1.21359	4	2	5	5	5	4	1	1	4	5	1	4	2	1	2	7
1917	0	1	2012-11-12	2013-04-26	2013-07-29	0	0	94	#NULL!	#NULL!	45.4471	1.65751	0.479971	0.99	0.299003	0.01	0	0.4	0.0330212	0	0.123275	0.050486	0.0721878	0.0245258	0	2	1	2	6	3	6	1	4	7	7	1	2	5	1	4	7
1918	0	1	2012-11-14	2013-04-28	2013-08-14	1	1	108	#NULL!	#NULL!	68.4671	1.83548	0.733518	0.66461	0.1	0.33539	0	8.62876	0.0578913	1.47473	0.199953	0.0791642	0.194414	0.533976	0	5	1	5	5	5	5	1	2	5	5	2	4	3	1	1	6
1919	0	1	2012-11-14	2013-04-28	2013-08-19	0	0	113	#NULL!	#NULL!	67.9429	1.83214	0.420217	0.5	0	0	0.5	0	0.322382	0	0	0	0	0.0303914	0.24327	2	1	3	6	4	4	1	1	3	5	1	3	4	2	1	5
1920	0	1	2012-11-14	2013-04-28	2013-08-19	0	0	113	#NULL!	#NULL!	103.791	2.01616	0.475472	0.92	1.4	0.08	0	0	0.688862	0	0.169629	0.0680481	0.0948603	0.0466483	2.36855	4	1	5	5	5	5	1	2	5	6	1	3	1	1	2	7
1921	0	1	2012-11-14	2013-04-28	2013-08-07	0	0	101	#NULL!	#NULL!	71.0556	1.8516	0.616554	0.512198	0.1	0.487802	0	6.37874	0.714983	0.732541	0.108075	0.0445691	0	0.115329	0	5	1	5	5	5	5	1	2	6	7	1	3	5	1	1	7
1922	0	1	2012-11-15	2013-04-29	2013-08-05	1	1	98	#NULL!	#NULL!	105.095	2.02158	0.444184	0.810066	0	0.0199336	0.17	0	0.893052	0	0.0823403	0.0343638	0	0.0246073	0	2	1	2	5	2	3	2	1	3	5	1	2	2	6	7	4
1923	0	1	2012-11-16	2013-04-30	2013-08-07	0	1	99	#NULL!	#NULL!	88.7334	1.94809	0.628886	0.995	0	0.005	0	1	0	1.43565	0	0	0.993766	0.00623412	0.952986	5	1	6	6	6	6	1	3	6	7	1	3	3	3	1	7
1924	0	1	2012-11-15	2013-04-29	2013-08-05	1	1	98	#NULL!	#NULL!	75.4288	1.87754	0.532895	0.93	0.1	0.07	0	0	0.951649	0	0.0129017	0.0055673	0	0.0122685	0	5	1	7	7	7	6	1	1	6	6	1	4	5	1	1	7
1925	0	1	2012-11-17	2013-05-01	2013-08-12	0	1	103	#NULL!	#NULL!	86.5412	1.93722	0.528879	0.307594	1.69007	0.692406	0	6.6	0.713064	0	0.00455545	0.00197391	0.00498743	0.1044	0	5	1	5	6	5	5	1	1	6	5	2	4	4	1	2	7
1926	0	1	2012-11-18	2013-05-02	2013-08-07	0	1	97	#NULL!	#NULL!	74.0382	1.86946	0.394397	0.390598	0.199668	0.609402	0	0.199336	0.872426	0	0.0366521	0.015633	0	0.0568024	0	7	1	7	5	7	7	1	1	7	7	3	3	1	1	1	7
1927	0	1	2012-11-18	2013-05-02	2013-08-28	0	0	118	#NULL!	#NULL!	106.233	2.02626	0.592221	0.580279	0	0.419721	0	0	0.27918	0.47977	0.24776	0.0961312	0.0573279	0.369017	0	4	1	6	6	6	6	1	1	6	5	1	4	4	1	1	7
1928	0	1	2012-11-18	2013-05-02	2013-08-28	0	1	118	#NULL!	#NULL!	97.6446	1.98965	0.61123	0.996667	0.8	0.00333333	0	0	0.763706	0	0.0687788	0.0288878	0.0633768	0.104139	1.42857	3	2	4	4	4	4	1	1	2	3	2	2	1	4	7	5
1929	0	1	2012-11-18	2013-05-02	2013-08-19	0	0	109	#NULL!	#NULL!	100.892	2.00386	0.787868	0.348333	0.1	0.651667	0	7.2	0.511236	0.986538	0.248311	0.0963229	0.0447781	0.195675	0	5	1	5	4	5	5	1	1	6	6	1	4	4	1	1	7
1930	0	1	2012-11-19	2013-05-03	2013-08-26	1	0	115	#NULL!	#NULL!	96.4293	1.98421	0.574016	0.666113	2.69103	0.333887	0	7.77409	0.509633	0.47977	0.157924	0.0636801	0.0365425	0.0492779	0.239885	5	1	7	5	6	6	1	1	3	3	4	4	1	1	2	6
1931	0	1	2012-11-19	2013-05-03	2013-08-12	0	0	101	#NULL!	#NULL!	81.4086	1.91067	0.556883	0.893688	0.199336	0.106312	0	0	0.736741	0.238474	0.00278219	0.00120661	0.105684	0.125359	0.953895	5	2	6	4	6	4	1	1	4	4	2	1	1	4	1	7
1932	0	1	2012-11-19	2013-05-03	2013-08-05	1	1	94	#NULL!	#NULL!	84.025	1.92441	0.658457	0.755814	0	0.244186	0	0	0.0118723	0.240655	0	0	0	0.00778116	0	4	1	3	4	4	4	1	2	2	4	1	2	3	5	6	4
1933	0	1	2012-11-20	2013-05-04	2013-08-26	1	0	114	#NULL!	#NULL!	65.2407	1.81452	0.639716	0.236667	0	0	0.763333	0	0.242593	0	0	0	0	0	0	3	1	2	5	3	3	2	1	3	4	1	2	2	6	6	5
1934	0	1	2012-11-20	2013-05-04	2013-08-05	1	1	93	#NULL!	#NULL!	87.6338	1.94267	0.430442	0.935033	0	0.0649668	0	5.38206	0.706201	0	0	0	0	0.0170392	0	5	1	6	6	6	6	1	2	6	5	1	3	5	1	3	7
1935	0	1	2012-11-20	2013-05-04	2013-08-28	0	1	116	#NULL!	#NULL!	66.063	1.81996	0.147439	0.970155	0	0.0298453	0	5.98007	0.884016	0	0	0	0	0	0	5	1	6	6	6	6	1	2	6	5	2	4	4	1	1	7
1936	0	1	2012-11-21	2013-05-05	2013-08-26	1	0	113	#NULL!	#NULL!	59.2608	1.77277	0.613916	0.930233	0	0.0697674	0	0	0.0140221	0	0	0	0.190147	0.0383143	2.1987	3	1	2	3	3	3	2	1	2	2	1	2	1	6	6	2
1937	0	1	2012-11-22	2013-05-06	2013-08-26	1	1	112	#NULL!	#NULL!	74.7248	1.87346	0.648703	0.798013	0	0.201987	0	0	0.47469	0	0.183361	0.0731172	0.00353314	0.133845	1.70732	3	1	2	4	4	3	2	1	2	5	1	2	1	6	7	3
1938	0	0	2012-11-24	2013-05-08	2013-08-26	1	1	110	#NULL!	#NULL!	84.8516	1.92866	0.694324	0.565497	0.2	0.434503	0	8.8	0.800515	0	0	0	0.0714128	0.128072	0	5	1	4	6	6	6	1	1	5	5	1	2	5	1	2	7
1939	0	0	2012-11-25	2013-05-09	2013-08-07	0	0	90	#NULL!	#NULL!	100.915	2.00395	0.486432	0.534334	0	0.465666	0	5.18272	0.561311	0	0.105651	0.0436182	0.047587	0.266114	0	4	1	7	7	7	7	1	2	7	7	1	3	6	1	1	7
1940	0	0	2012-11-25	2013-05-09	2013-08-28	0	1	111	#NULL!	#NULL!	112.001	2.04922	0.481165	0.933344	0.1	0.0666556	0	4.18605	0.239925	0.497512	0.274075	0.105195	0.118529	0.339519	3.13174	5	2	6	5	6	6	1	2	4	5	1	4	1	3	1	7
1941	0	0	2012-11-26	2013-05-10	2013-08-26	1	1	108	#NULL!	#NULL!	60.3897	1.78096	0.568852	0.66856	1.49734	0.33144	0	5	0.76084	0	0.141802	0.0575907	0.00429581	0.0874418	0	5	1	4	6	4	4	1	2	6	6	1	3	4	1	3	7
1942	0	0	2012-11-29	2013-05-13	2013-08-14	1	1	93	#NULL!	#NULL!	61.0645	1.78579	0.836009	0.310631	0.398671	0.689369	0	2.59136	0.775416	0	0.144581	0.0586466	0.0290521	0.0392024	0.959079	6	1	6	5	6	6	1	1	6	5	2	5	3	1	2	7
1943	0	0	2012-12-06	2013-05-20	2013-08-26	1	0	98	#NULL!	#NULL!	82.9959	1.91906	0.600068	0.925	1	0.075	0	0	0.483523	0.236072	0.1565	0.0631458	0.00472144	0.118141	5.66572	3	1	3	3	3	3	1	1	2	2	1	2	1	6	6	4
1944	0	0	2012-12-07	2013-05-21	2013-08-26	1	1	97	#NULL!	#NULL!	68.424	1.83521	0.636622	0.842193	0.398671	0.157807	0	5.38206	0.526952	0	0.30728	0.116369	0	0.149629	0.485561	6	1	6	6	6	6	1	1	6	6	1	4	4	1	1	7
1945	0	0	2012-12-15	2013-05-29	2013-09-04	0	1	98	#NULL!	#NULL!	76.9085	1.88597	0.795835	0.639535	0	0.360465	0	0	0.711859	0	0.111506	0.0459116	0.0596849	0.0671256	5.49101	5	6	6	4	6	5	1	2	1	1	1	3	1	2	6	6
1946	0	0	2012-12-15	2013-05-29	2013-09-04	0	0	98	#NULL!	#NULL!	115.841	2.06386	0.604062	0.678808	0.993377	0.321192	0	0.596026	0.589074	0.48301	0.151132	0.0611251	0.0962504	0.158957	4.555	4	2	4	4	4	5	1	2	3	4	2	3	2	2	6	6
1947	0	0	2012-12-21	2013-06-04	2013-09-16	0	0	104	#NULL!	#NULL!	82.1395	1.91455	0.594982	0.416944	1.19601	0.583056	0	7.77409	0.683078	0.939306	0.149861	0.0606453	0.0509252	0.116136	0	6	1	6	4	6	6	1	2	5	5	3	4	1	1	4	6
1948	0	0	2012-12-25	2013-06-08	2013-09-16	0	0	100	#NULL!	#NULL!	95.2249	1.97875	0.634277	0.931667	0	0.0683333	0	0	0.716199	0	0.100636	0.0416437	0.0125925	0.145476	8.26381	4	1	4	5	5	5	1	3	5	5	1	3	5	1	4	7
1949	0	0	2012-12-25	2013-06-08	2013-09-16	0	1	100	#NULL!	#NULL!	74.2541	1.87072	0.597276	0.480066	0.0996678	0.519934	0	9.16944	0.499293	0	0.285875	0.109199	0.0243681	0.190464	5.69888	6	2	6	5	6	6	1	1	4	4	3	3	2	1	4	7
1950	0	1	2013-10-09	2014-03-23	2014-06-30	0	1	99	#NULL!	#NULL!	135.555	2.13212	0.350566	0.242766	0.199867	0.757234	0	2.58449	0.81008	0	0.0260298	0.01116	0.0124079	0.136969	0	6	1	6	6	6	6	1	1	6	6	3	4	1	1	2	7
1951	0	1	2013-10-09	2014-03-23	2014-06-30	0	0	99	#NULL!	#NULL!	138.036	2.13999	0.300806	0.646292	0.298805	0.353708	0	4.17357	0.493862	1.90806	0.104208	0.0430511	0.123727	0.278203	0	7	1	6	4	5	5	1	3	2	3	6	3	1	1	2	7
1952	0	1	2013-10-11	2014-03-25	2014-07-02	0	1	99	#NULL!	#NULL!	65.4214	1.81572	0.568185	1	0	0	0	0	0.486626	0.465839	0.179502	0.0716988	0.0155988	0.233854	7.69485	3	1	3	6	4	4	2	1	4	7	1	2	6	6	5	7
1953	0	1	2013-10-11	2014-03-25	2014-06-30	0	0	97	#NULL!	#NULL!	142.589	2.15409	0.535085	0.857833	0.5	0.142167	0	5	0.338492	0.487454	0.433023	0.156253	0	0.135657	0.481	5	1	5	5	5	5	1	1	5	5	1	3	5	3	6	6
1954	0	1	2013-10-12	2014-03-26	2014-06-30	0	1	96	#NULL!	#NULL!	86.6286	1.93766	0.75	0.712272	0.697379	0.287728	0	4.19301	0.445121	0.241429	0.142558	0.0578782	0.0105852	0.196307	3.6385	4	1	5	5	5	5	1	2	2	4	1	3	4	4	4	5
1955	0	1	2013-10-12	2014-03-26	2014-07-09	1	0	105	#NULL!	#NULL!	100.03	2.00013	0.669841	0.952655	0	0.0473451	0	0	0.549776	0.72179	0.21165	0.0833772	0.0148017	0.137355	0	4	1	4	5	5	5	1	3	6	4	1	4	4	2	2	7
1956	0	1	2013-10-12	2014-03-26	2014-07-09	1	0	105	#NULL!	#NULL!	83.14	1.91981	0.694745	0.959536	0	0.0404643	0	0	0.384047	0	0.13739	0.0559096	0.256787	0.221776	2.65273	4	1	6	6	4	6	1	3	6	6	1	2	4	1	2	7
1957	0	1	2013-10-12	2014-03-26	2014-06-30	0	1	96	#NULL!	#NULL!	187.521	2.27305	0.529699	0.976508	0	0.0234922	0	0	0.456671	0	0.0210145	0.0090319	0.00865276	0.0260796	0.242601	3	1	3	4	4	4	1	2	4	4	1	3	4	1	5	5
1958	0	1	2013-10-16	2014-03-30	2014-07-07	1	0	99	#NULL!	#NULL!	151.47	2.18033	0.692563	0.843594	0	0.156406	0	8.17004	0.0113269	0	0.323107	0.121595	0.554534	0.111031	1.94175	4	1	6	6	6	6	1	2	6	6	1	5	5	1	2	7
1959	0	1	2013-10-16	2014-03-30	2014-07-14	1	0	106	#NULL!	#NULL!	97.5751	1.98934	0.462619	0.795167	0.2	0.204833	0	0	0.00994737	0.23912	0.211448	0.0833047	0.643924	0.134681	0.23912	5	1	6	6	6	6	1	3	6	7	1	4	5	1	2	7
1960	0	1	2013-10-16	2014-03-30	2014-07-14	1	0	106	#NULL!	#NULL!	131.188	2.11789	0.600699	0.898781	0.0998004	0.101219	0	0.199601	0.514387	0	0.319367	0.120365	0.0345672	0.131679	0	5	2	6	5	6	6	1	2	4	5	2	4	3	1	1	7
1961	0	1	2013-10-16	2014-03-30	2014-07-02	0	1	94	#NULL!	#NULL!	81.074	1.90888	0.55789	0.743955	1.09562	0.256045	0	8.56574	0.243291	0	0.556971	0.192281	0.0643502	0.135388	5.04131	6	1	6	5	6	5	1	1	4	6	2	4	4	1	1	7
1962	0	1	2013-10-16	2014-03-30	2014-07-16	0	1	108	#NULL!	#NULL!	152.631	2.18364	0.342437	0.416358	0	0.583642	0	2.18833	0.286938	4.85309	0.104205	0.0430499	0.194649	0.361987	7.78051	6	1	6	2	6	4	1	2	4	4	6	4	1	1	7	5
1963	0	1	2013-10-16	2014-03-30	2014-06-30	0	0	92	#NULL!	#NULL!	155.95	2.19299	0.451029	0.711151	0.198939	0.288849	0	6.96286	0.253038	7.61214	0.270068	0.103827	0.155747	0.286109	0	6	1	6	4	6	6	1	2	6	6	3	4	4	1	1	7
1964	0	1	2013-10-16	2014-03-30	2014-07-02	0	1	94	#NULL!	#NULL!	53.2812	1.72657	0.537692	1	0	0	0	0	0.580774	0	0	0	0.151728	0.130765	2.13709	2	1	3	6	3	3	2	1	4	6	1	2	4	6	3	7
1965	0	1	2013-10-17	2014-03-31	2014-07-02	0	0	93	#NULL!	#NULL!	82.2388	1.91508	0.549509	0.803914	2.09459	0.196086	0	13.3866	0.947848	0	0	0	0	0.0126339	0	6	2	6	7	7	7	1	1	7	7	1	6	7	1	1	7
1966	0	1	2013-10-17	2014-03-31	2014-07-07	1	0	98	#NULL!	#NULL!	181.534	2.25896	0.614295	0.914	0	0.086	0	0	0.580059	0.488599	0.26236	0.101183	0.0732899	0.04643	5.13029	4	1	3	3	4	4	1	2	3	4	3	3	3	1	2	7
1967	0	1	2013-10-17	2014-03-31	2014-07-07	1	1	98	#NULL!	#NULL!	96.9355	1.98648	0.535805	0.908441	1.19641	0.0915587	0	0	0.743683	0	0	0	0	0.0173464	0	6	1	4	4	4	5	1	2	5	5	3	3	3	2	2	7
1968	0	1	2013-10-18	2014-04-01	2014-07-07	1	1	97	#NULL!	#NULL!	113.213	2.0539	0.531687	0.976724	6.99133	0.023276	0	12.2	0.844967	0	0.0427626	0.0181855	0.0848394	0.027431	6.29337	5	2	6	5	5	5	1	4	6	6	2	4	4	1	2	7
1969	0	1	2013-10-18	2014-04-01	2014-07-14	1	1	104	#NULL!	#NULL!	119.293	2.07662	0.573293	0.989358	0	0.0106418	0	0	0.986627	0	0	0	0	0.013373	0	3	1	3	7	4	3	2	4	4	6	1	2	3	6	6	6
1970	0	1	2013-10-18	2014-04-01	2014-07-02	0	0	92	#NULL!	#NULL!	122.072	2.08662	0.885725	0.7474	0	0.2526	0	9.375	0.628398	0	0.170527	0.0683816	0.0659119	0.116222	1.38037	6	3	6	4	6	5	1	1	4	4	2	3	3	1	2	7
1971	0	1	2013-10-18	2014-04-01	2014-07-14	1	0	104	#NULL!	#NULL!	106.365	2.0268	0.541079	0.893808	0	0.106192	0	0	0.738253	0	0.0108828	0.00470081	0	0.0043379	0	2	1	3	5	3	2	4	3	3	6	1	1	5	7	7	2
1972	0	1	2013-10-19	2014-04-02	2014-07-23	0	0	112	#NULL!	#NULL!	103.155	2.01349	0.55868	0.337064	0	0.662936	0	5.58511	0.216847	4.04626	0.0903688	0.0375734	0.0312291	0.446214	0	6	1	5	5	5	5	1	2	4	6	3	4	2	1	1	7
1973	0	1	2013-10-19	2014-04-02	2014-07-23	0	0	112	#NULL!	#NULL!	100.671	2.00291	0.484308	0.420921	0.397614	0.579079	0	3.996	0.97294	0	0	0	0	0	0	5	1	5	5	5	5	1	1	5	5	1	5	5	1	1	6
1974	0	1	2013-10-19	2014-04-02	2014-07-23	0	0	112	#NULL!	#NULL!	106.267	2.0264	0.419598	0.71099	0.199701	0.28901	0	8.2	0.232681	0.743802	0.113879	0.0468382	0	0.108736	0.247934	5	1	6	5	6	6	1	3	6	6	3	5	5	1	1	7
1975	0	1	2013-10-21	2014-04-04	2014-07-23	0	0	110	#NULL!	#NULL!	220.891	2.34418	0.688533	0.291265	0	0.708735	0	0	0.0824626	0.944156	0.288179	0.109976	0.0640494	0.558105	1.94256	7	1	5	4	6	6	1	2	5	5	6	3	1	1	3	7
1976	0	1	2013-10-21	2014-04-04	2014-07-23	0	1	110	#NULL!	#NULL!	71.8143	1.85621	0.649457	0.828226	0	0.171774	0	0	0.872863	0	0.0380239	0.0162074	0	0.0337123	0	3	1	4	5	6	6	1	1	3	6	1	3	4	2	4	7
[truncated: 603 more rows]

## Sheet: codes
This is a key to the variables and their codes.
[truncated: 26 more rows]

## Sheet: SPSS syntax
**note cohort = 1 for the target cohort (conceived during 2018), and cohort = 2 for the control cohort (conceived in 2000-2017.
[truncated: 113 more rows]
