# Supplementary material for: Adverse biobehavioral effects in infants resulting from pregnant rhesus macaques’ exposure to wildfire smoke
Source: Nat Commun. 2022 Apr 1;13:1774. doi: 10.1038/s41467-022-29436-9 (PMC8975955; doi:10.1038/s41467-022-29436-9)
Supplement: Supplementary file 6 — Source Data [file 41467_2022_29436_MOESM6_ESM.xlsx]

## Sheet: Introduction
This file contains the data that were used to create all figures in the paper.
Note that for the physiological and behavioral data, the statistical models included a covariate, SPF status.
For each figure in this file, mean, standard errors, and 95% Confidence Intervals are listed.
These values were taken from the output runs of the statistical analyses.
The raw data for all analyses are included as Supplementary Data File 1 and 2, and these files contain the SPSS code that was used to obtain the results.
The statistics presented in each sheet of this file (for behavioral and physiological data) can be easily replcated by running the SPSS code found in Supplementary Data Files, and obtaining the expected marginal means from the tables.
Data are presented for each of the biobehavioral outcome measures first for the target cohort, contrasting exposed vs. non-exposed animals,
	and then for the control cohort (labeled as Supplementary Figures), contrasting early vs. late conceptions.

## Sheet: Figure 1
PM2.5
Means					SE
	Pre-smoke	Smoke	Post-smoke		Pre-smoke	Smoke	Post-smoke
Control	9.291	10.215	12.935		0.448	0.639	0.411
Target	7.936	75.45	8.906		1.761	2.491	1.575

## Sheet: Figure 2
A. C-reactive protein
	Mean		SE		95% CI
					lower	upper		margin
Exposed	0.372		0.044		0.284	0.461		0.089
Non-exposed	0.245		0.046		0.152	0.337		0.092
Control	0.284		0.012		0.26	0.307		0.023
	these data are log10 transformed.
B. Cortisol
	Mean		SE		95% CI
					lower	upper		margin
Exposed	1.992		0.022		1.948	2.036		0.044
Non-exposed	2.079		0.023		2.033	2.125		0.046
Control	1.935		0.003		1.929	1.941		0.006
	these data are log10 transformed.

## Sheet: Figure 3
A. Visual recognition memory
	Mean		SE		95% CI
					lower	upper		margin
Exposed	0.533		0.022		0.490146	0.575716		0.0427159
Non-exposed	0.606		0.023		0.560037	0.65202		0.0460204
Control	0.54		0.003		0.534	0.546		0.006
B. Passive
	Means	SE	95% CI	Passive	Passive
	Passive		lower	upper	Margin
Exposed	0.815	0.029	0.758	0.872	0.057
Non-exposed	0.727	0.031	0.666	0.788	0.061
Control	0.756	0.004	0.748	0.765	0.009
C. Sit
	Sit			lower	upper		margin
Exposed	0.621	0.046		0.53	0.711		0.09
Non-Exposed	0.481	0.049		0.383	0.578		0.097
Control	0.535	0.007		0.522	0.548		0.013
D. Stand
	Stand			SE			Lower CI			Upper CI			Margin
	Male	Female		Male	Female		Male	Female		Male	Female		Male	Female
Exposed	0.039	0.064		0.014	0.009		0.011	0.046		0.067	0.082		0.028	0.018
Non-exposed	0.067	0.042		0.013	0.012		0.042	0.018		0.093	0.067		0.026	0.025
Control	0.054	0.046		0.002	0.002		0.051	0.043		0.058	0.049		0.004	0.003
	these data are log10 transformed.

## Sheet: Figure 4
Temperament
	Means			SE			95% CI	Gentle		95% CI	Slow		Gentle	Slow
	Gentle	Slow					lower	upper		lower	upper		Margin
Exposed	5.757	3.235		0.169	0.212		5.42147	6.09169		2.81358	3.65616		0.334694	0.421159
Non-exposed	5.169	2.365		0.181	0.228		4.80857	5.52902		1.91254	2.81827		0.360017	0.453275
Control	5.113	3.764		0.03	0.037		5.054	5.172		3.691	3.838		0.059	0.074

## Sheet: Supp Figure 1
A. C-reactive protein
			95% CI
	Mean	SE	lower	upper	margin		spfvalue
Early	0.264	0.014	0.237	0.291	0.027		0.8612
Late	0.303	0.02	0.265	0.342	0.039
	these data are log10 transformed.
B. Cortisol
			95% CI
	Mean	SE	lower	upper	margin		spfvalue
Early	1.935	0.003	1.929	1.941	0.006		0.3968
Late	1.935	0.005	1.925	1.945	0.01
	these data are log10 transformed.

## Sheet: Supp Figure 2
A. Visual recognition memory
			95% CI
	Mean	SE	lower	upper	margin		spfvalue
Early	0.539	0.003	0.533	0.545	0.006		0.378
Late	0.542	0.005	0.532	0.552	0.01
B. Passive
			95% CI
	Mean	SE	lower	upper	margin		spfvalue
Early	0.754	0.005	0.745	0.763	0.009		0.378
Late	0.759	0.007	0.744	0.773	0.014
C. Sit
			95% CI
	Mean	SE	lower	upper	margin		spfvalue
Early	0.531	0.007	0.517	0.544	0.013		0.3966
Late	0.54	0.011	0.518	0.562	0.022
D. Stand
				SE			Lower CI			Upper CI			Margin			SPFVAR
	Male	Female		Male	Female		Male	Female		Male	Female		Male	Female		0.3966
Early	0.052	0.045		0.002	0.002		0.048	0.042		0.055	0.048		0.003	0.003
Late	0.057	0.047		0.003	0.003		0.051	0.042		0.062	0.052		0.005	0.005
	these data are log10 transformed.

## Sheet: Supp Figure 3
Temperament
	Means			SE			95% CI	Gentle		95% CI	Slow		Gentle	Slow		spfvar
	Gentle	Slow					lower	upper		lower	upper		Margin			0.3951
Early	5.099	3.781		0.032	0.039		5.037	5.161		3.704	3.857		0.062	0.076
Late	5.127	3.748		0.052	0.064		5.026	5.228		3.623	3.873		0.101	0.125
